# Supplementary material for: Crystal structure and Hirshfeld surface analysis of 3,4-dihydro-2-(2,4-dioxo-6-methylpyran-3-ylidene)-4-(4-pyridin-4-yl)-1,5-benzodiazepine
Source: Acta Crystallogr E Crystallogr Commun. 2019 Jan 1;75(Pt 1):94–8. doi: 10.1107/S2056989018017565 (PMC6323877; doi:10.1107/S2056989018017565)
Supplement: Supplementary file 1 [file e-75-00094-sup1.cif]

##############################################################################
#                                                                            #
# This CIF contains the data in a paper accepted for publication in          #
# Acta Crystallographica Section E. It conforms to the requirements of       #
# Notes for Authors for Acta Crystallographica Section E, and has been       #
# peer reviewed under the auspices of the IUCr Commission on Journals.       #
#                                                                            #
# Full details of the Crystallographic Information File format               #
# are given in the paper "The Crystallographic Information File (CIF):       #
# a New Standard Archive File for Crystallography" by S. R. Hall, F. H.      #
# Allen and I. D. Brown [Acta Cryst. (1991), A47, 655-685].                  #
#                                                                            #
# The current version of the core CIF dictionary is obtainable from          #
# ftp://ftp.iucr.org/pub/cif_core.dic.                                       #
#                                                                            #
# Software is freely available for graphical display of the structure(s)     #
# in this CIF. For information consult the CIF software page                 #
# http://www.iucr.org/resources/cif/software.                                #
#                                                                            #
# This file may be used for bona fide research purposes within the           #
# scientific community so long as proper attribution is given to the journal # 
# article from which it was obtained.                                        #
#                                                                            #
##############################################################################
data_I
_audit_creation_method     'SHELXL-2018/1'
_chemical_name_systematic
;\
3,4-Dihydro-2-(2,4-dioxo-6-methylpyran-3-ylidene)-4-(4-pyridin-4-yl)-1,5-\
benzodiazepine
;
_chemical_name_common     ?
_chemical_formula_moiety     'C20 H17 N3 O3'
_chemical_formula_sum     'C20 H17 N3 O3'
_chemical_formula_iupac     'C20 H17 N3 O3'
_chemical_formula_weight     347.36
_chemical_melting_point     ?
_space_group_crystal_system     monoclinic
_space_group_name_H-M_alt     'P 21/c'
_space_group_name_Hall     '-P 2ybc'
loop_
    _space_group_symop_operation_xyz
    'x, y, z'
    '-x, y+1/2, -z+1/2'
    '-x, -y, -z'
    'x, -y-1/2, z-1/2'
_cell_length_a     10.509(9)
_cell_length_b     7.435(6)
_cell_length_c     21.367(16)
_cell_angle_alpha     90
_cell_angle_beta     103.041(15)
_cell_angle_gamma     90
_cell_volume     1626(2)
_cell_formula_units_Z     4
_cell_measurement_reflns_used     9961
_cell_measurement_theta_min     2.458
_cell_measurement_theta_max     29.131
_cell_measurement_temperature     100(2)
_exptl_crystal_description     block
_exptl_crystal_colour     orange
_exptl_crystal_size_max     0.308
_exptl_crystal_size_mid     0.232
_exptl_crystal_size_min     0.205
_exptl_crystal_density_diffrn     1.419
_exptl_crystal_density_meas     ?
_exptl_crystal_density_method     'not measured'
_exptl_crystal_F_000     728
_exptl_absorpt_coefficient_mu     0.098
_exptl_absorpt_correction_type     multi-scan
_exptl_absorpt_process_details
;
(SADABS; Krause <i>et al.</i>, 2015)
;
_exptl_absorpt_correction_T_min     0.84
_exptl_absorpt_correction_T_max     0.98
_exptl_special_details
;
The diffraction data were obtained from 3 sets of 400 frames,
each of width 0.5 deg. in omega, colllected at phi = 0.00,
90.00 and 180.00 deg. and 2 sets of 800 frames, each of
width 0.45 deg in phi, collected at omega = -30.00 and 210.00
deg. The scan time was 15 sec/frame.
;
_diffrn_ambient_temperature     100(2)
_diffrn_source     'fine-focus sealed tube'
_diffrn_radiation_type     MoK\a
_diffrn_radiation_wavelength     0.71073
_diffrn_radiation_monochromator     graphite
_diffrn_measurement_device_type     'Bruker SMART APEX CCD'
_diffrn_measurement_method     '\f and \w scans'
_diffrn_detector_area_resol_mean     8.3333
_diffrn_reflns_number     30100
_diffrn_reflns_av_R_equivalents     0.0375
_diffrn_reflns_av_unetI/netI     0.0319
_diffrn_reflns_theta_min     1.957
_diffrn_reflns_theta_max     29.139
_diffrn_reflns_theta_full     29.100
_diffrn_measured_fraction_theta_max     0.997
_diffrn_measured_fraction_theta_full     0.997
_diffrn_reflns_limit_h_min     -14
_diffrn_reflns_limit_h_max     14
_diffrn_reflns_limit_k_min     -10
_diffrn_reflns_limit_k_max     10
_diffrn_reflns_limit_l_min     -29
_diffrn_reflns_limit_l_max     29
_refine_special_details
;
Refinement of F^2^ against ALL reflections.  The weighted R-factor wR and
goodness of fit S are based on F^2^, conventional R-factors R are based
on F, with F set to zero for negative F^2^. The threshold expression of
F^2^ > 2sigma(F^2^) is used only for calculating R-factors(gt) etc. and is
not relevant to the choice of reflections for refinement.  R-factors based
on F^2^ are statistically about twice as large as those based on F, and R-
factors based on ALL data will be even larger. Because of the slight
disorder of the dihydropyranone ring, the hydrogen atoms on C17 and C20 and
their disordered counterparts were placed in calculated positions and included
as riding contributions. The alternate orientation of this ring was treated as
a rigid group having the same geometry as the major component.
;
_reflns_number_total     4368
_reflns_number_gt     3541
_reflns_threshold_expression     'I > 2\s(I)'
_refine_ls_structure_factor_coef     Fsqd
_refine_ls_matrix_type     full
_refine_ls_R_factor_all     0.0577
_refine_ls_R_factor_gt     0.0478
_refine_ls_wR_factor_gt     0.1301
_refine_ls_wR_factor_ref     0.1347
_refine_ls_goodness_of_fit_ref     1.065
_refine_ls_restrained_S_all     1.065
_refine_ls_number_reflns     4368
_refine_ls_number_parameters     294
_refine_ls_number_restraints     1
_refine_ls_hydrogen_treatment     mixed
_refine_ls_weighting_scheme     calc
_refine_ls_weighting_details
              'w=1/[\s^2^(Fo^2^)+(0.0814P)^2^+0.2932P] where P=(Fo^2^+2Fc^2^)/3'
_atom_sites_solution_hydrogens     mixed
_atom_sites_solution_primary     direct
_atom_sites_solution_secondary     difmap
_refine_ls_shift/su_max     0.000
_refine_ls_shift/su_mean     0.000
_refine_diff_density_max     0.451
_refine_diff_density_min     -0.198
_refine_ls_extinction_method     none
_refine_ls_extinction_coef     .
loop_
    _atom_type_symbol
    _atom_type_description
    _atom_type_scat_dispersion_real
    _atom_type_scat_dispersion_imag
    _atom_type_scat_source
    'C' 'C' 0.0033 0.0016
                         'International Tables Vol C Tables 4.2.6.8 and 6.1.1.4'
    'H' 'H' 0.0000 0.0000
                         'International Tables Vol C Tables 4.2.6.8 and 6.1.1.4'
    'N' 'N' 0.0061 0.0033
                         'International Tables Vol C Tables 4.2.6.8 and 6.1.1.4'
    'O' 'O' 0.0106 0.0060
                         'International Tables Vol C Tables 4.2.6.8 and 6.1.1.4'
_computing_data_collection
;
<i>APEX3</i> (Bruker, 2016)
;
_computing_cell_refinement
;
<i>SAINT</i> (Bruker, 2016)
;
_computing_data_reduction
;
<i>SAINT</i> (Bruker, 2016)
;
_computing_structure_solution
;
<i>SHELXT</i> (Sheldrick, 2015<i>a</i>)
;
_computing_structure_refinement
;
<i>SHELXL2018</i> (Sheldrick, 2015<i>b</i>)
;
_computing_molecular_graphics
;
<i>Mercury</i> (Macrae <i>et al.</i>, 2008)
;
_computing_publication_material
;
<i>SHELXTL</i> (Sheldrick, 2008)
;
loop_
    _atom_site_type_symbol
    _atom_site_label
    _atom_site_fract_x
    _atom_site_fract_y
    _atom_site_fract_z
    _atom_site_U_iso_or_equiv
    _atom_site_adp_type
    _atom_site_calc_flag
    _atom_site_occupancy
    _atom_site_disorder_assembly
    _atom_site_disorder_group
    N N1 0.50328(10) 0.27877(14) 0.42584(5) 0.0216(2) Uani d 1 . .
    H H1 0.5339(17) 0.167(2) 0.4311(8) 0.035(4) Uiso d 1 . .
    N N2 0.46375(10) 0.66567(14) 0.42864(5) 0.0202(2) Uani d 1 . .
    H H2A 0.4561(17) 0.766(2) 0.4531(8) 0.035(4) Uiso d 1 . .
    N N3 0.47709(10) 0.02629(13) 0.33122(5) 0.0210(2) Uani d 1 . .
    C C1 0.58855(12) 0.58808(16) 0.43268(6) 0.0195(2) Uani d 1 . .
    C C2 0.69547(14) 0.70495(18) 0.44401(6) 0.0259(3) Uani d 1 . .
    H H2 0.6776(16) 0.831(2) 0.4477(8) 0.030(4) Uiso d 1 . .
    C C3 0.82095(14) 0.6385(2) 0.45086(7) 0.0303(3) Uani d 1 . .
    H H3 0.8932(19) 0.721(3) 0.4594(9) 0.046(5) Uiso d 1 . .
    C C4 0.83965(13) 0.4535(2) 0.44650(7) 0.0283(3) Uani d 1 . .
    H H4 0.9285(17) 0.409(2) 0.4496(8) 0.034(4) Uiso d 1 . .
    C C5 0.73377(13) 0.33768(18) 0.43610(6) 0.0231(3) Uani d 1 . .
    H H5 0.7506(15) 0.206(2) 0.4327(7) 0.026(4) Uiso d 1 . .
    C C6 0.60577(12) 0.40117(16) 0.42916(5) 0.0189(2) Uani d 1 . .
    C C7 0.38159(12) 0.28441(16) 0.37634(6) 0.0210(3) Uani d 1 . .
    H H7 0.3049(15) 0.268(2) 0.3989(7) 0.023(4) Uiso d 1 . .
    C C8 0.36516(13) 0.46755(16) 0.34292(6) 0.0211(3) Uani d 1 . .
    H H8A 0.2883(14) 0.4618(19) 0.3074(8) 0.018(3) Uiso d 1 . .
    H H8B 0.4473(17) 0.490(2) 0.3250(8) 0.029(4) Uiso d 1 . .
    C C9 0.35388(12) 0.61587(16) 0.38909(6) 0.0208(3) Uani d 1 . .
    C C10 0.37298(12) 0.13296(15) 0.32695(6) 0.0195(2) Uani d 1 . .
    C C11 0.25688(12) 0.10935(17) 0.28020(6) 0.0220(3) Uani d 1 . .
    H H11 0.1812(15) 0.193(2) 0.2789(8) 0.028(4) Uiso d 1 . .
    C C12 0.24929(13) -0.02918(17) 0.23603(6) 0.0239(3) Uani d 1 . .
    H H12 0.1706(16) -0.050(2) 0.2033(8) 0.024(4) Uiso d 1 . .
    C C13 0.35724(13) -0.14053(17) 0.24005(6) 0.0228(3) Uani d 1 . .
    H H13 0.3539(16) -0.241(2) 0.2093(8) 0.033(4) Uiso d 1 . .
    C C14 0.46719(13) -0.10813(16) 0.28802(6) 0.0214(3) Uani d 1 . .
    H H14 0.5450(16) -0.187(2) 0.2937(8) 0.029(4) Uiso d 1 . .
    O O1 0.00669(11) 0.75916(18) 0.33696(7) 0.0284(3) Uani d 0.899(3) A 1
    O O2 0.33642(11) 0.94052(19) 0.46059(7) 0.0210(3) Uani d 0.899(3) A 1
    O O3 0.0900(2) 0.4903(3) 0.32931(15) 0.0353(6) Uani d 0.899(3) A 1
    C C15 0.23602(14) 0.7124(2) 0.38727(7) 0.0179(3) Uani d 0.899(3) A 1
    C C16 0.23681(15) 0.8804(2) 0.42163(7) 0.0184(3) Uani d 0.899(3) A 1
    C C17 0.11731(18) 0.9845(2) 0.40703(8) 0.0223(3) Uani d 0.899(3) A 1
    H H17 0.113329 1.095824 0.428316 0.027 Uiso calc 0.899(3) A 1
    C C18 0.01213(16) 0.9261(2) 0.36392(8) 0.0243(3) Uani d 0.899(3) A 1
    C C19 0.11368(19) 0.6417(3) 0.35030(13) 0.0260(3) Uani d 0.899(3) A 1
    C C20 -0.11056(16) 1.0286(2) 0.33797(8) 0.0328(4) Uani d 0.899(3) A 1
    H H20A -0.105441 1.146502 0.358885 0.049 Uiso d 0.899(3) A 1
    H H20B -0.185256 0.961717 0.346453 0.049 Uiso d 0.899(3) A 1
    H H20C -0.121537 1.044791 0.291544 0.049 Uiso d 0.899(3) A 1
    C C15A 0.2351(8) 0.6865(16) 0.4003(7) 0.0179(3) Uani d 0.101(3) A 2
    C C16A 0.1172(11) 0.6489(15) 0.3522(8) 0.0184(3) Uani d 0.101(3) A 2
    C C17A 0.0191(9) 0.7874(16) 0.3410(7) 0.0223(3) Uani d 0.101(3) A 2
    H H17A -0.059812 0.768813 0.309749 0.027 Uiso calc 0.101(3) A 2
    C C18A 0.0373(7) 0.9429(13) 0.3741(5) 0.0243(3) Uani d 0.101(3) A 2
    O O1A 0.1528(8) 0.9856(13) 0.4151(5) 0.0284(3) Uani d 0.101(3) A 2
    C C19A 0.2584(7) 0.8647(17) 0.4267(6) 0.0260(3) Uani d 0.101(3) A 2
    C C20A -0.0603(10) 1.0911(14) 0.3745(7) 0.0328(4) Uani d 0.101(3) A 2
    H H20D -0.148892 1.041236 0.363612 0.049 Uiso d 0.101(3) A 2
    H H20E -0.051332 1.182826 0.342868 0.049 Uiso d 0.101(3) A 2
    H H20F -0.044162 1.145564 0.417348 0.049 Uiso d 0.101(3) A 2
    O O2A 0.0956(15) 0.5021(19) 0.3224(11) 0.0210(3) Uani d 0.101(3) A 2
    O O3A 0.3599(8) 0.926(2) 0.4586(9) 0.0353(6) Uani d 0.101(3) A 2
loop_
    _atom_site_aniso_label
    _atom_site_aniso_U_11
    _atom_site_aniso_U_22
    _atom_site_aniso_U_33
    _atom_site_aniso_U_12
    _atom_site_aniso_U_13
    _atom_site_aniso_U_23
    N1 0.0252(5) 0.0167(5) 0.0189(5) -0.0021(4) -0.0032(4) 0.0025(4)
    N2 0.0239(5) 0.0173(5) 0.0180(5) 0.0024(4) 0.0017(4) -0.0015(4)
    N3 0.0227(5) 0.0182(5) 0.0212(5) -0.0007(4) 0.0032(4) -0.0006(4)
    C1 0.0216(6) 0.0193(5) 0.0159(5) 0.0002(4) 0.0006(4) -0.0011(4)
    C2 0.0303(7) 0.0206(6) 0.0238(6) -0.0047(5) -0.0004(5) -0.0012(5)
    C3 0.0253(7) 0.0344(7) 0.0280(7) -0.0087(6) -0.0007(5) 0.0005(6)
    C4 0.0222(7) 0.0373(7) 0.0235(6) 0.0011(5) 0.0013(5) -0.0001(5)
    C5 0.0252(6) 0.0251(6) 0.0175(5) 0.0040(5) 0.0017(5) -0.0002(5)
    C6 0.0229(6) 0.0198(5) 0.0124(5) 0.0000(4) 0.0007(4) -0.0004(4)
    C7 0.0234(6) 0.0179(5) 0.0190(5) 0.0003(4) -0.0004(5) -0.0007(4)
    C8 0.0253(6) 0.0187(5) 0.0175(5) 0.0025(4) 0.0010(5) -0.0015(4)
    C9 0.0258(6) 0.0168(5) 0.0188(5) 0.0009(4) 0.0027(5) -0.0003(4)
    C10 0.0225(6) 0.0159(5) 0.0194(5) -0.0023(4) 0.0035(4) -0.0006(4)
    C11 0.0212(6) 0.0194(6) 0.0239(6) -0.0009(4) 0.0019(5) -0.0014(5)
    C12 0.0251(6) 0.0229(6) 0.0211(6) -0.0012(5) 0.0001(5) -0.0026(5)
    C13 0.0282(6) 0.0199(6) 0.0200(6) -0.0016(5) 0.0050(5) -0.0032(4)
    C14 0.0236(6) 0.0190(5) 0.0219(6) 0.0001(5) 0.0058(5) -0.0003(5)
    O1 0.0218(5) 0.0272(7) 0.0338(6) 0.0046(4) 0.0013(4) -0.0068(5)
    O2 0.0261(6) 0.0166(5) 0.0190(5) 0.0032(4) 0.0021(5) -0.0011(4)
    O3 0.0278(6) 0.0271(7) 0.0482(13) -0.0006(5) 0.0028(6) -0.0138(8)
    C15 0.0243(6) 0.0143(6) 0.0149(8) 0.0022(5) 0.0038(5) 0.0020(5)
    C16 0.0250(7) 0.0151(6) 0.0150(6) 0.0020(5) 0.0042(5) 0.0020(5)
    C17 0.0266(8) 0.0180(6) 0.0235(7) 0.0045(6) 0.0085(7) -0.0001(5)
    C18 0.0242(7) 0.0244(7) 0.0253(7) 0.0058(6) 0.0078(6) -0.0005(5)
    C19 0.0234(7) 0.0254(7) 0.0284(7) 0.0046(6) 0.0044(6) -0.0043(6)
    C20 0.0268(8) 0.0368(9) 0.0333(8) 0.0117(6) 0.0033(6) -0.0006(7)
    C15A 0.0243(6) 0.0143(6) 0.0149(8) 0.0022(5) 0.0038(5) 0.0020(5)
    C16A 0.0250(7) 0.0151(6) 0.0150(6) 0.0020(5) 0.0042(5) 0.0020(5)
    C17A 0.0266(8) 0.0180(6) 0.0235(7) 0.0045(6) 0.0085(7) -0.0001(5)
    C18A 0.0242(7) 0.0244(7) 0.0253(7) 0.0058(6) 0.0078(6) -0.0005(5)
    O1A 0.0218(5) 0.0272(7) 0.0338(6) 0.0046(4) 0.0013(4) -0.0068(5)
    C19A 0.0234(7) 0.0254(7) 0.0284(7) 0.0046(6) 0.0044(6) -0.0043(6)
    C20A 0.0268(8) 0.0368(9) 0.0333(8) 0.0117(6) 0.0033(6) -0.0006(7)
    O2A 0.0261(6) 0.0166(5) 0.0190(5) 0.0032(4) 0.0021(5) -0.0011(4)
    O3A 0.0278(6) 0.0271(7) 0.0482(13) -0.0006(5) 0.0028(6) -0.0138(8)
_geom_special_details
;
 All esds (except the esd in the dihedral angle between two l.s. planes)
 are estimated using the full covariance matrix.  The cell esds are taken
 into account individually in the estimation of esds in distances, angles
 and torsion angles; correlations between esds in cell parameters are only
 used when they are defined by crystal symmetry.  An approximate (isotropic)
 treatment of cell esds is used for estimating esds involving l.s. planes.
;
loop_
    _geom_bond_atom_site_label_1
    _geom_bond_atom_site_label_2
    _geom_bond_site_symmetry_2
    _geom_bond_distance
    _geom_bond_publ_flag
    N1 C6 . 1.3996(18) ?
    N1 C7 . 1.4648(18) ?
    N1 H1 . 0.889(18) ?
    N2 C9 . 1.3206(18) ?
    N2 C1 . 1.4175(19) ?
    N2 H2A . 0.928(18) ?
    N3 C10 . 1.3377(18) ?
    N3 C14 . 1.3485(17) ?
    C1 C2 . 1.3976(19) ?
    C1 C6 . 1.406(2) ?
    C2 C3 . 1.385(2) ?
    C2 H2 . 0.959(17) ?
    C3 C4 . 1.395(2) ?
    C3 H3 . 0.96(2) ?
    C4 C5 . 1.385(2) ?
    C4 H4 . 0.980(17) ?
    C5 C6 . 1.402(2) ?
    C5 H5 . 0.997(16) ?
    C7 C8 . 1.5291(19) ?
    C7 C10 . 1.5319(18) ?
    C7 H7 . 1.036(16) ?
    C8 C9 . 1.5020(18) ?
    C8 H8A . 0.976(15) ?
    C8 H8B . 1.033(17) ?
    C9 C15A . 1.423(3) ?
    C9 C15 . 1.4246(19) ?
    C10 C11 . 1.4026(19) ?
    C11 C12 . 1.3870(19) ?
    C11 H11 . 1.006(16) ?
    C12 C13 . 1.391(2) ?
    C12 H12 . 0.967(16) ?
    C13 C14 . 1.3818(19) ?
    C13 H13 . 0.987(17) ?
    C14 H14 . 0.992(16) ?
    O1 C18 . 1.364(2) ?
    O1 C19 . 1.401(2) ?
    O2 C16 . 1.2630(18) ?
    O3 C19 . 1.217(2) ?
    C15 C19 . 1.447(2) ?
    C15 C16 . 1.448(2) ?
    C16 C17 . 1.448(2) ?
    C17 C18 . 1.341(2) ?
    C17 H17 . 0.9500 ?
    C18 C20 . 1.493(2) ?
    C20 H20A . 0.9800 ?
    C20 H20B . 0.9800 ?
    C20 H20C . 0.9800 ?
    C15A C19A . 1.4397 ?
    C15A C16A . 1.4466 ?
    C16A O2A . 1.2580 ?
    C16A C17A . 1.4385 ?
    C17A C18A . 1.3459 ?
    C17A H17A . 0.9500 ?
    C18A O1A . 1.3649 ?
    C18A C20A . 1.5066 ?
    O1A C19A . 1.4057 ?
    C19A O3A . 1.2185 ?
    C20A H20D . 0.9800 ?
    C20A H20E . 0.9800 ?
    C20A H20F . 0.9799 ?
loop_
    _geom_contact_atom_site_label_1
    _geom_contact_atom_site_label_2
    _geom_contact_distance
    _geom_contact_site_symmetry_1
    _geom_contact_site_symmetry_2
    _geom_contact_publ_flag
    O2 C7 3.22 . 1_565 yes
    O2 N1 3.25 . 1_565 yes
    O2 N2 2.62 . . yes
    O2 C2 3.40 . 3_676 yes
    O2 C10 3.29 . 1_565 yes
    O2 N1 3.09 . 3_666 yes
    O2 C5 3.23 . 3_666 yes
    O3 C8 2.85 . . yes
    O3 C7 3.37 . . yes
    O1 H11 2.84 . 2_555 yes
    O2 H1 2.85 . 1_565 yes
    O2 H1 2.54 . 3_666 yes
    O2 H2A 1.84 . . yes
    O2 H5 2.86 . 3_666 yes
    O2 H7 2.75 . 1_565 yes
    O2 H2 2.62 . 3_676 yes
    O3 H8A 2.25 . . yes
    O3 H11 2.73 . . yes
    O3 H12 2.69 . 2_555 yes
    O3 H20C 2.71 . 2_545 yes
    N1 O2 3.25 . 1_545 yes
    N1 N2 2.909(3) . . yes
    N1 N3 2.727(3) . . yes
    N1 O2 3.09 . 3_666 yes
    N1 N2 3.078(3) . 3_666 yes
    N2 O2 2.62 . . yes
    N2 C6 3.319(3) . 3_666 yes
    N1 H2A 2.547(17) . 3_666 yes
    N3 H1 2.330(16) . . yes
    N3 H13 2.755(17) . 2_655 yes
    C5 C16 3.40 . 3_666 yes
    C7 C16 3.60 . 1_545 yes
    C9 C14 3.38 . 1_565 yes
    C10 C16 3.31 . 1_545 yes
    C11 C16 3.52 . 1_545 yes
    C11 C17 3.49 . 1_545 yes
    C1 H8B 2.547(17) . . yes
    C4 H20A 3.09 . 1_645 yes
    C5 H20A 2.98 . 1_645 yes
    C6 H8B 2.548(17) . . yes
    C8 H11 2.930(16) . . yes
    C11 H8A 2.688(15) . . yes
    C13 H8B 2.895(18) . 2_645 yes
    C14 H8B 2.855(17) . 2_645 yes
    C16 H2A 2.40 . . yes
    C17 H7 2.92 . 1_565 yes
    C19 H8A 2.60 . . yes
    H1 H5 2.29(2) . . yes
    H1 H2A 2.50(2) . 3_666 yes
    H2 H2A 2.41(3) . . yes
    H3 H4 2.57(3) . 3_766 yes
    H5 H20A 2.4596 . 1_645 yes
    H7 H17 2.58 . 1_545 yes
    H8A H11 2.31(2) . . yes
    H8A H20C 2.50 . 2_545 yes
    H17 H20A 2.47 . . yes
loop_
    _geom_angle_atom_site_label_1
    _geom_angle_atom_site_label_2
    _geom_angle_atom_site_label_3
    _geom_angle_site_symmetry_1
    _geom_angle_site_symmetry_3
    _geom_angle
    _geom_angle_publ_flag
    C6 N1 C7 . . 123.68(11) ?
    C6 N1 H1 . . 110.4(11) ?
    C7 N1 H1 . . 110.5(11) ?
    C9 N2 C1 . . 126.03(11) ?
    C9 N2 H2A . . 114.4(11) ?
    C1 N2 H2A . . 119.4(11) ?
    C10 N3 C14 . . 117.20(11) ?
    C2 C1 C6 . . 121.05(12) ?
    C2 C1 N2 . . 117.01(12) ?
    C6 C1 N2 . . 121.85(11) ?
    C3 C2 C1 . . 120.38(13) ?
    C3 C2 H2 . . 122.5(10) ?
    C1 C2 H2 . . 117.1(10) ?
    C2 C3 C4 . . 119.32(13) ?
    C2 C3 H3 . . 118.9(12) ?
    C4 C3 H3 . . 121.8(11) ?
    C5 C4 C3 . . 120.23(13) ?
    C5 C4 H4 . . 121.3(10) ?
    C3 C4 H4 . . 118.5(10) ?
    C4 C5 C6 . . 121.66(13) ?
    C4 C5 H5 . . 118.1(9) ?
    C6 C5 H5 . . 120.3(9) ?
    N1 C6 C5 . . 119.71(12) ?
    N1 C6 C1 . . 122.59(12) ?
    C5 C6 C1 . . 117.35(11) ?
    N1 C7 C8 . . 110.54(10) ?
    N1 C7 C10 . . 112.50(10) ?
    C8 C7 C10 . . 110.48(11) ?
    N1 C7 H7 . . 107.7(9) ?
    C8 C7 H7 . . 107.9(8) ?
    C10 C7 H7 . . 107.5(8) ?
    C9 C8 C7 . . 111.37(11) ?
    C9 C8 H8A . . 111.6(9) ?
    C7 C8 H8A . . 108.1(8) ?
    C9 C8 H8B . . 108.8(9) ?
    C7 C8 H8B . . 107.4(9) ?
    H8A C8 H8B . . 109.4(13) ?
    N2 C9 C15A . . 117.6(6) ?
    N2 C9 C15 . . 120.36(12) ?
    N2 C9 C8 . . 116.04(11) ?
    C15A C9 C8 . . 125.7(6) ?
    C15 C9 C8 . . 123.30(12) ?
    N3 C10 C11 . . 122.76(12) ?
    N3 C10 C7 . . 117.94(11) ?
    C11 C10 C7 . . 119.29(11) ?
    C12 C11 C10 . . 118.99(12) ?
    C12 C11 H11 . . 121.2(9) ?
    C10 C11 H11 . . 119.8(9) ?
    C11 C12 C13 . . 118.62(12) ?
    C11 C12 H12 . . 121.3(9) ?
    C13 C12 H12 . . 120.0(9) ?
    C14 C13 C12 . . 118.41(12) ?
    C14 C13 H13 . . 121.5(10) ?
    C12 C13 H13 . . 120.1(10) ?
    N3 C14 C13 . . 124.02(12) ?
    N3 C14 H14 . . 114.9(10) ?
    C13 C14 H14 . . 121.1(10) ?
    C18 O1 C19 . . 121.73(12) ?
    C9 C15 C19 . . 119.45(14) ?
    C9 C15 C16 . . 121.02(13) ?
    C19 C15 C16 . . 119.53(12) ?
    O2 C16 C17 . . 120.18(13) ?
    O2 C16 C15 . . 123.26(12) ?
    C17 C16 C15 . . 116.50(12) ?
    C18 C17 C16 . . 121.03(13) ?
    C18 C17 H17 . . 119.5 ?
    C16 C17 H17 . . 119.5 ?
    C17 C18 O1 . . 122.28(13) ?
    C17 C18 C20 . . 126.79(15) ?
    O1 C18 C20 . . 110.93(14) ?
    O3 C19 O1 . . 114.41(14) ?
    O3 C19 C15 . . 128.34(14) ?
    O1 C19 C15 . . 117.24(14) ?
    C18 C20 H20A . . 109.5 ?
    C18 C20 H20B . . 109.5 ?
    H20A C20 H20B . . 109.5 ?
    C18 C20 H20C . . 109.5 ?
    H20A C20 H20C . . 109.5 ?
    H20B C20 H20C . . 109.5 ?
    C9 C15A C19A . . 109.1(7) ?
    C9 C15A C16A . . 116.9(8) ?
    C19A C15A C16A . . 119.9 ?
    O2A C16A C17A . . 119.7 ?
    O2A C16A C15A . . 123.7 ?
    C17A C16A C15A . . 116.5 ?
    C18A C17A C16A . . 121.0 ?
    C18A C17A H17A . . 119.5 ?
    C16A C17A H17A . . 119.5 ?
    C17A C18A O1A . . 122.5 ?
    C17A C18A C20A . . 128.0 ?
    O1A C18A C20A . . 109.5 ?
    C18A O1A C19A . . 121.2 ?
    O3A C19A O1A . . 114.5 ?
    O3A C19A C15A . . 128.0 ?
    O1A C19A C15A . . 117.4 ?
    C18A C20A H20D . . 109.5 ?
    C18A C20A H20E . . 109.5 ?
    H20D C20A H20E . . 109.5 ?
    C18A C20A H20F . . 109.5 ?
    H20D C20A H20F . . 109.5 ?
    H20E C20A H20F . . 109.5 ?
loop_
    _geom_torsion_atom_site_label_1
    _geom_torsion_atom_site_label_2
    _geom_torsion_atom_site_label_3
    _geom_torsion_atom_site_label_4
    _geom_torsion_site_symmetry_1
    _geom_torsion_site_symmetry_2
    _geom_torsion_site_symmetry_3
    _geom_torsion_site_symmetry_4
    _geom_torsion
    _geom_torsion_publ_flag
    C9 N2 C1 C2 . . . . 142.39(13) ?
    C9 N2 C1 C6 . . . . -41.15(18) ?
    C6 C1 C2 C3 . . . . 1.20(19) ?
    N2 C1 C2 C3 . . . . 177.69(12) ?
    C1 C2 C3 C4 . . . . -0.2(2) ?
    C2 C3 C4 C5 . . . . -0.7(2) ?
    C3 C4 C5 C6 . . . . 0.5(2) ?
    C7 N1 C6 C5 . . . . -130.76(13) ?
    C7 N1 C6 C1 . . . . 56.17(17) ?
    C4 C5 C6 N1 . . . . -172.95(11) ?
    C4 C5 C6 C1 . . . . 0.47(17) ?
    C2 C1 C6 N1 . . . . 171.90(11) ?
    N2 C1 C6 N1 . . . . -4.42(18) ?
    C2 C1 C6 C5 . . . . -1.32(17) ?
    N2 C1 C6 C5 . . . . -177.64(11) ?
    C6 N1 C7 C8 . . . . -16.96(16) ?
    C6 N1 C7 C10 . . . . 107.08(14) ?
    N1 C7 C8 C9 . . . . -63.01(14) ?
    C10 C7 C8 C9 . . . . 171.80(10) ?
    C1 N2 C9 C15A . . . . 168.4(6) ?
    C1 N2 C9 C15 . . . . -176.24(12) ?
    C1 N2 C9 C8 . . . . -2.34(18) ?
    C7 C8 C9 N2 . . . . 76.22(14) ?
    C7 C8 C9 C15A . . . . -93.7(6) ?
    C7 C8 C9 C15 . . . . -110.09(14) ?
    C14 N3 C10 C11 . . . . 0.16(18) ?
    C14 N3 C10 C7 . . . . 178.97(11) ?
    N1 C7 C10 N3 . . . . -5.14(15) ?
    C8 C7 C10 N3 . . . . 118.93(12) ?
    N1 C7 C10 C11 . . . . 173.71(11) ?
    C8 C7 C10 C11 . . . . -62.22(15) ?
    N3 C10 C11 C12 . . . . -0.56(19) ?
    C7 C10 C11 C12 . . . . -179.35(11) ?
    C10 C11 C12 C13 . . . . 0.40(19) ?
    C11 C12 C13 C14 . . . . 0.11(19) ?
    C10 N3 C14 C13 . . . . 0.40(18) ?
    C12 C13 C14 N3 . . . . -0.54(19) ?
    N2 C9 C15 C19 . . . . -171.57(17) ?
    C8 C9 C15 C19 . . . . 15.0(2) ?
    N2 C9 C15 C16 . . . . 8.7(2) ?
    C8 C9 C15 C16 . . . . -164.78(12) ?
    C9 C15 C16 O2 . . . . -8.5(2) ?
    C19 C15 C16 O2 . . . . 171.68(16) ?
    C9 C15 C16 C17 . . . . 168.60(13) ?
    C19 C15 C16 C17 . . . . -11.2(2) ?
    O2 C16 C17 C18 . . . . 177.40(14) ?
    C15 C16 C17 C18 . . . . 0.2(2) ?
    C16 C17 C18 O1 . . . . 7.3(2) ?
    C16 C17 C18 C20 . . . . -171.50(15) ?
    C19 O1 C18 C17 . . . . -3.3(2) ?
    C19 O1 C18 C20 . . . . 175.62(14) ?
    C18 O1 C19 O3 . . . . 171.40(14) ?
    C18 O1 C19 C15 . . . . -7.8(2) ?
    C9 C15 C19 O3 . . . . 16.0(3) ?
    C16 C15 C19 O3 . . . . -164.19(17) ?
    C9 C15 C19 O1 . . . . -164.88(14) ?
    C16 C15 C19 O1 . . . . 14.9(3) ?
    N2 C9 C15A C19A . . . . 32.4(8) ?
    C8 C9 C15A C19A . . . . -157.9(5) ?
    N2 C9 C15A C16A . . . . 172.6(5) ?
    C8 C9 C15A C16A . . . . -17.7(8) ?
    C9 C15A C16A O2A . . . . 37.2(8) ?
    C19A C15A C16A O2A . . . . 172.9 ?
    C9 C15A C16A C17A . . . . -145.4(8) ?
    C19A C15A C16A C17A . . . . -9.7 ?
    O2A C16A C17A C18A . . . . 177.2 ?
    C15A C16A C17A C18A . . . . -0.3 ?
    C16A C17A C18A O1A . . . . 6.5 ?
    C16A C17A C18A C20A . . . . -171.8 ?
    C17A C18A O1A C19A . . . . -2.4 ?
    C20A C18A O1A C19A . . . . 176.1 ?
    C18A O1A C19A O3A . . . . 172.4 ?
    C18A O1A C19A C15A . . . . -7.6 ?
    C9 C15A C19A O3A . . . . -27.6(8) ?
    C16A C15A C19A O3A . . . . -166.4 ?
    C9 C15A C19A O1A . . . . 152.3(8) ?
    C16A C15A C19A O1A . . . . 13.5 ?
loop_
    _geom_hbond_atom_site_label_D
    _geom_hbond_atom_site_label_H
    _geom_hbond_atom_site_label_A
    _geom_hbond_site_symmetry_A
    _geom_hbond_distance_DH
    _geom_hbond_distance_HA
    _geom_hbond_distance_DA
    _geom_hbond_angle_DHA
    _geom_hbond_publ_flag
    N1 H1 O2 3_666 0.889(18) 2.536(18) 3.089(2) 121.0(14) yes
    N2 H2A O2 . 0.928(18) 1.836(18) 2.616(2) 140.1(15) yes
    N2 H2A O3A . 0.928(18) 1.58(2) 2.382(15) 142.0(17) yes
_shelx_space_group_comment
;
The symmetry employed for this shelxl refinement is uniquely defined
by the following loop, which should always be used as a source of
symmetry information in preference to the above space-group names.
They are only intended as comments.
;
_shelx_estimated_absorpt_T_min     0.971
_shelx_estimated_absorpt_T_max     0.980
_shelx_hkl_file
;
   1   0   0 1133.79   69.29
  -1   0   0 1164.14   69.29
  -1   0   0 1130.21   69.32
   1   0   0 1164.16   69.32
  -2   0   0    6.75    0.49
   2   0   0    5.82    0.50
   2   0   0    5.85    0.49
  -2   0   0    6.17    0.45
   2   0   0    6.62    0.44
  -2   0   0    6.42    0.51
   3   0   0   21.61    1.30
  -3   0   0   20.68    1.29
   3   0   0   19.99    1.33
  -3   0   0   19.10    1.35
   3   0   0   20.50    1.26
  -3   0   0   18.17    1.33
   3   0   0   18.99    1.33
  -4   0   0   20.62    1.40
   4   0   0   20.26    1.31
   4   0   0   20.91    1.34
  -4   0   0   21.28    1.44
   4   0   0   19.80    1.39
   4   0   0   17.83    1.38
  -4   0   0   19.98    1.33
  -5   0   0   52.02    3.46
   5   0   0   54.49    3.45
   5   0   0   50.09    3.44
   5   0   0   56.40    3.36
  -5   0   0   53.17    3.49
   5   0   0   57.24    3.40
  -5   0   0   54.01    3.39
  -6   0   0   28.42    2.22
  -6   0   0   33.99    2.08
   6   0   0   32.71    2.02
   6   0   0   33.54    2.09
  -6   0   0   31.11    2.17
   6   0   0   27.40    2.14
   6   0   0   29.63    2.15
   7   0   0   55.67    3.97
  -7   0   0   63.19    4.03
  -7   0   0   70.91    3.94
   7   0   0   57.81    4.00
  -7   0   0   57.53    4.06
   7   0   0   63.72    3.86
   8   0   0  641.30   39.18
  -8   0   0  667.20   39.10
   8   0   0  623.21   39.17
  -8   0   0  647.90   39.21
   9   0   0   12.36    1.34
  -9   0   0   11.18    1.19
   9   0   0   12.82    1.49
  -9   0   0   11.51    1.41
  10   0   0    0.32    0.96
 -10   0   0    1.23    1.02
  10   0   0    0.72    1.00
  11   0   0   68.33    4.82
 -11   0   0   72.20    4.95
  11   0   0   72.47    4.91
 -12   0   0   15.26    2.09
  12   0   0   16.21    2.04
  12   0   0   19.09    2.19
  13   0   0    4.08    1.67
  13   0   0    4.05    1.63
 -13   0   0    4.50    1.75
  14   0   0   23.77    2.85
 -14   0   0   27.37    3.20
   0  -1   0    0.55    0.15
   0  -1   0    0.67    0.09
   0   1   0    0.52    0.14
   0   1   0    0.71    0.09
   1  -1   0  272.55   16.15
   1  -1   0  266.35   16.18
  -1  -1   0  274.98   16.17
   1  -1   0  274.44   16.16
  -1  -1   0  270.60   16.18
   1   1   0  265.58   16.18
  -1   1   0  258.90   16.17
   1   1   0  266.64   16.15
   1   1   0  270.15   16.15
  -1   1   0  252.70   16.14
   2  -1   0   30.94    1.89
  -2  -1   0   29.53    1.90
   2  -1   0   30.19    1.87
  -2  -1   0   29.55    1.91
  -2  -1   0   30.70    1.87
   2   1   0   29.66    1.89
   2   1   0   29.52    1.87
   2   1   0   28.41    1.90
   2   1   0   29.85    1.88
  -2   1   0   29.78    1.90
  -2   1   0   31.22    1.85
  -3  -1   0    3.72    0.47
   3  -1   0    4.69    0.45
  -3  -1   0    3.15    0.43
   3  -1   0    4.50    0.43
  -3  -1   0    3.49    0.37
   3   1   0    2.85    0.39
   3   1   0    4.07    0.40
   3   1   0    4.37    0.50
  -3   1   0    4.59    0.46
   3   1   0    2.85    0.39
  -3   1   0    4.83    0.38
  -4  -1   0    1.16    0.36
  -4  -1   0    1.36    0.40
   4  -1   0    1.01    0.36
  -4  -1   0    1.76    0.30
   4  -1   0    0.61    0.31
  -4   1   0    0.38    0.36
  -4   1   0    0.72    0.43
  -4   1   0    0.67    0.25
   4   1   0    1.04    0.32
   4   1   0    2.12    0.42
   4   1   0    1.28    0.34
   4   1   0    1.62    0.30
   5  -1   0  179.54   11.18
  -5  -1   0  187.67   11.22
   5  -1   0  188.37   11.21
   5  -1   0  180.78   11.08
  -5  -1   0  190.59   11.15
  -5  -1   0  180.70   11.22
   5   1   0  178.25   11.15
  -5   1   0  184.59   11.21
   5   1   0  185.63   11.16
  -5   1   0  189.73   11.14
   5   1   0  171.53   11.20
  -5   1   0  185.49   11.22
   5   1   0  175.46   11.18
   6  -1   0   17.52    1.07
   6  -1   0   15.45    1.29
   6  -1   0   15.04    1.28
  -6  -1   0   18.73    1.25
  -6  -1   0   14.68    1.34
  -6  -1   0   15.49    1.41
   6   1   0   13.94    1.35
  -6   1   0   19.89    1.24
  -6   1   0   17.41    1.49
   6   1   0   16.98    1.23
  -6   1   0   15.79    1.35
   6   1   0   13.54    1.29
   6   1   0   16.83    1.27
   7  -1   0    0.37    0.52
  -7  -1   0    0.54    0.63
  -7  -1   0    1.69    0.54
   7  -1   0    0.47    0.62
  -7  -1   0    0.46    0.72
  -7   1   0    0.43    0.63
   7   1   0    1.26    0.55
   7   1   0    0.91    0.57
   7   1   0    0.79    0.65
   7   1   0    0.80    0.50
  -7   1   0    1.25    0.47
  -8  -1   0   82.37    5.39
   8  -1   0   87.02    5.33
  -8  -1   0   80.06    5.25
  -8  -1   0   84.30    5.42
   8  -1   0   83.72    5.34
  -8   1   0   87.26    5.39
  -8   1   0   84.22    5.25
   8   1   0   82.25    5.24
   8   1   0   84.79    5.35
   8   1   0   76.28    5.37
   9  -1   0  136.06    8.80
   9  -1   0  146.19    8.88
  -9  -1   0  136.44    8.88
  -9  -1   0  137.52    8.92
  -9   1   0  142.13    8.90
   9   1   0  146.86    8.85
   9   1   0  138.08    8.87
  -9   1   0  143.48    8.75
  10  -1   0   10.07    1.48
  10  -1   0   10.74    1.45
 -10  -1   0   16.43    1.72
 -10   1   0   12.99    1.63
 -10   1   0   15.69    1.46
  10   1   0   17.04    1.73
  10   1   0   17.12    1.87
  11  -1   0    0.37    1.03
 -11  -1   0    0.40    1.20
  11  -1   0    1.85    1.07
 -11   1   0    0.72    1.17
 -11   1   0    0.40    0.98
  11   1   0    1.68    1.27
  11   1   0    1.01    1.06
  12  -1   0    1.74    1.19
 -12  -1   0    1.54    1.44
  12  -1   0    2.27    1.23
 -12   1   0    1.90    1.44
  12   1   0    2.42    1.45
  12   1   0    0.70    1.37
  13  -1   0    5.44    1.63
  13  -1   0    6.26    1.60
 -13  -1   0    6.86    2.01
  13   1   0    6.05    1.84
  13   1   0    9.29    1.94
 -13   1   0    5.94    1.98
   0  -2   0  447.31   26.75
   0  -2   0  453.92   26.75
   0  -2   0  452.16   26.75
   0  -2   0  447.19   26.82
   0   2   0  443.73   26.80
   0   2   0  420.86   26.75
   0   2   0  435.45   26.75
   1  -2   0  205.75   12.41
  -1  -2   0  210.65   12.50
  -1  -2   0  208.83   12.45
   1  -2   0  203.11   12.49
   1  -2   0  205.84   12.41
   1  -2   0  209.09   12.44
  -1   2   0  201.38   12.42
   1   2   0  210.58   12.49
  -1   2   0  207.49   12.45
   1   2   0  201.88   12.43
   1   2   0  209.24   12.42
  -1   2   0  191.55   12.41
   2  -2   0    3.32    0.33
   2  -2   0    2.97    0.30
  -2  -2   0    2.67    0.42
   2  -2   0    2.64    0.35
  -2  -2   0    2.24    0.35
  -2   2   0    3.01    0.28
   2   2   0    3.74    0.42
  -2   2   0    2.65    0.27
   2   2   0    3.31    0.32
   2   2   0    3.39    0.33
  -2   2   0    3.01    0.42
  -2   2   0    2.56    0.30
   3  -2   0   92.28    5.73
   3  -2   0   91.42    5.77
  -3  -2   0   95.71    5.81
   3  -2   0   92.10    5.73
  -3  -2   0   95.94    5.78
  -3   2   0   84.72    5.68
   3   2   0   99.03    5.74
   3   2   0  101.26    5.75
   3   2   0  100.40    5.80
  -3   2   0   90.75    5.71
   3   2   0   98.59    5.80
  -3   2   0   87.03    5.78
  -4  -2   0  743.08   44.84
  -4  -2   0  729.60   44.85
   4  -2   0  729.95   44.78
   4  -2   0  741.50   44.83
  -4  -2   0  757.18   44.78
   4  -2   0  757.98   44.79
   4   2   0  745.84   44.80
  -4   2   0  712.79   44.83
   4   2   0  765.31   44.85
   4   2   0  740.88   44.79
   4   2   0  727.89   44.83
  -4   2   0  736.44   44.76
  -5  -2   0   79.97    4.81
   5  -2   0   77.23    4.85
  -5  -2   0   74.22    4.88
   5  -2   0   70.66    4.80
  -5  -2   0   76.78    4.89
   5  -2   0   80.62    4.84
  -5   2   0   75.03    4.78
   5   2   0   82.06    4.85
   5   2   0   79.00    4.83
   5   2   0   80.31    4.81
   5   2   0   78.25    4.89
  -5   2   0   74.77    4.88
   6  -2   0   41.41    2.92
  -6  -2   0   46.52    2.98
  -6  -2   0   48.04    2.85
  -6  -2   0   42.33    2.95
   6  -2   0   38.75    2.83
   6   2   0   49.12    2.86
   6   2   0   40.58    2.88
   6   2   0   46.39    2.90
  -6   2   0   44.10    2.81
  -6   2   0   42.38    2.93
   6   2   0   43.59    2.97
  -7  -2   0    5.92    0.94
   7  -2   0    5.09    0.72
   7  -2   0    5.40    0.84
  -7  -2   0    4.57    0.86
   7   2   0    7.02    0.88
   7   2   0    6.26    0.75
   7   2   0    5.75    0.93
  -7   2   0    5.63    0.68
   7   2   0    7.27    0.87
  -7   2   0    5.12    0.87
   8  -2   0   -0.05    0.60
   8  -2   0    0.55    0.80
  -8  -2   0   -0.15    0.77
  -8  -2   0    0.37    0.85
  -8   2   0   -0.29    0.76
  -8   2   0    0.32    0.52
   8   2   0    0.65    0.76
   8   2   0    0.84    0.70
   8   2   0   -0.03    0.80
  -9  -2   0    6.72    1.23
   9  -2   0    4.39    1.02
   9  -2   0    4.77    0.89
  -9  -2   0    4.53    1.14
   9   2   0    5.58    1.05
   9   2   0    4.64    1.12
   9   2   0    7.08    1.15
  -9   2   0    6.22    0.90
  -9   2   0    7.00    1.21
 -10  -2   0   10.72    1.65
 -10  -2   0   14.75    1.79
  10  -2   0   11.15    1.51
  10  -2   0   12.85    1.54
 -10   2   0   12.06    1.65
  10   2   0   15.78    1.84
 -10   2   0   15.52    1.56
  10   2   0   15.63    1.64
  11  -2   0    0.98    1.17
 -11  -2   0    2.19    1.34
  11  -2   0    1.68    0.97
 -11   2   0    2.42    1.01
 -11   2   0    1.90    1.38
  11   2   0    2.69    1.28
 -12  -2   0    1.87    1.66
  12  -2   0    3.48    1.23
  12  -2   0    2.53    1.29
 -12   2   0    4.52    1.56
 -12   2   0    3.76    1.34
  12   2   0    1.56    1.50
  13  -2   0    4.80    1.82
 -13  -2   0    5.04    2.06
  13  -2   0    6.11    1.59
  13   2   0    6.43    1.92
 -13   2   0    5.92    1.93
   0  -3   0    0.12    0.17
   0  -3   0    0.16    0.36
   0  -3   0    0.13    0.15
   0  -3   0    0.72    0.21
   0   3   0    0.03    0.17
   0   3   0    0.02    0.19
   0   3   0   -0.04    0.28
   0   3   0    0.53    0.19
  -1  -3   0  291.72   17.91
   1  -3   0  304.91   17.91
   1  -3   0  287.01   17.99
  -1  -3   0  317.49   17.92
  -1  -3   0  297.31   18.00
   1   3   0  292.80   17.98
  -1   3   0  299.92   17.89
  -1   3   0  288.69   17.95
  -1   3   0  294.46   17.98
   1   3   0  292.43   17.90
  -1   3   0  271.45   17.89
   1   3   0  309.56   17.88
  -2  -3   0   17.41    1.32
   2  -3   0   19.96    1.33
   2  -3   0   17.32    1.22
  -2  -3   0   18.00    1.22
   2  -3   0   18.24    1.11
  -2  -3   0   20.53    1.27
  -2   3   0   17.87    1.16
  -2   3   0   17.22    1.30
   2   3   0   17.35    1.27
  -2   3   0   15.94    1.19
   2   3   0   17.59    1.19
  -2   3   0   14.99    1.15
   2   3   0   20.08    1.18
  -3  -3   0   66.09    4.21
  -3  -3   0   68.18    4.15
   3  -3   0   65.16    4.05
   3  -3   0   65.24    4.14
   3  -3   0   65.94    4.06
  -3   3   0   61.55    4.08
  -3   3   0   58.19    4.17
   3   3   0   73.87    4.11
   3   3   0   70.81    4.20
   3   3   0   71.18    4.19
  -3   3   0   65.36    4.08
   3   3   0   73.15    4.12
  -3   3   0   60.14    4.07
   4  -3   0   95.01    5.29
   4  -3   0   86.74    5.35
  -4  -3   0   78.28    5.40
   4  -3   0   83.14    5.27
  -4  -3   0   82.97    5.36
   4   3   0   82.30    5.38
  -4   3   0   88.51    5.28
  -4   3   0   85.94    5.24
   4   3   0   86.87    5.31
   4   3   0   81.71    5.39
   4   3   0   88.61    5.31
  -4   3   0   85.97    5.29
  -4   3   0   86.68    5.40
  -5  -3   0  113.63    7.21
   5  -3   0  117.73    7.11
  -5  -3   0  115.66    7.25
   5  -3   0  121.39    7.13
   5  -3   0  120.38    7.20
   5   3   0  118.88    7.22
   5   3   0  113.92    7.15
  -5   3   0  118.79    7.12
  -5   3   0  105.67    7.22
   5   3   0  115.36    7.25
   5   3   0  112.20    7.15
  -6  -3   0    2.09    0.67
   6  -3   0    1.17    0.62
  -6  -3   0    1.60    0.71
   6  -3   0    0.83    0.42
  -6   3   0    1.67    0.68
   6   3   0    1.30    0.58
   6   3   0    1.23    0.68
   6   3   0    1.78    0.49
   6   3   0    1.67    0.69
  -6   3   0    1.27    0.41
  -7  -3   0    5.36    0.94
  -7  -3   0    6.96    1.06
   7  -3   0    5.09    0.89
   7  -3   0    5.37    0.71
   7   3   0    4.93    0.85
  -7   3   0    5.59    1.00
   7   3   0    4.94    0.75
  -7   3   0    4.81    0.68
   7   3   0    4.27    0.84
  -8  -3   0   14.89    1.62
  -8  -3   0   16.69    1.65
   8  -3   0   12.72    1.44
   8  -3   0   11.92    1.27
   8   3   0   14.61    1.46
   8   3   0   16.53    1.50
  -8   3   0   14.17    1.59
  -8   3   0   15.32    1.27
   8   3   0   14.48    1.39
  -9  -3   0    5.13    1.15
   9  -3   0    2.83    0.78
   9  -3   0    1.75    0.87
  -9  -3   0    6.02    1.22
   9   3   0    2.09    1.01
  -9   3   0    2.65    1.12
   9   3   0    5.45    1.12
  -9   3   0    2.39    0.75
 -10  -3   0    3.42    1.26
  10  -3   0    2.78    1.14
  10  -3   0    2.06    0.83
 -10  -3   0    3.27    1.28
  10   3   0    1.40    1.12
 -10   3   0    4.16    1.33
 -10   3   0    2.76    0.88
 -11  -3   0    1.27    1.36
  11  -3   0    1.53    1.16
 -11  -3   0    0.22    1.35
  11  -3   0    1.24    0.95
 -11   3   0    0.68    1.29
 -11   3   0    0.44    0.98
  11   3   0    0.77    1.26
  12  -3   0    0.73    1.12
 -12  -3   0   -0.10    1.61
  12  -3   0    0.70    1.32
 -12   3   0   -0.46    1.59
  12   3   0   -0.13    1.45
 -12   3   0   -0.18    1.18
  13  -3   0    0.72    1.28
  13  -3   0    0.50    1.71
 -13  -3   0    1.72    2.06
 -13   3   0   -0.72    2.08
  13   3   0    1.22    1.90
   0  -4   0    0.77    0.30
   0  -4   0    0.58    0.51
   0   4   0    0.67    0.27
   0   4   0    0.27    0.25
   0   4   0    0.46    0.28
   0   4   0    0.39    0.44
   1  -4   0  272.94   15.26
   1  -4   0  261.06   15.39
  -1  -4   0  238.66   15.38
  -1  -4   0  264.02   15.25
  -1  -4   0  248.80   15.24
  -1   4   0  248.60   15.37
  -1   4   0  239.49   15.24
  -1   4   0  256.74   15.25
   1   4   0  242.53   15.26
   1   4   0  240.63   15.35
  -1   4   0  245.04   15.32
   1   4   0  244.84   15.25
   1   4   0  262.54   15.22
  -2  -4   0  158.09    9.58
   2  -4   0  159.55    9.58
   2  -4   0  154.15    9.69
  -2  -4   0  168.26    9.59
  -2  -4   0  157.01    9.70
  -2   4   0  154.62    9.61
  -2   4   0  137.84    9.66
  -2   4   0  159.28    9.55
   2   4   0  159.10    9.58
   2   4   0  157.77    9.69
   2   4   0  167.28    9.54
  -2   4   0  147.77    9.55
  -3  -4   0   19.65    1.76
   3  -4   0   23.32    1.62
  -3  -4   0   24.34    1.72
  -3  -4   0   25.54    1.64
   3   4   0   24.75    1.72
  -3   4   0   25.10    1.62
  -3   4   0   21.32    1.54
  -3   4   0   23.46    1.75
   3   4   0   23.90    1.60
  -3   4   0   23.57    1.58
   3   4   0   24.45    1.57
   4  -4   0   28.96    1.77
  -4  -4   0   22.93    1.75
  -4  -4   0   23.65    1.86
   4   4   0   23.78    1.79
  -4   4   0   24.83    1.65
  -4   4   0   21.80    1.82
  -4   4   0   24.62    1.63
   4   4   0   24.61    1.67
   4   4   0   25.12    1.69
  -5  -4   0   84.10    5.51
   5  -4   0   89.82    5.35
   5  -4   0   90.33    5.51
   5  -4   0   89.17    5.36
  -5  -4   0   81.67    5.59
   5   4   0   84.36    5.55
  -5   4   0   85.92    5.41
   5   4   0   88.84    5.45
   5   4   0   91.93    5.48
  -5   4   0   84.63    5.59
   6  -4   0   12.14    1.39
  -6  -4   0   15.38    1.45
   6  -4   0   16.84    1.16
  -6  -4   0   16.55    1.59
   6   4   0   15.52    1.33
   6   4   0   13.96    1.41
  -6   4   0   16.37    1.53
   6   4   0   14.38    1.32
  -6   4   0   17.17    1.23
   7  -4   0    1.08    0.81
  -7  -4   0    1.39    0.81
  -7  -4   0    0.65    0.89
   7  -4   0    0.56    0.48
   7   4   0    1.38    0.87
   7   4   0    1.18    0.76
  -7   4   0    1.21    0.52
  -7   4   0    1.76    0.91
   7   4   0    0.93    0.64
   8  -4   0    2.95    1.01
  -8  -4   0    3.97    1.13
   8  -4   0    2.70    0.63
  -8  -4   0    2.74    1.01
   8   4   0    3.31    0.98
  -8   4   0    3.06    0.71
   8   4   0    4.15    0.89
  -8   4   0    2.28    1.08
   8   4   0    4.21    0.99
  -9  -4   0    4.97    1.25
   9  -4   0    4.58    1.21
   9  -4   0    6.46    0.85
  -9  -4   0    3.33    1.29
  -9   4   0    5.50    0.84
   9   4   0    5.54    1.30
   9   4   0    3.85    1.19
  -9   4   0    4.92    1.36
 -10  -4   0   42.19    3.51
 -10  -4   0   45.72    3.43
  10  -4   0   39.58    2.95
  10  -4   0   43.14    3.33
  10   4   0   45.10    3.37
 -10   4   0   42.83    3.53
 -10   4   0   46.50    3.09
  11  -4   0    6.66    1.66
 -11  -4   0   10.25    1.89
 -11  -4   0   10.04    1.76
  11  -4   0    8.93    1.19
 -11   4   0    7.57    1.30
 -11   4   0   11.27    1.92
 -12  -4   0    6.40    1.93
 -12  -4   0    3.21    1.94
  12  -4   0    3.34    1.07
  12  -4   0    3.83    1.52
 -12   4   0    4.44    1.38
 -12   4   0    5.71    2.04
   0  -5   0   -0.46    0.60
   0   5   0   -0.12    0.31
   0   5   0    0.18    0.51
  -1  -5   0    2.77    0.35
  -1  -5   0    2.23    0.69
  -1  -5   0    3.15    0.37
   1  -5   0    6.42    0.88
  -1   5   0    3.25    0.43
   1   5   0    2.70    0.45
  -1   5   0    4.05    0.70
  -1   5   0    3.35    0.75
   1   5   0    2.17    0.70
  -2  -5   0   71.56    4.50
   2  -5   0   76.74    4.53
  -2  -5   0   77.80    4.52
  -2  -5   0   66.42    4.70
   2  -5   0   76.16    4.71
  -2   5   0   71.83    4.61
  -2   5   0   68.16    4.49
  -2   5   0   68.94    4.68
   2   5   0   68.66    4.65
   2   5   0   78.29    4.54
  -3  -5   0   23.99    1.60
   3  -5   0   20.83    1.81
   3  -5   0   25.56    1.65
  -3  -5   0   22.91    1.87
  -3   5   0   22.19    1.82
   3   5   0   22.33    1.60
  -3   5   0   22.57    1.67
  -3   5   0   21.79    1.52
   3   5   0   20.85    1.75
   4  -5   0    3.00    0.69
  -4  -5   0    1.72    0.56
  -4  -5   0    2.13    0.81
  -4   5   0    2.20    0.79
   4   5   0    0.70    0.71
   4   5   0    2.63    0.57
  -4   5   0    1.48    0.43
  -5  -5   0   29.60    1.95
   5  -5   0   22.36    1.92
  -5  -5   0   27.47    2.14
  -5   5   0   23.65    2.10
   5   5   0   26.92    2.05
   5   5   0   30.67    1.90
  -5   5   0   22.08    1.76
   6  -5   0   21.19    1.70
  -6  -5   0   16.21    1.82
  -6  -5   0   20.02    1.72
  -6   5   0   19.69    1.45
   6   5   0   17.30    1.60
   6   5   0   18.55    1.73
  -6   5   0   18.73    1.80
   7  -5   0    7.41    1.17
  -7  -5   0    6.31    1.26
  -7  -5   0    7.15    1.11
  -7   5   0    6.85    0.85
  -7   5   0    8.50    1.33
   7   5   0    6.65    1.02
   7   5   0    6.58    1.18
  -8  -5   0   23.90    2.19
   8  -5   0   22.77    2.16
  -8  -5   0   25.55    2.37
  -8   5   0   22.64    1.87
   8   5   0   28.27    2.14
   8   5   0   24.67    2.30
  -8   5   0   22.75    2.36
  -9  -5   0    4.08    1.42
  -9  -5   0    4.33    1.28
   9  -5   0    3.05    1.27
   9   5   0    2.49    1.34
  -9   5   0    3.38    1.40
  -9   5   0    2.81    0.82
  10  -5   0   11.75    1.76
 -10  -5   0   11.72    1.74
 -10  -5   0    9.66    1.89
  10   5   0   13.97    1.89
 -10   5   0   13.13    1.91
 -10   5   0   10.64    1.32
 -11  -5   0    6.73    1.82
  11  -5   0    6.42    0.84
 -11  -5   0    5.34    1.90
  11  -5   0    7.99    1.85
 -11   5   0    5.02    1.26
 -11   5   0    7.93    2.04
 -12  -5   0   -0.12    1.97
 -12  -5   0    0.38    2.16
  12  -5   0    0.30    1.90
 -12   5   0    1.43    2.11
 -12   5   0    0.62    1.33
   0  -6   0    2.42    0.84
   0   6   0    1.65    0.81
   0   6   0    1.62    0.46
  -1  -6   0    6.64    1.09
   1  -6   0    4.84    0.96
   1   6   0    5.48    0.94
  -1   6   0    4.81    0.90
  -1   6   0    6.44    0.66
  -1   6   0    5.69    0.98
   1   6   0    6.07    0.67
  -2  -6   0   14.86    1.10
  -2  -6   0   15.88    1.62
  -2  -6   0   16.67    1.14
   2  -6   0   16.98    1.60
   2   6   0   17.36    1.52
  -2   6   0   17.33    1.67
   2   6   0   14.78    1.28
  -2   6   0   18.22    1.49
  -2   6   0   18.31    1.25
   3  -6   0  102.21    6.43
  -3  -6   0   98.80    6.45
  -3  -6   0  100.05    6.16
   3   6   0   98.15    6.22
   3   6   0   97.49    6.39
  -3   6   0  102.70    6.43
  -3   6   0  100.57    6.18
  -4  -6   0   16.49    1.36
  -4  -6   0   15.87    1.74
   4   6   0   18.00    1.65
  -4   6   0   17.77    1.82
   4   6   0   18.50    1.43
  -4   6   0   15.52    1.30
  -5  -6   0  111.02    7.26
  -5  -6   0  106.75    7.01
   5   6   0  110.79    7.20
   5   6   0  113.80    7.03
  -5   6   0  115.26    6.96
  -5   6   0  118.17    7.23
  -6  -6   0   17.87    2.00
  -6  -6   0   18.40    1.63
   6   6   0   14.50    1.74
  -6   6   0   15.60    1.40
  -6   6   0   14.39    1.78
   6   6   0   21.57    1.65
  -7  -6   0    5.50    1.10
  -7  -6   0    5.99    1.41
  -7   6   0    8.18    0.94
   7   6   0    7.66    1.47
  -7   6   0    6.88    1.41
   7   6   0    7.84    1.13
  -8  -6   0    0.10    1.32
  -8  -6   0    0.27    1.00
   8   6   0    0.03    0.99
  -8   6   0    0.83    1.28
  -8   6   0   -0.16    0.71
   8   6   0   -0.31    1.12
  -9  -6   0    0.08    1.37
  -9  -6   0    0.52    1.20
  -9   6   0   -0.14    0.81
   9   6   0    1.65    1.50
  -9   6   0    0.57    1.52
 -10  -6   0    4.80    1.53
 -10  -6   0    6.92    1.90
 -10   6   0    6.88    1.18
 -10   6   0    4.59    1.88
  10   6   0    7.77    1.99
 -11  -6   0   15.79    2.27
 -11  -6   0   12.61    2.61
  11   6   0   16.37    2.53
 -11   6   0   18.87    2.75
 -11   6   0   13.98    1.76
   0  -7   0   -0.29    0.94
   0   7   0    0.23    0.52
   0   7   0   -0.08    0.93
   1  -7   0   11.38    1.47
  -1  -7   0   11.46    1.47
   1   7   0    9.28    0.96
  -1   7   0    8.92    0.92
  -1   7   0   11.31    1.38
   1   7   0   12.50    1.45
  -1   7   0   10.80    1.41
  -2  -7   0   35.44    2.59
   2  -7   0   27.34    2.51
  -2   7   0   30.84    2.42
   2   7   0   35.89    2.56
  -2   7   0   31.13    2.54
   2   7   0   31.89    2.21
  -2   7   0   28.69    2.13
  -3  -7   0   12.72    1.56
   3  -7   0   13.24    1.57
  -3   7   0   12.09    1.10
  -3   7   0   12.49    1.55
   3   7   0   11.07    1.14
   3   7   0   10.65    1.44
  -4  -7   0    1.11    1.08
  -4  -7   0    0.22    0.51
  -4   7   0    0.67    1.04
   4   7   0    0.14    0.68
   4   7   0    2.11    1.16
  -4   7   0    0.37    0.57
  -5  -7   0    1.88    1.21
  -5  -7   0    1.51    0.68
   5   7   0    0.55    0.98
  -5   7   0    0.80    0.62
   5   7   0    1.40    0.78
  -5   7   0    2.84    1.23
  -6  -7   0   16.00    1.98
  -6  -7   0   13.47    1.50
  -6   7   0   18.17    1.45
   6   7   0   14.88    1.93
  -6   7   0   17.57    1.98
   6   7   0   13.76    1.50
  -7  -7   0   14.66    1.57
  -7  -7   0   12.76    1.98
   7   7   0   12.34    1.44
  -7   7   0    8.79    1.78
   7   7   0   13.26    1.92
  -7   7   0    9.86    1.17
  -8  -7   0   15.17    2.25
  -8  -7   0   13.05    1.63
   8   7   0   15.16    1.71
   8   7   0   15.25    2.06
  -8   7   0   17.87    2.17
  -8   7   0   13.81    1.44
  -9  -7   0   -0.27    1.74
  -9  -7   0    0.40    1.33
  -9   7   0    0.04    1.78
   9   7   0   -0.06    1.59
   9   7   0    0.33    1.79
  -9   7   0    0.16    0.95
 -10  -7   0    4.02    2.22
 -10   7   0    2.82    1.47
 -10   7   0    3.21    2.20
  10   7   0    4.33    1.98
   0  -8   0   55.05    4.24
   0   8   0   61.38    3.88
   0   8   0   58.67    4.21
   0   8   0   62.31    4.27
   1  -8   0    2.27    1.23
  -1  -8   0    2.48    1.28
  -1   8   0    1.12    0.68
  -1   8   0    0.28    1.18
  -1   8   0    0.65    1.12
   1   8   0    0.86    1.09
   1   8   0    1.43    0.70
  -2  -8   0    1.14    1.27
   2  -8   0    1.45    1.23
  -2   8   0    1.24    1.21
  -2   8   0    0.69    0.63
   2   8   0    2.35    1.18
   2   8   0    1.33    0.73
  -3  -8   0    1.15    1.32
   3  -8   0    2.76    1.32
   3   8   0    2.94    1.26
  -3   8   0    3.62    0.72
   3   8   0    1.54    0.81
  -3   8   0    1.41    1.30
  -4  -8   0    4.53    1.53
  -4   8   0    5.76    1.54
  -4   8   0    8.49    0.96
   4   8   0    7.43    1.09
   4   8   0    6.17    1.58
  -5  -8   0   -0.12    1.42
   5   8   0    0.36    1.28
  -5   8   0   -0.32    0.66
  -5   8   0   -1.01    1.38
   5   8   0   -0.04    0.92
  -6  -8   0    7.67    1.73
  -6  -8   0    4.74    0.86
  -6   8   0    5.58    1.77
   6   8   0    4.64    1.73
   6   8   0    5.68    1.19
  -6   8   0    4.60    0.93
  -7  -8   0    6.60    1.94
  -7  -8   0    7.42    1.14
   7   8   0    8.66    1.47
  -7   8   0    6.87    1.92
  -7   8   0    7.61    1.13
   7   8   0    8.20    1.82
  -8  -8   0   37.91    4.01
  -8  -8   0   35.70    3.02
  -8   8   0   40.85    3.02
   8   8   0   42.00    3.36
   8   8   0   42.45    3.62
  -8   8   0   44.47    3.89
   0  -9   0    0.17    1.47
   0   9   0    0.49    1.51
   0   9   0    0.29    1.48
   0   9   0   -0.27    0.81
  -1  -9   0    3.63    1.69
   1  -9   0    7.53    1.72
   1   9   0    5.69    1.56
   1   9   0    6.08    1.66
   1   9   0    5.64    1.05
  -1   9   0    5.32    1.68
  -1   9   0    6.38    1.03
   2  -9   0    1.86    1.56
  -2  -9   0    2.71    1.64
  -2   9   0    3.01    1.60
   2   9   0    2.42    1.60
   2   9   0    4.73    1.04
  -2   9   0    4.24    0.92
  -3  -9   0    0.20    1.62
   3   9   0   -0.07    0.96
  -3   9   0    1.43    1.57
  -3   9   0    0.86    0.83
   3   9   0    0.87    1.64
  -4  -9   0    3.25    1.80
  -4   9   0    3.08    1.75
   4   9   0    1.85    1.77
  -4   9   0    2.95    0.96
   4   9   0    1.46    1.09
  -5  -9   0    0.24    1.86
   5   9   0   -0.79    1.81
  -5   9   0    0.13    1.83
  -5   9   0   -0.21    0.96
   5   9   0    0.54    1.17
  -6  -9   0   15.45    2.55
  -6   9   0   13.13    1.65
   6   9   0    9.10    2.49
  -6   9   0   17.57    2.59
   6   9   0   15.50    1.84
   0 -10   0    2.79    2.41
   0  10   0    2.74    1.45
   0  10   0    2.01    2.10
   1  10   0    8.22    1.87
  -1  10   0    5.35    2.78
   1  10   0    4.73    2.14
   2  10   0   -0.26    2.08
  14   0  -1    0.43    1.83
 -14   0   1    0.08    2.10
  13   0  -1   -0.01    1.41
  13   0  -1    0.37    1.47
 -13   0   1   -0.11    1.69
  12   0  -1   -0.06    1.21
  12   0  -1    0.30    1.33
 -12   0   1    0.39    1.31
 -11   0   1    0.11    1.09
  11   0  -1   -0.17    1.05
  11   0  -1   -0.33    1.10
  10   0  -1   -0.49    0.95
  10   0  -1    0.25    0.99
 -10   0   1    0.16    0.97
  -9   0   1    2.86    0.91
   9   0  -1    1.91    0.85
  -9   0   1    0.62    0.70
   9   0  -1    2.59    0.85
  -8   0   1   -0.21    0.55
  -8   0   1    0.29    0.68
   8   0  -1    0.28    0.64
   8   0  -1    0.04    0.65
  -8   0   1    0.42    0.87
  -7   0   1   -0.07    0.55
  -7   0   1   -0.06    0.70
   7   0  -1    0.05    0.52
   7   0  -1   -0.04    0.50
   7   0  -1    0.28    0.39
  -7   0   1   -0.09    0.45
   7   0  -1    0.26    0.55
   6   0  -1    0.09    0.48
  -6   0   1    0.36    0.38
   6   0  -1   -0.27    0.45
  -6   0   1   -0.34    0.49
   6   0  -1   -0.01    0.34
   6   0  -1   -0.21    0.40
  -6   0   1    0.01    0.59
  -5   0   1    0.18    0.30
   5   0  -1   -0.12    0.37
   5   0  -1   -0.20    0.36
   5   0  -1    0.09    0.26
  -5   0   1   -0.07    0.43
  -5   0   1    0.18    0.42
   5   0  -1    0.00    0.33
  -4   0   1    0.10    0.38
   4   0  -1    0.09    0.24
  -4   0   1   -0.43    0.31
   4   0  -1    0.07    0.21
  -4   0   1    0.11    0.24
   4   0  -1    0.20    0.27
   4   0  -1    0.29    0.30
   3   0  -1    0.38    0.20
  -3   0   1   -0.10    0.21
   3   0  -1    0.49    0.26
   3   0  -1   -0.04    0.22
  -3   0   1    0.67    0.31
  -3   0   1    0.24    0.19
   3   0  -1    0.23    0.17
  -3   0   1    0.41    0.26
   2   0  -1    0.22    0.12
  -2   0   1    0.03    0.18
  -2   0   1    0.11    0.13
  -2   0   1    0.13    0.17
   2   0  -1    0.27    0.16
  -2   0   1    0.12    0.14
   2   0  -1    0.22    0.12
   2   0  -1    0.07    0.15
   1   0  -1    0.17    0.10
  -1   0   1    0.21    0.11
   1   0   1    0.20    0.11
  -1   0  -1    0.19    0.10
   1   0   1    0.15    0.10
  -1   0  -1    0.08    0.07
   2   0   1    0.14    0.17
   2   0   1   -0.07    0.17
   2   0   1    0.11    0.13
  -2   0  -1    0.16    0.13
  -2   0  -1    0.07    0.18
  -3   0  -1    0.77    0.32
   3   0   1    0.00    0.18
  -3   0  -1    0.44    0.19
   3   0   1    0.02    0.24
   3   0   1    0.02    0.20
   3   0   1    0.08    0.24
  -3   0  -1    0.18    0.25
   4   0   1    0.16    0.22
   4   0   1    0.24    0.31
  -4   0  -1    0.34    0.34
   4   0   1    0.39    0.28
  -4   0  -1    0.20    0.40
  -4   0  -1    0.10    0.23
   4   0   1   -0.02    0.28
   5   0   1    0.13    0.42
   5   0   1    0.06    0.29
   5   0   1    0.06    0.36
   5   0   1    0.24    0.34
  -5   0  -1    0.14    0.42
  -5   0  -1    0.47    0.50
  -5   0  -1    0.14    0.30
   6   0   1   -0.19    0.42
  -6   0  -1   -0.20    0.37
   6   0   1   -0.11    0.44
  -6   0  -1    0.35    0.48
   6   0   1   -0.01    0.47
   6   0   1    0.19    0.35
  -6   0  -1   -0.03    0.59
   7   0   1    0.18    0.55
   7   0   1    0.05    0.52
   7   0   1    0.03    0.42
  -7   0  -1    0.14    0.74
  -7   0  -1    0.17    0.44
  -7   0  -1   -0.35    0.57
   8   0   1    0.64    0.70
  -8   0  -1    1.70    0.77
  -8   0  -1    1.35    0.61
   8   0   1    2.11    0.76
  -9   0  -1    0.22    0.86
   9   0   1   -0.08    0.79
   9   0   1   -0.87    0.85
  -9   0  -1    0.06    0.67
 -10   0  -1   -0.14    1.04
  10   0   1   -0.36    1.02
  10   0   1   -0.12    0.93
 -10   0  -1   -0.55    0.81
  11   0   1    0.73    1.07
  11   0   1    0.73    1.10
 -11   0  -1    0.04    1.16
  12   0   1   -0.51    1.24
  12   0   1    0.18    1.31
 -12   0  -1    0.30    1.42
  13   0   1    0.42    1.64
  13   0   1    1.14    1.61
 -13   0  -1    0.16    1.71
  14  -1  -1    2.21    2.28
 -14  -1   1    4.47    2.22
 -14   1   1   -0.04    1.97
  14   1  -1    3.02    2.13
  14   1  -1    3.40    2.20
  13  -1  -1   28.17    2.91
 -13  -1   1   29.97    3.16
  13  -1  -1   24.74    2.81
  13   1  -1   30.16    3.06
  13   1  -1   28.61    3.08
 -13   1   1   32.39    3.17
  12  -1  -1    1.41    1.27
 -12  -1   1    3.39    1.52
  12  -1  -1    3.31    1.31
  12   1  -1    2.23    1.44
  12   1  -1    2.84    1.52
 -12   1   1    4.02    1.46
  11  -1  -1    1.40    1.03
  11  -1  -1   -0.10    1.03
 -11  -1   1    0.50    1.18
  11   1  -1   -0.57    1.09
  11   1  -1    0.77    1.21
 -11   1   1    1.91    1.19
  10  -1  -1    1.44    1.06
 -10  -1   1    0.94    1.00
  10  -1  -1    1.61    0.95
 -10   1   1    0.95    0.98
  10   1  -1    1.76    1.00
 -10   1   1    1.68    0.85
  10   1  -1    1.84    1.09
   9  -1  -1    0.17    0.71
  -9  -1   1    0.42    0.89
   9  -1  -1   -0.62    0.74
  -9  -1   1    0.72    0.94
  -9   1   1   -0.62    0.65
   9   1  -1    0.71    0.79
  -9   1   1    1.09    0.95
   9   1  -1    0.06    0.84
  -8  -1   1    3.23    0.87
  -8  -1   1    2.89    0.92
   8  -1  -1    3.65    0.77
  -8  -1   1    3.27    0.71
   8  -1  -1    4.18    0.82
   8   1  -1    3.11    0.83
   8   1  -1    4.39    0.73
  -8   1   1    4.60    0.92
   8   1  -1    4.03    0.86
  -8   1   1    3.39    0.67
  -7  -1   1   45.38    2.56
   7  -1  -1   32.79    2.58
  -7  -1   1   35.22    2.65
   7  -1  -1   32.77    2.58
  -7  -1   1   39.53    2.73
   7   1  -1   41.11    2.53
  -7   1   1   38.81    2.53
  -7   1   1   34.91    2.66
   7   1  -1   37.27    2.65
   7   1  -1   46.63    2.59
  -7   1   1   36.31    2.76
   7   1  -1   38.61    2.63
   6  -1  -1   25.94    1.72
  -6  -1   1   20.79    1.77
  -6  -1   1   21.67    1.80
   6  -1  -1   25.35    1.54
  -6  -1   1   25.13    1.69
   6  -1  -1   22.03    1.74
   6  -1  -1   24.08    1.75
  -6   1   1   24.48    1.85
   6   1  -1   28.46    1.71
  -6   1   1   27.30    1.68
   6   1  -1   23.61    1.72
   6   1  -1   26.77    1.70
  -6   1   1   20.25    1.78
   6   1  -1   24.34    1.82
   5  -1  -1  353.35   22.74
   5  -1  -1  376.52   22.76
  -5  -1   1  381.97   22.71
   5  -1  -1  382.51   22.70
  -5  -1   1  373.77   22.77
   5  -1  -1  366.37   22.63
  -5   1   1  397.45   22.78
   5   1  -1  367.16   22.71
  -5   1   1  377.03   22.70
   5   1  -1  370.46   22.75
   5   1  -1  376.69   22.72
  -5   1   1  371.57   22.77
   5   1  -1  376.69   22.77
   4  -1  -1  588.07   36.55
   4  -1  -1  599.06   36.54
  -4  -1   1  586.11   36.56
  -4  -1   1  603.81   36.51
  -4  -1   1  595.02   36.57
  -4   1   1  617.25   36.50
   4   1  -1  612.30   36.56
   4   1  -1  604.45   36.53
  -4   1   1  633.00   36.56
   4   1  -1  616.40   36.52
  -4   1   1  585.64   36.56
   3  -1  -1  559.15   35.93
   3  -1  -1  593.43   35.93
  -3  -1   1  605.48   35.91
  -3  -1   1  606.31   35.94
   3   1  -1  602.95   35.93
  -3   1   1  594.13   35.90
   3   1  -1  601.00   35.93
   3   1  -1  590.64   35.91
   3   1  -1  606.12   35.95
  -3   1   1  581.85   35.94
  -2  -1   1  500.00   29.83
   2  -1  -1  495.16   29.82
   2  -1  -1  496.08   29.82
  -2  -1   1  489.38   29.82
  -2   1   1  481.12   29.83
   2   1  -1  517.26   29.82
   2   1  -1  485.06   29.82
  -2   1   1  488.33   29.80
   2   1  -1  487.17   29.80
   1  -1  -1   37.34    2.20
   1  -1  -1   36.05    2.20
  -1  -1   1   33.99    2.22
  -1  -1   1   35.32    2.20
   1   1  -1   33.72    2.20
   1   1  -1   36.36    2.19
   1   1  -1   36.45    2.22
  -1   1   1   37.37    2.22
  -1   1   1   38.02    2.19
  -1   1   1   33.59    2.19
   0  -1  -1  247.38   15.30
   0  -1   1  254.37   15.28
   0  -1   1  253.64   15.30
   0  -1   1  257.65   15.30
   0  -1  -1  266.42   15.29
   0   1  -1  247.21   15.29
   0   1   1  251.03   15.29
   0   1   1  244.68   15.27
  -1  -1  -1  874.55   51.18
   1  -1   1  861.37   51.16
   1  -1   1  861.05   51.18
   1  -1   1  858.57   51.18
  -1  -1  -1  870.70   51.18
   1   1   1  852.42   51.19
  -1   1  -1  841.53   51.18
  -1   1  -1  808.81   51.14
  -1   1  -1  803.53   51.14
   1   1   1  844.38   51.15
   1   1   1  847.62   51.16
  -2  -1  -1  220.29   13.11
  -2  -1  -1  223.12   13.08
   2  -1   1  209.67   13.10
  -2  -1  -1  213.57   13.11
   2  -1   1  212.28   13.07
   2  -1   1  212.49   13.10
   2   1   1  216.67   13.08
   2   1   1  223.64   13.09
  -2   1  -1  208.66   13.06
   2   1   1  222.90   13.11
  -2   1  -1  205.80   13.10
   2   1   1  223.24   13.11
   3  -1   1   93.23    6.18
  -3  -1  -1  104.32    6.23
  -3  -1  -1  102.13    6.22
  -3  -1  -1  103.31    6.18
   3  -1   1  102.83    6.22
  -3   1  -1   93.75    6.21
   3   1   1  100.66    6.20
  -3   1  -1  102.68    6.17
   3   1   1  106.27    6.19
   3   1   1  103.60    6.20
   3   1   1  101.87    6.23
  -4  -1  -1    9.62    0.77
   4  -1   1    6.62    0.70
  -4  -1  -1    9.81    0.85
   4  -1   1    5.83    0.72
  -4  -1  -1   10.85    0.71
   4   1   1    9.73    0.82
   4   1   1    9.90    0.77
  -4   1  -1    6.75    0.65
  -4   1  -1    6.19    0.75
   4   1   1   10.51    0.73
   4   1   1   10.42    0.72
   5  -1   1    1.33    0.49
  -5  -1  -1    1.37    0.37
  -5  -1  -1    1.89    0.53
   5  -1   1    1.83    0.42
   5  -1   1    2.58    0.27
  -5  -1  -1    2.20    0.50
   5   1   1    1.49    0.45
  -5   1  -1    2.07    0.35
   5   1   1    1.86    0.50
  -5   1  -1    2.25    0.52
   5   1   1    1.84    0.42
  -5   1  -1    2.93    0.64
   5   1   1    1.26    0.42
   6  -1   1   43.75    2.59
  -6  -1  -1   41.14    2.81
   6  -1   1   43.80    2.77
  -6  -1  -1   40.16    2.71
   6  -1   1   43.61    2.81
  -6  -1  -1   40.63    2.84
   6   1   1   41.20    2.81
  -6   1  -1   41.41    2.87
  -6   1  -1   44.95    2.71
   6   1   1   41.11    2.72
   6   1   1   39.36    2.78
  -6   1  -1   40.51    2.79
   6   1   1   40.81    2.71
  -7  -1  -1    7.18    0.79
  -7  -1  -1    6.08    0.94
   7  -1   1    6.06    0.84
   7  -1   1    6.58    0.95
  -7  -1  -1    8.65    1.05
  -7   1  -1    8.24    0.80
   7   1   1    8.15    0.85
   7   1   1    8.78    1.02
  -7   1  -1    6.56    0.93
   7   1   1    7.50    0.94
   7   1   1    9.94    0.90
   8  -1   1   61.83    4.13
  -8  -1  -1   65.16    4.18
  -8  -1  -1   63.86    4.24
   8  -1   1   59.59    4.10
  -8  -1  -1   66.11    4.06
   8   1   1   58.19    4.17
  -8   1  -1   64.67    4.03
   8   1   1   61.33    4.03
  -8   1  -1   61.95    4.17
   8   1   1   65.55    4.12
  -9  -1  -1  297.40   18.58
   9  -1   1  303.75   18.53
   9  -1   1  314.72   18.58
  -9   1  -1  307.42   18.45
   9   1   1  293.29   18.58
   9   1   1  286.12   18.54
  -9   1  -1  311.91   18.58
  10  -1   1    8.84    1.28
 -10  -1  -1    9.92    1.48
  10  -1   1    9.25    1.39
 -10   1  -1    9.35    1.18
  10   1   1   14.65    1.57
  10   1   1   10.27    1.47
 -10   1  -1    6.58    1.35
  11  -1   1    8.53    1.36
  11  -1   1    8.67    1.42
 -11  -1  -1   14.04    1.79
 -11   1  -1   11.07    1.63
  11   1   1   11.11    1.62
 -11   1  -1   10.65    1.36
  11   1   1    9.28    1.56
 -12  -1  -1   27.63    2.76
  12  -1   1   19.48    2.21
  12  -1   1   20.18    2.29
  12   1   1   22.89    2.28
  12   1   1   22.50    2.53
 -12   1  -1   19.56    2.33
  13  -1   1   12.07    2.06
 -13  -1  -1   11.18    2.21
  13  -1   1   11.29    1.86
  13   1   1    9.58    1.97
 -13   1  -1   11.40    2.08
  13   1   1    8.56    2.06
  13  -2  -1   15.82    1.94
  13  -2  -1   17.74    2.24
 -13  -2   1   12.86    2.37
  13   2  -1   15.66    2.29
 -13   2   1   15.24    2.28
 -12  -2   1    2.11    1.59
  12  -2  -1    0.52    1.14
  12  -2  -1    1.25    1.34
  12   2  -1    0.04    1.38
 -12   2   1    0.15    1.52
 -11  -2   1    0.07    1.21
  11  -2  -1   -0.22    0.93
  11  -2  -1   -0.39    1.18
  11   2  -1    0.71    1.15
 -11   2   1    0.57    1.24
 -11   2   1   -0.24    0.95
 -10  -2   1   16.90    1.88
  10  -2  -1   12.65    1.61
  10  -2  -1   15.14    1.71
 -10  -2   1   18.32    1.87
 -10   2   1   15.13    1.49
 -10   2   1   16.84    1.86
  10   2  -1   15.88    1.72
   9  -2  -1   27.59    2.17
  -9  -2   1   28.16    2.37
  -9  -2   1   30.63    2.41
   9  -2  -1   25.51    2.21
  -9   2   1   28.79    2.37
   9   2  -1   26.47    2.40
   9   2  -1   30.97    2.19
   9   2  -1   29.80    2.31
  -9   2   1   28.77    2.14
   8  -2  -1    1.45    0.73
  -8  -2   1    2.34    0.87
   8  -2  -1    2.04    0.65
  -8  -2   1    1.41    0.86
  -8   2   1    2.21    0.86
   8   2  -1    1.86    0.75
   8   2  -1    1.97    0.78
   8   2  -1    2.63    0.75
  -8   2   1    1.37    0.58
   8   2  -1    2.51    0.93
   7  -2  -1   10.72    1.07
  -7  -2   1    9.77    1.18
  -7  -2   1    8.35    1.11
   7  -2  -1    9.53    1.05
   7   2  -1   10.34    1.16
   7   2  -1    8.51    1.00
   7   2  -1   11.40    1.09
   7   2  -1    9.62    1.06
  -7   2   1   11.64    1.18
  -7   2   1   13.35    0.99
  -6  -2   1   85.19    5.78
  -6  -2   1   94.82    5.72
   6  -2  -1   92.41    5.74
   6  -2  -1   96.05    5.78
  -6  -2   1   88.92    5.81
  -6   2   1   92.57    5.81
   6   2  -1   86.53    5.80
   6   2  -1   86.65    5.74
   6   2  -1   93.41    5.72
  -6   2   1  100.46    5.70
   6   2  -1   94.03    5.76
   5  -2  -1   10.74    0.91
   5  -2  -1    9.86    0.82
  -5  -2   1    7.10    0.90
  -5  -2   1    8.11    0.93
  -5  -2   1    7.43    0.82
   5   2  -1    6.83    0.86
  -5   2   1   11.19    0.77
   5   2  -1    7.36    0.77
  -5   2   1   11.19    1.02
   5   2  -1    7.05    0.84
   5   2  -1    7.36    0.78
  -5   2   1   11.47    0.97
   4  -2  -1   75.14    4.62
  -4  -2   1   74.16    4.66
  -4  -2   1   77.10    4.58
   4  -2  -1   65.99    4.58
  -4  -2   1   75.96    4.64
   4   2  -1   76.37    4.58
   4   2  -1   77.24    4.65
  -4   2   1   76.78    4.56
   4   2  -1   73.05    4.60
   4   2  -1   73.42    4.62
  -4   2   1   70.36    4.64
  -3  -2   1   16.85    1.31
   3  -2  -1   19.20    1.25
  -3  -2   1   18.58    1.27
   3  -2  -1   18.21    1.24
   3  -2  -1   19.84    1.22
  -3   2   1   17.25    1.15
  -3   2   1   15.72    1.28
  -3   2   1   17.94    1.19
   3   2  -1   18.85    1.21
   3   2  -1   19.55    1.27
   3   2  -1   17.85    1.23
   3   2  -1   19.19    1.31
   2  -2  -1   70.29    4.15
  -2  -2   1   62.57    4.20
   2  -2  -1   67.36    4.15
   2  -2  -1   70.99    4.16
  -2  -2   1   66.93    4.16
   2   2  -1   68.19    4.14
   2   2  -1   66.70    4.19
  -2   2   1   65.32    4.20
  -2   2   1   65.18    4.14
  -2   2   1   68.78    4.13
   2   2  -1   69.91    4.15
  -1  -2   1    7.58    0.66
   1  -2  -1    8.26    0.55
   1  -2  -1    8.83    0.54
  -1  -2   1    6.19    0.63
   1  -2  -1    8.41    0.56
   1  -2  -1    7.50    0.65
  -1  -2   1    8.01    0.53
  -1  -2   1    7.40    0.54
  -1   2   1    7.18    0.56
   1   2  -1    6.11    0.61
  -1   2   1    7.62    0.53
   1   2  -1    6.72    0.51
   1   2  -1    7.62    0.54
  -1   2   1    8.73    0.63
   1   2  -1    6.67    0.53
   0  -2   1    3.69    0.34
   0  -2   1    4.26    0.43
   0  -2   1    3.27    0.39
   0  -2  -1    3.50    0.32
   0  -2  -1    3.79    0.43
   0   2   1    3.25    0.37
   0   2   1    3.08    0.31
   0   2  -1    3.15    0.25
   0   2  -1    3.12    0.25
   0   2  -1    4.06    0.39
   1  -2   1   34.18    2.05
   1  -2   1   35.41    2.04
   1  -2   1   35.27    2.09
  -1  -2  -1   30.82    2.08
  -1  -2  -1   29.76    2.04
  -1   2  -1   33.29    2.07
  -1   2  -1   32.67    2.03
   1   2   1   26.13    2.05
   1   2   1   31.27    2.02
  -1   2  -1   34.67    1.98
  -1   2  -1   32.40    1.98
   2  -2   1   12.20    0.82
   2  -2   1   11.37    0.70
  -2  -2  -1   11.42    0.87
  -2  -2  -1   11.37    0.84
  -2   2  -1   10.63    0.75
   2   2   1   11.25    0.84
  -2   2  -1   10.26    0.72
   2   2   1   11.67    0.78
   2   2   1   11.46    0.87
  -2   2  -1    9.59    0.83
   2   2   1   11.73    0.76
  -2   2  -1   11.01    0.73
  -3  -2  -1  127.52    7.48
   3  -2   1  126.50    7.52
  -3  -2  -1  119.82    7.54
   3  -2   1  125.01    7.46
   3  -2   1  123.96    7.46
  -3  -2  -1  124.09    7.53
   3   2   1  119.67    7.48
   3   2   1  123.63    7.48
   3   2   1  122.53    7.53
  -3   2  -1  118.73    7.42
  -3   2  -1  120.55    7.45
   3   2   1  123.18    7.54
  -3   2  -1  122.51    7.53
  -3   2  -1  119.08    7.45
  -4  -2  -1    5.96    0.73
  -4  -2  -1    6.31    0.78
   4  -2   1   10.76    0.66
  -4  -2  -1    5.43    0.63
   4  -2   1   10.51    0.74
   4   2   1    5.23    0.66
  -4   2  -1    9.91    0.79
   4   2   1    5.87    0.65
   4   2   1    6.60    0.79
   4   2   1    7.24    0.77
   5  -2   1   42.02    2.88
  -5  -2  -1   43.44    2.90
   5  -2   1   46.47    2.85
   5  -2   1   40.71    2.80
  -5  -2  -1   46.64    2.83
  -5  -2  -1   43.78    2.91
   5   2   1   48.89    2.88
   5   2   1   43.02    2.84
  -5   2  -1   42.81    2.78
   5   2   1   48.43    2.83
   5   2   1   43.25    2.92
  -5   2  -1   38.88    2.89
   6  -2   1    1.36    0.44
   6  -2   1    1.29    0.56
  -6  -2  -1    0.74    0.62
  -6  -2  -1    0.46    0.60
  -6  -2  -1    0.84    0.46
   6   2   1    1.08    0.54
   6   2   1    0.82    0.58
   6   2   1    1.08    0.41
  -6   2  -1    0.97    0.62
  -6   2  -1    1.57    0.38
   6   2   1    1.08    0.56
  -7  -2  -1   26.58    2.07
  -7  -2  -1   20.46    1.82
  -7  -2  -1   20.85    1.83
   7  -2   1   23.10    1.65
   7  -2   1   21.80    1.77
  -7   2  -1   19.10    1.80
   7   2   1   21.91    1.74
   7   2   1   24.39    1.70
   7   2   1   22.86    1.69
  -7   2  -1   21.99    1.60
   7   2   1   20.57    1.85
  -8  -2  -1    0.32    0.85
   8  -2   1    0.06    0.67
  -8  -2  -1    0.32    0.79
   8  -2   1    0.18    0.60
   8   2   1    0.63    0.67
   8   2   1    0.88    0.82
   8   2   1    1.05    0.72
  -8   2  -1    0.14    0.77
  -8   2  -1    0.80    0.55
   9  -2   1   26.05    2.12
  -9  -2  -1   30.39    2.46
   9  -2   1   25.38    2.08
  -9  -2  -1   30.87    2.36
   9   2   1   29.75    2.36
  -9   2  -1   23.29    2.01
   9   2   1   23.78    2.16
  -9   2  -1   25.55    2.25
  10  -2   1   28.23    2.21
 -10  -2  -1   30.27    2.58
  10  -2   1   26.93    2.36
  10   2   1   29.36    2.51
 -10   2  -1   28.82    2.22
  10   2   1   23.55    2.25
 -10   2  -1   24.75    2.44
 -11  -2  -1    2.16    1.38
  11  -2   1    1.50    1.22
  11  -2   1    1.08    0.95
 -11   2  -1    0.74    0.97
 -11   2  -1    0.76    1.39
  11   2   1    0.99    1.35
  11   2   1    1.62    1.29
  12  -2   1   -0.30    1.13
  12  -2   1    1.05    1.49
 -12  -2  -1    0.25    1.59
  12   2   1   -0.05    1.26
 -12   2  -1    1.16    1.16
 -12   2  -1    1.17    1.45
  12   2   1    0.33    2.36
  13  -2   1    0.53    1.51
  13  -2   1    0.80    1.34
 -13  -2  -1   -0.40    1.90
  13   2   1    0.14    1.70
 -13   2  -1    0.66    1.79
  13  -3  -1   17.89    2.36
  13  -3  -1   23.94    2.42
 -13  -3   1   19.26    2.79
 -13   3   1   23.31    2.90
  13   3  -1   19.00    2.54
 -12  -3   1    1.89    1.55
  12  -3  -1    2.94    1.54
  12  -3  -1    2.86    1.13
 -12  -3   1    2.80    1.73
 -12   3   1    3.55    1.68
 -12   3   1    2.93    1.25
  12   3  -1    2.19    1.54
 -11  -3   1   -0.84    1.24
  11  -3  -1    0.42    0.92
 -11  -3   1   -0.64    1.31
  11  -3  -1    1.00    1.07
 -11   3   1   -0.01    0.96
  11   3  -1    0.45    1.21
 -11   3   1   -0.04    1.32
  10  -3  -1    1.96    0.84
  10  -3  -1    1.69    0.97
 -10  -3   1    2.14    1.18
 -10  -3   1    2.10    1.21
  10   3  -1    2.74    1.11
 -10   3   1    2.13    0.86
 -10   3   1    3.05    1.24
   9  -3  -1    2.36    1.04
   9  -3  -1    2.88    0.77
  -9  -3   1    1.67    1.00
  -9  -3   1    2.98    1.09
  -9   3   1    3.86    1.15
  -9   3   1    1.81    0.73
   9   3  -1    1.87    0.96
   9   3  -1    1.77    0.93
  -8  -3   1    1.11    0.93
   8  -3  -1    3.18    0.67
  -8  -3   1    3.66    0.93
   8  -3  -1    3.33    0.92
  -8   3   1    3.64    0.99
   8   3  -1    1.39    0.78
  -8   3   1    3.38    0.64
   8   3  -1    1.35    0.81
   8   3  -1    1.45    0.73
   7  -3  -1    7.81    0.81
  -7  -3   1    5.46    0.89
  -7  -3   1    7.38    1.07
   7  -3  -1    8.18    1.04
  -7   3   1    5.56    0.99
   7   3  -1    5.38    0.84
   7   3  -1    7.13    1.00
   7   3  -1    5.75    0.81
  -7   3   1    7.35    0.76
   6  -3  -1  100.29    6.22
  -6  -3   1   95.20    6.31
  -6  -3   1   98.40    6.37
   6  -3  -1  113.36    6.33
   6   3  -1   99.96    6.58
  -6   3   1   94.76    6.33
   6   3  -1   95.32    6.23
   6   3  -1  102.45    6.32
  -6   3   1  106.64    6.21
   6   3  -1   98.42    6.27
   5  -3  -1  173.85   10.67
  -5  -3   1  163.16   10.72
  -5  -3   1  173.19   10.69
   5  -3  -1  169.90   10.61
   5  -3  -1  183.37   10.63
   5   3  -1  176.77   10.70
   5   3  -1  179.81   10.72
  -5   3   1  174.17   10.60
   5   3  -1  181.24   10.65
  -5   3   1  159.02   10.70
   5   3  -1  175.22   10.63
  -4  -3   1  123.63    7.75
  -4  -3   1  122.68    7.69
   4  -3  -1  121.79    7.63
   4  -3  -1  129.94    7.64
   4  -3  -1  131.20    7.69
   4   3  -1  128.58    7.73
   4   3  -1  127.28    7.65
  -4   3   1  113.56    7.72
   4   3  -1  126.84    7.73
  -4   3   1  122.37    7.59
   4   3  -1  127.89    7.66
  -4   3   1  121.81    7.62
   3  -3  -1    1.18    0.37
  -3  -3   1    1.14    0.49
  -3  -3   1    1.67    0.37
   3  -3  -1    0.65    0.26
   3  -3  -1    0.55    0.29
  -3  -3   1    1.94    0.58
   3   3  -1    0.98    0.29
   3   3  -1    1.42    0.47
  -3   3   1    0.47    0.30
  -3   3   1    0.49    0.42
  -3   3   1    0.56    0.26
   3   3  -1    1.47    0.35
  -3   3   1    0.74    0.36
  -2  -3   1    7.25    0.79
   2  -3  -1    7.46    0.77
  -2  -3   1    8.78    0.69
  -2  -3   1    9.35    0.65
   2  -3  -1    8.10    0.61
   2  -3  -1    8.59    0.65
   2  -3  -1    7.94    0.59
  -2   3   1    7.37    0.62
   2   3  -1    7.03    0.71
  -2   3   1    8.89    0.67
   2   3  -1    7.13    0.61
   2   3  -1    6.77    0.61
  -2   3   1    6.75    0.59
  -2   3   1    6.48    0.75
   1  -3  -1   11.07    0.75
  -1  -3   1   12.52    0.73
  -1  -3   1   10.84    0.72
  -1  -3   1   10.44    0.90
   1  -3  -1   11.00    0.77
   1  -3  -1   10.75    0.75
   1  -3  -1   10.39    0.91
   1   3  -1   10.52    0.74
   1   3  -1   10.72    0.75
  -1   3   1    8.84    0.83
  -1   3   1   10.27    0.75
   1   3  -1    9.91    0.75
  -1   3   1    9.95    0.77
  -1   3   1   12.08    0.91
   1   3  -1   10.75    0.86
   0  -3  -1  866.06   53.03
   0  -3  -1  868.34   52.95
   0  -3  -1  895.18   52.96
   0  -3   1  915.64   52.95
   0  -3   1  866.35   53.03
   0   3  -1  880.00   53.01
   0   3   1  848.18   53.01
   0   3   1  886.77   52.95
   0   3  -1  846.08   52.93
   0   3  -1  893.71   52.93
   1  -3   1  348.43   21.77
  -1  -3  -1  381.64   21.72
  -1  -3  -1  363.33   21.79
  -1  -3  -1  360.93   21.71
   1  -3   1  367.67   21.71
   1   3   1  349.18   21.70
  -1   3  -1  338.35   21.66
   1   3   1  361.63   21.77
  -1   3  -1  354.61   21.73
  -1   3  -1  360.39   21.66
  -2  -3  -1   16.96    1.27
  -2  -3  -1   16.03    1.18
   2  -3   1   18.13    1.18
   2  -3   1   16.87    1.26
   2   3   1   16.94    1.22
   2   3   1   18.91    1.15
  -2   3  -1   15.28    1.14
   2   3   1   18.20    1.10
  -2   3  -1   16.76    1.08
  -2   3  -1   13.99    1.23
  -2   3  -1   15.56    1.07
  -3  -3  -1  111.11    6.95
  -3  -3  -1  110.41    6.91
   3  -3   1  116.36    6.90
  -3   3  -1  107.93    6.82
  -3   3  -1  105.36    6.82
  -3   3  -1  104.79    6.93
   3   3   1  117.55    6.94
   3   3   1  118.52    6.95
   3   3   1  115.31    6.87
   3   3   1  115.55    6.84
  -3   3  -1  111.49    6.83
  -4  -3  -1   39.30    2.51
   4  -3   1   37.53    2.30
  -4  -3  -1   38.50    2.45
   4  -3   1   40.06    2.44
   4  -3   1   35.46    2.29
  -4  -3  -1   39.00    2.39
  -4   3  -1   33.13    2.28
  -4   3  -1   33.17    2.31
   4   3   1   41.28    2.38
   4   3   1   39.52    2.39
   4   3   1   38.46    2.52
   4   3   1   39.92    2.49
  -4   3  -1   33.59    2.33
  -4   3  -1   32.56    2.44
   5  -3   1   14.97    1.04
  -5  -3  -1   10.47    1.19
   5  -3   1   14.63    0.99
   5  -3   1   16.09    1.19
  -5  -3  -1   10.79    1.21
  -5   3  -1   13.14    1.20
   5   3   1   14.21    1.33
  -5   3  -1   13.78    0.99
   5   3   1   11.09    1.13
   5   3   1   11.31    1.06
   5   3   1   11.14    1.07
  -6  -3  -1    1.66    0.74
  -6  -3  -1    2.15    0.72
   6  -3   1    2.30    0.70
   6  -3   1    2.89    0.49
   6   3   1    2.39    0.71
  -6   3  -1    1.17    0.42
   6   3   1    2.45    0.65
   6   3   1    1.82    0.79
  -6   3  -1    1.23    0.68
   6   3   1    2.84    0.60
   7  -3   1   12.42    1.32
  -7  -3  -1   13.51    1.51
  -7  -3  -1   13.27    1.51
   7  -3   1   14.93    1.21
   7   3   1   14.92    1.42
  -7   3  -1   15.66    1.20
   7   3   1   15.92    1.33
   7   3   1   12.50    1.35
  -7   3  -1   13.70    1.54
  -8  -3  -1    4.80    1.07
   8  -3   1    3.74    0.69
   8  -3   1    2.03    0.91
  -8  -3  -1    4.82    1.09
   8   3   1    5.11    0.92
   8   3   1    4.56    0.92
  -8   3  -1    3.07    0.69
   8   3   1    4.98    1.35
  -8   3  -1    3.29    1.03
  -9  -3  -1   11.07    1.54
  -9  -3  -1   11.74    1.49
   9  -3   1   12.41    1.48
   9  -3   1   10.94    1.24
   9   3   1   10.69    1.42
   9   3   1   13.06    1.42
  -9   3  -1   10.18    1.13
  -9   3  -1   10.22    1.52
  10  -3   1   25.10    2.16
  10  -3   1   26.39    2.47
 -10  -3  -1   28.50    2.66
 -10  -3  -1   28.44    2.64
 -10   3  -1   31.34    2.68
 -10   3  -1   27.69    2.21
  10   3   1   32.05    2.50
 -11  -3  -1    0.44    1.51
  11  -3   1    0.24    1.27
 -11  -3  -1    0.61    1.37
  11  -3   1   -0.03    0.94
 -11   3  -1    0.28    0.96
  11   3   1   -0.35    1.28
 -11   3  -1   -0.38    1.29
 -12  -3  -1   34.03    3.25
  12  -3   1   27.25    3.03
  12  -3   1   28.53    2.60
 -12   3  -1   36.54    2.83
  12   3   1   35.61    3.06
 -12   3  -1   32.99    3.30
  13  -3   1    2.63    1.83
 -13  -3  -1    1.60    2.16
  13  -3   1    2.45    1.30
  13   3   1    0.91    1.84
 -13   3  -1    5.04    2.21
 -13   3  -1    1.58    1.54
 -13  -4   1   10.96    2.49
 -13   4   1   10.37    1.87
 -12  -4   1    4.80    1.91
  12  -4  -1    3.37    1.63
 -12  -4   1    5.77    1.85
  12  -4  -1    3.66    1.19
 -12   4   1    5.20    1.37
 -12   4   1    4.98    1.94
 -11  -4   1    1.26    1.41
 -11  -4   1    0.76    1.50
  11  -4  -1    1.06    0.92
  11  -4  -1    1.23    1.34
 -11   4   1    1.27    1.46
 -11   4   1    0.97    1.03
 -10  -4   1    0.26    1.27
 -10  -4   1    2.23    1.23
  10  -4  -1    1.76    0.80
  10  -4  -1    1.32    1.13
  10   4  -1    2.51    1.71
 -10   4   1    1.97    1.35
 -10   4   1    2.21    0.89
  10   4  -1    1.67    1.28
  -9  -4   1   38.08    3.08
   9  -4  -1   34.96    2.84
  -9  -4   1   35.48    2.98
   9  -4  -1   38.59    2.69
  -9   4   1   40.62    2.75
  -9   4   1   43.15    3.17
   9   4  -1   37.98    2.88
   9   4  -1   43.35    2.94
   8  -4  -1   40.62    2.73
  -8  -4   1   40.21    3.00
  -8  -4   1   39.59    3.13
   8  -4  -1   36.73    2.92
   8   4  -1   41.31    2.95
   8   4  -1   42.85    2.91
   8   4  -1   47.92    2.89
  -8   4   1   38.90    3.06
  -8   4   1   39.78    2.78
   7  -4  -1    0.33    0.48
   7  -4  -1   -0.14    0.74
  -7  -4   1    1.24    0.78
  -7  -4   1    0.23    0.89
   7   4  -1    0.76    0.58
   7   4  -1    0.29    0.84
  -7   4   1    0.02    0.82
   7   4  -1   -0.14    0.69
  -7   4   1    0.76    0.52
   6  -4  -1    1.50    0.69
   6  -4  -1    0.88    0.42
  -6  -4   1    1.06    0.80
  -6  -4   1    1.69    0.67
   6   4  -1    0.88    0.74
  -6   4   1    1.56    0.49
   6   4  -1    1.33    0.61
  -6   4   1    1.32    0.77
   6   4  -1    1.36    0.53
   5  -4  -1   31.41    2.23
  -5  -4   1   27.66    2.35
   5  -4  -1   33.47    2.13
  -5  -4   1   33.27    2.25
   5  -4  -1   32.21    2.10
  -5   4   1   30.96    2.33
   5   4  -1   32.48    2.17
  -5   4   1   32.74    2.14
   5   4  -1   34.35    2.20
   5   4  -1   33.98    2.31
   4  -4  -1   10.56    1.01
   4  -4  -1   11.58    0.83
  -4  -4   1   10.14    1.16
   4  -4  -1   11.30    0.80
  -4  -4   1    9.65    0.98
   4   4  -1   10.52    0.91
   4   4  -1    9.84    0.90
  -4   4   1    9.30    1.11
  -4   4   1    9.12    0.84
  -4   4   1   10.84    0.90
   4   4  -1   10.94    1.04
  -3  -4   1   10.74    0.86
   3  -4  -1    9.61    0.88
   3  -4  -1    9.75    0.70
  -3  -4   1    7.25    0.95
  -3  -4   1   12.75    0.95
   3   4  -1   10.88    0.97
  -3   4   1    7.20    0.94
  -3   4   1    8.84    0.78
  -3   4   1    8.68    0.85
   3   4  -1   10.83    0.82
   3   4  -1   11.75    0.83
  -3   4   1    9.15    0.83
   2  -4  -1   98.99    5.68
  -2  -4   1   97.27    5.66
   2  -4  -1   94.26    5.62
   2  -4  -1   96.36    5.81
  -2  -4   1   86.95    5.65
  -2  -4   1   83.10    5.79
   2  -4  -1   96.43    5.61
   2   4  -1   86.11    5.77
  -2   4   1   98.68    5.67
  -2   4   1   92.04    5.79
   2   4  -1   92.32    5.65
  -2   4   1   89.23    5.65
   2   4  -1   85.45    5.66
   2   4  -1   87.30    5.67
  -2   4   1   95.98    5.72
   1  -4  -1  123.21    7.45
   1  -4  -1  122.03    7.45
  -1  -4   1  130.03    7.63
   1  -4  -1  130.73    7.47
   1  -4  -1  110.12    7.60
   1   4  -1  121.75    7.48
  -1   4   1  118.86    7.60
   1   4  -1  124.17    7.48
  -1   4   1  119.38    7.56
  -1   4   1  110.25    7.47
  -1   4   1  124.59    7.49
   1   4  -1  129.43    7.47
   1   4  -1  128.69    7.60
   0  -4  -1   72.18    4.28
   0  -4   1   68.57    4.43
   0  -4  -1   75.47    4.29
   0  -4  -1   70.45    4.44
   0  -4   1   72.29    4.29
   0   4   1   69.97    4.40
   0   4  -1   66.26    4.27
   0   4   1   69.94    4.31
   0   4  -1   61.11    4.26
   0   4   1   70.67    4.29
   0   4  -1   64.55    4.38
   0   4   1   72.45    4.24
   1  -4   1    0.99    0.37
   1  -4   1    1.32    0.56
  -1  -4  -1    0.45    0.28
  -1  -4  -1    0.46    0.48
  -1  -4  -1    0.76    0.37
  -1   4  -1    1.04    0.39
  -1   4  -1    1.26    0.26
   1   4   1    0.61    0.30
   1   4   1    0.38    0.50
  -1   4  -1    1.06    0.24
   2  -4   1    1.75    0.55
   2  -4   1    1.74    0.44
  -2  -4  -1    0.90    0.48
  -2  -4  -1    0.92    0.37
  -2  -4  -1    1.08    0.54
  -2   4  -1    1.93    0.57
  -2   4  -1    2.18    0.31
  -2   4  -1    1.95    0.29
   2   4   1    0.97    0.50
  -2   4  -1    1.68    0.44
   2   4   1    1.06    0.28
   2   4   1    0.73    0.34
  -3  -4  -1    4.93    0.63
  -3  -4  -1    3.45    0.70
   3  -4   1    6.19    0.65
  -3   4  -1    3.63    0.44
   3   4   1    4.14    0.54
   3   4   1    2.47    0.64
  -3   4  -1    3.96    0.42
  -3   4  -1    3.97    0.70
  -3   4  -1    4.29    0.55
   3   4   1    4.14    0.48
   4  -4   1    6.98    0.79
  -4  -4  -1    6.33    0.78
  -4  -4  -1    5.39    0.88
   4   4   1    6.81    0.70
  -4   4  -1    5.82    0.87
  -4   4  -1    5.65    0.61
  -4   4  -1    5.98    0.82
   4   4   1    7.48    0.69
   4   4   1    5.30    0.83
  -5  -4  -1    3.96    0.83
   5  -4   1    3.86    0.75
  -5  -4  -1    3.39    0.71
  -5   4  -1    4.26    0.51
   5   4   1    4.80    0.82
  -5   4  -1    4.13    0.80
   5   4   1    3.87    0.65
   5   4   1    3.83    0.60
  -6  -4  -1    6.64    0.97
   6  -4   1    5.87    0.64
   6  -4   1    7.96    0.99
  -6  -4  -1    6.31    1.10
   6  -4   1    6.89    0.61
   6   4   1    7.04    1.03
   6   4   1    5.53    0.79
   6   4   1    6.09    0.87
  -6   4  -1    6.49    0.69
  -6   4  -1    7.63    1.06
  -7  -4  -1    3.34    1.04
  -7  -4  -1    2.48    0.87
   7  -4   1    1.66    0.47
   7  -4   1    1.30    0.83
   7   4   1    3.00    0.88
   7   4   1    2.29    0.72
   7   4   1    2.27    0.80
  -7   4  -1    2.15    0.90
  -7   4  -1    2.34    0.55
  -8  -4  -1   25.11    2.22
   8  -4   1   23.98    1.72
   8  -4   1   23.48    1.97
  -8  -4  -1   22.74    2.15
   8   4   1   23.55    2.05
  -8   4  -1   22.75    2.19
   8   4   1   26.17    1.98
   8   4   1   23.40    2.11
  -8   4  -1   23.94    1.82
   9  -4   1    0.53    0.61
  -9  -4  -1    0.77    1.14
  -9  -4  -1    0.50    1.19
   9  -4   1    0.04    1.04
  -9   4  -1    1.26    1.21
   9   4   1    1.23    1.15
  -9   4  -1    0.53    0.70
  10  -4   1   22.82    2.25
 -10  -4  -1   17.79    2.23
 -10  -4  -1   27.22    2.47
  10  -4   1   20.39    1.73
 -10   4  -1   22.09    1.93
 -10   4  -1   25.16    2.56
  10   4   1   21.80    2.28
  11  -4   1    2.89    1.32
 -11  -4  -1    2.75    1.61
 -11  -4  -1    3.10    1.61
  11  -4   1    2.16    0.89
 -11   4  -1    2.24    1.67
 -11   4  -1    2.81    1.09
 -12  -4  -1    8.99    2.18
 -12  -4  -1   11.39    2.17
  12  -4   1    7.97    1.95
 -12   4  -1   10.43    1.58
 -12   4  -1   11.44    2.25
 -12  -5   1    0.40    2.20
 -12  -5   1    0.58    1.80
  12  -5  -1    2.51    1.91
 -12   5   1    0.59    1.35
 -12   5   1    1.08    2.05
 -11  -5   1    0.31    1.48
  11  -5  -1   -0.62    1.49
  11  -5  -1    0.18    0.78
 -11  -5   1    1.08    1.83
 -11   5   1    0.92    1.78
  11   5  -1    0.69    1.69
 -11   5   1    0.08    1.07
 -10  -5   1    0.28    1.54
  10  -5  -1   -0.19    1.24
  10  -5  -1    0.88    0.67
 -10  -5   1   -0.28    1.31
 -10   5   1    0.50    0.85
  10   5  -1    1.86    1.44
 -10   5   1    1.43    1.49
  -9  -5   1    0.29    1.32
  -9  -5   1    1.40    1.09
   9  -5  -1    0.09    1.07
   9  -5  -1    0.97    0.61
   9   5  -1    2.17    1.30
  -9   5   1   -0.36    1.28
   9   5  -1    1.61    0.96
  -9   5   1    1.06    0.77
   8  -5  -1    5.90    0.72
  -8  -5   1    6.20    1.42
  -8  -5   1    9.03    1.24
   8  -5  -1    7.33    1.23
  -8   5   1    7.06    0.92
  -8   5   1    8.50    1.42
   8   5  -1   10.24    1.46
   8   5  -1    5.76    1.02
  -7  -5   1    2.14    0.87
  -7  -5   1    2.34    1.10
   7  -5  -1    2.74    0.92
   7  -5  -1    3.09    0.47
  -7   5   1    4.15    1.16
   7   5  -1    1.78    0.98
  -7   5   1    3.20    0.68
   7   5  -1    1.74    0.75
  -6  -5   1    2.97    0.80
   6  -5  -1    2.16    0.83
  -6  -5   1    3.35    1.04
   6   5  -1    3.54    1.01
  -6   5   1    3.28    0.59
   6   5  -1    4.29    0.74
  -6   5   1    4.05    1.00
  -5  -5   1   78.43    5.01
  -5  -5   1   83.16    5.20
   5  -5  -1   80.40    5.05
   5   5  -1   79.04    4.98
   5   5  -1   74.34    5.10
  -5   5   1   75.90    4.93
  -5   5   1   84.78    5.17
   4  -5  -1  170.87    9.94
  -4  -5   1  153.18    9.90
  -4  -5   1  159.08   10.08
  -4   5   1  158.64    9.87
   4   5  -1  167.93   10.05
   4   5  -1  164.75    9.91
  -4   5   1  158.02   10.05
  -3  -5   1   13.17    1.50
   3  -5  -1   16.87    1.48
  -3  -5   1   15.86    1.19
   3  -5  -1   17.01    1.28
  -3   5   1   17.19    1.34
  -3   5   1   16.67    1.17
   3   5  -1   14.82    1.39
  -3   5   1   15.81    1.47
   3   5  -1   16.69    1.24
  -2  -5   1    0.55    0.32
  -2  -5   1    0.46    0.26
   2  -5  -1    0.67    0.67
  -2  -5   1    0.16    0.59
   2   5  -1    0.52    0.36
   2   5  -1    0.50    0.64
  -2   5   1    0.26    0.57
  -2   5   1    0.24    0.61
  -2   5   1    0.23    0.35
   1  -5  -1  124.03    7.53
  -1  -5   1  122.27    7.53
   1   5  -1  115.68    7.34
   1   5  -1  115.05    7.47
  -1   5   1  124.20    7.46
  -1   5   1  120.32    7.35
   0  -5   1   62.70    4.23
   0  -5  -1   60.91    4.22
   0  -5  -1   69.54    3.98
   0  -5  -1   67.67    3.98
   0   5   1   65.64    4.04
   0   5   1   62.34    4.16
   0   5  -1   62.22    4.01
   0   5  -1   60.59    4.16
  -1  -5  -1   46.71    2.71
  -1  -5  -1   39.89    2.91
  -1  -5  -1   40.87    2.69
   1  -5   1   41.06    2.92
   1  -5   1   45.55    2.74
  -1   5  -1   42.73    2.81
   1   5   1   43.05    2.73
   1   5   1   42.70    2.87
  -1   5  -1   40.92    2.91
  -1   5  -1   41.42    2.68
  -2  -5  -1   45.77    3.56
   2  -5   1   59.25    3.60
   2  -5   1   62.30    3.44
  -2  -5  -1   50.90    3.39
  -2   5  -1   55.06    3.35
  -2   5  -1   55.05    3.49
   2   5   1   46.83    3.52
   2   5   1   55.45    3.41
  -2   5  -1   52.79    3.57
  -3  -5  -1   47.01    2.97
   3  -5   1   48.05    3.00
  -3  -5  -1   46.83    3.15
   3  -5   1   42.70    3.11
  -3   5  -1   45.11    3.00
   3   5   1   48.61    2.97
  -3   5  -1   43.09    2.88
  -3   5  -1   45.28    3.14
   3   5   1   46.23    3.11
   4  -5   1   79.95    4.60
  -4  -5  -1   69.31    4.58
  -4  -5  -1   72.35    4.74
  -4   5  -1   72.08    4.71
   4   5   1   65.81    4.67
   4   5   1   67.65    4.55
  -4   5  -1   76.11    4.48
  -5  -5  -1    3.08    0.96
   5  -5   1    2.17    0.77
  -5  -5  -1    3.68    0.76
   5   5   1    2.49    0.95
   5   5   1    2.48    0.67
  -5   5  -1    4.23    0.90
  -5   5  -1    2.63    0.50
  -6  -5  -1    7.44    1.26
   6  -5   1    6.88    1.07
  -6  -5  -1    9.40    1.13
   6   5   1   13.11    1.13
  -6   5  -1    6.93    0.79
   6   5   1    9.77    1.28
  -6   5  -1    6.01    1.18
   7  -5   1   74.34    4.93
  -7  -5  -1   73.88    4.95
  -7  -5  -1   66.16    5.02
  -7   5  -1   75.91    5.07
   7   5   1   78.84    5.04
  -7   5  -1   77.84    4.75
   7   5   1   76.31    4.88
   8  -5   1    0.66    0.96
  -8  -5  -1    0.11    0.97
  -8  -5  -1   -0.19    1.11
   8   5   1   -0.22    0.93
   8   5   1    1.34    1.16
  -8   5  -1   -0.07    1.12
  -8   5  -1    0.62    0.61
  -9  -5  -1    2.21    1.39
   9  -5   1    1.33    1.25
  -9  -5  -1    1.20    1.20
   9   5   1    1.75    1.35
  -9   5  -1    0.85    1.37
  -9   5  -1    1.24    0.75
 -10  -5  -1   14.43    2.09
 -10  -5  -1   10.93    1.83
  10  -5   1   15.73    1.95
 -10   5  -1   14.59    2.09
 -10   5  -1   12.96    1.46
  10   5   1   12.73    1.98
 -11  -5  -1    1.60    1.63
  11  -5   1    0.23    1.66
 -11  -5  -1    1.13    1.77
 -11   5  -1    1.02    1.78
 -11   5  -1    2.27    1.10
 -12  -5  -1    1.44    2.24
  12  -5   1    1.26    1.91
 -12  -5  -1   -0.29    1.95
 -12   5  -1    0.55    2.13
 -12   5  -1    0.16    1.38
 -11  -6   1   42.57    4.19
 -11  -6   1   43.36    3.85
 -11   6   1   44.93    3.47
  11   6  -1   50.06    4.12
 -11   6   1   47.67    4.17
 -10  -6   1    0.79    1.33
 -10  -6   1   -0.28    1.72
  10   6  -1    0.14    1.67
 -10   6   1    0.53    1.73
 -10   6   1   -0.03    0.96
  -9  -6   1    7.72    1.43
  -9  -6   1    5.96    1.64
   9   6  -1   11.05    1.47
  -9   6   1    5.25    1.03
   9   6  -1    5.61    1.63
  -9   6   1    5.33    1.70
  -8  -6   1   12.45    1.78
  -8  -6   1   10.06    1.38
   8   6  -1    9.86    1.59
   8   6  -1   12.60    1.43
  -8   6   1   10.70    1.19
  -8   6   1   10.24    1.65
  -7  -6   1   11.66    1.25
  -7  -6   1    8.64    1.52
   7   6  -1   11.20    1.24
  -7   6   1    6.86    1.42
   7   6  -1    9.67    1.46
  -7   6   1    7.62    0.97
  -6  -6   1    1.11    0.74
  -6  -6   1    0.88    1.11
   6   6  -1    1.53    0.78
  -6   6   1    1.81    1.07
   6   6  -1    1.05    1.00
  -6   6   1    2.43    0.64
  -5  -6   1   18.84    1.92
  -5  -6   1   17.98    1.45
  -5   6   1   13.80    1.39
   5   6  -1   17.82    1.52
  -5   6   1   18.87    1.83
   5   6  -1   20.60    1.74
  -4  -6   1   26.05    2.26
  -4  -6   1   24.97    1.83
  -4   6   1   28.10    2.25
  -4   6   1   26.35    1.86
   4   6  -1   26.71    2.14
   4   6  -1   28.96    1.93
  -3  -6   1  192.19   11.59
   3  -6  -1  185.26   11.55
  -3  -6   1  183.75   11.28
   3   6  -1  191.88   11.37
  -3   6   1  178.40   11.54
  -3   6   1  180.42   11.57
   3   6  -1  194.10   11.56
  -3   6   1  180.66   11.34
  -2  -6   1  109.30    7.09
   2  -6  -1  113.08    7.08
   2   6  -1  111.41    7.05
  -2   6   1  108.09    6.85
  -2   6   1  115.64    6.99
  -2   6   1  117.68    7.10
   2   6  -1  106.21    6.85
   1  -6  -1   56.23    3.77
  -1  -6   1   57.33    3.78
  -1   6   1   52.88    3.69
  -1   6   1   56.49    3.52
  -1   6   1   50.88    3.73
   1   6  -1   57.50    3.52
   1   6  -1   56.14    3.69
   0  -6   1   59.73    3.86
   0  -6  -1   66.48    3.89
   0   6  -1   54.37    3.77
   0   6   1   55.57    3.75
   0   6   1   56.53    3.59
   0   6  -1   53.02    3.56
  -1  -6  -1    4.76    0.52
  -1  -6  -1    4.89    0.55
   1  -6   1    6.39    1.06
  -1  -6  -1    5.91    1.01
  -1   6  -1    5.69    1.01
  -1   6  -1    6.83    0.97
   1   6   1    5.28    0.92
  -1   6  -1    7.24    0.64
   1   6   1    5.30    0.67
  -2  -6  -1   48.80    3.33
   2  -6   1   51.13    3.31
  -2  -6  -1   46.05    2.99
  -2   6  -1   45.98    3.29
   2   6   1   48.01    3.25
  -2   6  -1   44.72    3.20
  -2   6  -1   48.02    3.00
   2   6   1   46.60    3.06
   3  -6   1    8.32    1.19
  -3  -6  -1    9.20    1.25
  -3   6  -1    7.99    1.19
  -3   6  -1    6.31    0.71
   3   6   1   10.55    0.94
   3   6   1    7.15    1.11
  -4  -6  -1  218.74   13.75
  -4  -6  -1  221.23   13.95
   4   6   1  229.44   13.93
  -4   6  -1  223.91   13.69
  -4   6  -1  229.37   13.94
   4   6   1  227.87   13.77
  -5  -6  -1  100.19    6.47
  -5  -6  -1  102.25    6.72
  -5   6  -1  107.47    6.38
   5   6   1   98.24    6.62
   5   6   1  101.48    6.47
  -5   6  -1  106.74    6.66
  -6  -6  -1    0.91    1.17
  -6  -6  -1    1.68    0.85
  -6   6  -1    3.59    1.17
  -6   6  -1    1.61    0.58
   6   6   1    3.26    1.09
   6   6   1    1.66    0.79
  -7  -6  -1    5.14    1.41
  -7  -6  -1    5.74    1.11
   7   6   1    6.42    1.31
  -7   6  -1    5.09    0.82
   7   6   1    5.50    1.05
  -7   6  -1    7.41    1.44
  -8  -6  -1   38.03    2.93
  -8  -6  -1   37.92    3.15
   8   6   1   39.80    2.84
  -8   6  -1   34.42    2.61
  -8   6  -1   38.03    3.17
   8   6   1   33.52    3.07
   9  -6   1    6.27    1.72
  -9  -6  -1    6.38    1.72
  -9  -6  -1    7.05    1.46
  -9   6  -1    3.68    1.61
   9   6   1    4.45    1.52
  -9   6  -1    5.06    1.02
 -10  -6  -1    1.18    1.50
  10  -6   1    2.41    1.73
 -10  -6  -1    1.06    1.71
  10   6   1    1.55    1.79
 -10   6  -1    1.64    1.82
 -10   6  -1    1.00    0.94
 -11  -6  -1    1.00    2.11
 -11  -6  -1    1.71    1.80
  11  -6   1    1.85    2.20
 -11   6  -1    1.67    2.14
  11   6   1   -0.47    2.05
 -11   6  -1    2.46    1.25
 -10  -7   1   34.16    3.80
  10   7  -1   33.78    3.53
 -10   7   1   28.11    2.66
 -10   7   1   28.18    3.22
  -9  -7   1   52.05    3.86
  -9  -7   1   50.41    4.35
   9   7  -1   54.29    3.92
   9   7  -1   50.96    4.08
  -9   7   1   51.54    3.68
  -9   7   1   53.68    4.38
  -8  -7   1   17.55    1.94
  -8  -7   1   17.95    2.38
  -8   7   1   19.84    2.37
   8   7  -1   19.60    1.88
   8   7  -1   17.19    2.18
  -8   7   1   18.16    1.80
  -7  -7   1    3.32    0.94
  -7  -7   1    1.45    1.44
  -7   7   1    4.37    0.87
  -7   7   1    3.12    1.43
   7   7  -1    2.39    1.46
   7   7  -1    3.30    1.01
  -6  -7   1   47.50    3.75
  -6  -7   1   45.54    3.18
  -6   7   1   52.43    3.20
  -6   7   1   47.80    3.63
   6   7  -1   42.13    3.26
   6   7  -1   50.91    3.65
  -5  -7   1    0.68    0.57
  -5  -7   1    1.07    1.16
  -5   7   1    0.54    0.58
  -5   7   1    1.58    1.14
   5   7  -1    1.28    0.74
   5   7  -1    1.39    1.06
  -4  -7   1    7.05    1.39
  -4   7   1    8.48    0.90
   4   7  -1    8.52    1.33
   4   7  -1    6.91    0.95
  -4   7   1    7.25    1.40
  -3  -7   1    0.91    1.03
   3  -7  -1    1.22    1.01
   3   7  -1    0.20    0.61
  -3   7   1    1.62    0.57
   3   7  -1    0.18    0.94
  -3   7   1    0.11    1.00
  -2  -7   1   17.11    1.89
   2  -7  -1   18.21    1.90
  -2   7   1   20.84    1.82
  -2   7   1   18.86    1.46
  -2   7   1   20.57    1.99
   2   7  -1   17.38    1.77
   2   7  -1   16.93    1.46
  -1  -7   1   63.93    4.23
   1  -7  -1   60.72    4.21
   1   7  -1   63.21    4.17
  -1   7   1   54.51    4.14
  -1   7   1   59.40    4.07
  -1   7   1   59.44    3.88
   1   7  -1   63.86    3.88
   0  -7  -1    3.23    1.10
   0  -7   1    5.28    1.17
   0   7  -1    4.68    1.03
   0   7  -1    4.93    0.67
   0   7   1    3.65    0.70
   0   7   1    4.66    1.12
  -1  -7  -1    5.28    1.23
   1  -7   1    6.41    1.23
  -1   7  -1    7.41    1.18
   1   7   1    4.42    0.77
   1   7   1    6.47    1.24
  -1   7  -1    7.04    1.24
  -1   7  -1    8.15    0.75
  -2  -7  -1   27.16    2.46
   2  -7   1   27.45    2.48
  -2   7  -1   32.92    2.51
  -2   7  -1   27.86    2.32
   2   7   1   29.20    2.14
  -2   7  -1   30.06    2.04
   2   7   1   32.65    2.51
   3  -7   1   49.52    3.58
  -3  -7  -1   47.85    3.15
  -3  -7  -1   50.59    3.63
   3   7   1   59.38    3.60
  -3   7  -1   47.06    3.57
  -3   7  -1   47.98    3.20
   3   7   1   51.03    3.30
  -4  -7  -1    4.53    0.75
  -4  -7  -1    4.26    1.24
   4   7   1    6.92    1.28
  -4   7  -1    6.11    1.32
   4   7   1    4.54    0.86
  -4   7  -1    6.34    0.75
  -5  -7  -1    0.37    1.17
  -5  -7  -1    0.34    0.70
  -5   7  -1    0.43    1.14
  -5   7  -1   -0.42    0.57
   5   7   1    0.08    0.78
   5   7   1    0.87    1.16
  -6  -7  -1    1.44    1.27
  -6  -7  -1    1.78    0.88
   6   7   1    0.76    1.17
   6   7   1    1.50    0.94
  -6   7  -1    0.82    1.24
  -6   7  -1    1.91    0.67
  -7  -7  -1   10.85    1.80
  -7  -7  -1    4.65    1.19
  -7   7  -1    6.61    1.65
   7   7   1   11.87    1.38
  -7   7  -1    8.96    1.06
   7   7   1    8.98    1.75
  -8  -7  -1    3.37    1.74
  -8  -7  -1    4.08    1.28
  -8   7  -1    6.19    1.80
   8   7   1    4.70    1.79
  -8   7  -1    5.23    1.01
   8   7   1    5.88    1.34
  -9  -7  -1   -0.06    1.89
  -9  -7  -1    0.20    1.39
   9   7   1   -0.42    1.82
  -9   7  -1   -0.32    1.77
  -9   7  -1   -0.44    0.93
 -10  -7  -1    0.35    2.28
  10   7   1    0.60    2.09
 -10   7  -1    0.28    2.20
  -8  -8   1    6.47    1.25
  -8  -8   1    7.39    2.09
  -8   8   1    5.05    1.21
   8   8  -1    6.67    2.08
  -8   8   1    9.34    2.20
   8   8  -1    7.42    1.53
  -7  -8   1   13.00    2.08
  -7   8   1    7.74    1.19
   7   8  -1    9.70    2.07
  -7   8   1    6.88    1.92
   7   8  -1   11.36    1.49
  -6  -8   1    0.38    0.60
  -6  -8   1    0.33    1.51
  -6   8   1    0.18    1.53
   6   8  -1    0.21    1.00
   6   8  -1   -0.29    1.34
  -6   8   1    0.69    0.84
  -5  -8   1    3.84    1.53
  -5   8   1    4.74    1.52
   5   8  -1    6.09    1.08
   5   8  -1    3.29    1.39
  -5   8   1    3.08    0.81
  -4  -8   1    0.33    1.26
  -4   8   1    0.22    0.71
  -4   8   1    0.32    1.29
   4   8  -1   -0.12    1.27
   4   8  -1    0.01    0.81
  -3  -8   1   12.32    1.87
   3  -8  -1   15.99    1.93
  -3   8   1   15.22    1.93
   3   8  -1   14.93    1.53
   3   8  -1   17.33    1.90
  -3   8   1   17.62    1.43
  -2  -8   1   40.72    3.37
   2  -8  -1   45.55    3.43
   2   8  -1   41.41    3.22
  -2   8   1   49.39    3.46
   2   8  -1   39.92    2.91
  -2   8   1   43.84    2.90
  -1  -8   1    0.17    1.15
   1  -8  -1    2.13    1.24
  -1   8   1    0.23    1.05
   1   8  -1    1.09    0.66
  -1   8   1    1.57    0.71
  -1   8   1    1.39    1.22
   1   8  -1    1.47    1.09
   0  -8   1    0.40    1.21
   0  -8  -1    0.45    1.17
   0   8  -1   -0.27    1.14
   0   8   1    0.76    1.23
   0   8  -1   -0.01    1.15
   0   8   1    0.70    1.15
   0   8   1    0.20    0.66
   0   8  -1    1.23    0.66
   1  -8   1    7.74    1.56
  -1  -8  -1   10.94    1.63
  -1   8  -1    7.53    1.41
   1   8   1    6.37    1.49
  -1   8  -1    5.21    1.41
  -1   8  -1    8.24    0.96
   1   8   1    9.43    1.03
   2  -8   1  150.39   10.08
  -2  -8  -1  166.51   10.14
   2   8   1  161.96    9.81
  -2   8  -1  150.65    9.73
  -2   8  -1  152.59   10.08
   2   8   1  171.60   10.07
   3  -8   1   23.43    2.45
  -3  -8  -1   22.04    2.40
  -3   8  -1   22.19    2.48
  -3   8  -1   23.62    1.76
   3   8   1   21.72    2.24
   3   8   1   24.56    1.93
  -4  -8  -1    5.76    1.54
  -4   8  -1    4.09    1.49
   4   8   1    4.51    1.00
   4   8   1    3.42    1.48
  -4   8  -1    3.34    0.80
  -5  -8  -1   13.88    2.08
  -5  -8  -1   16.23    1.47
  -5   8  -1   17.04    2.13
  -5   8  -1   17.33    1.57
   5   8   1   19.09    1.72
   5   8   1   16.93    2.16
  -6  -8  -1   61.89    4.73
   6   8   1   64.68    4.35
   6   8   1   58.90    4.59
  -6   8  -1   63.06    4.14
  -6   8  -1   66.21    4.85
  -7  -8  -1    1.74    1.06
  -7  -8  -1    1.14    1.76
  -7   8  -1    2.99    0.93
  -7   8  -1    4.91    1.84
   7   8   1    3.23    1.34
   7   8   1    6.17    1.98
  -8  -8  -1    2.73    2.01
  -8  -8  -1    0.91    1.21
  -8   8  -1    2.97    1.09
   8   8   1    2.15    1.51
   8   8   1    3.28    2.06
  -8   8  -1    2.80    2.09
  -6  -9   1    1.25    1.90
   6   9  -1    1.56    1.27
  -6   9   1    0.82    1.07
   6   9  -1    2.11    1.83
  -6   9   1   -0.31    2.00
  -5  -9   1   10.07    2.20
  -5   9   1   11.57    2.13
  -5   9   1    9.72    1.28
   5   9  -1   13.12    2.27
   5   9  -1   10.56    1.51
  -4  -9   1   37.30    3.45
  -4   9   1   33.36    2.71
   4   9  -1   36.48    3.45
  -4   9   1   39.34    3.59
   4   9  -1   38.92    2.87
  -3  -9   1   23.18    2.63
  -3   9   1   25.15    2.70
   3   9  -1   23.74    2.50
  -3   9   1   21.91    1.95
   3   9  -1   20.80    2.03
   2  -9  -1    0.90    1.45
  -2  -9   1   -0.16    1.50
  -2   9   1   -0.52    1.40
  -2   9   1    0.40    0.84
   2   9  -1    0.69    1.55
   2   9  -1    0.38    0.88
   1  -9  -1    9.14    1.80
  -1  -9   1    7.61    1.83
  -1   9   1   12.10    1.93
   1   9  -1   11.58    1.91
   1   9  -1   11.07    1.24
  -1   9   1   11.71    1.26
   1   9  -1    8.83    1.86
   0  -9  -1    5.75    1.70
   0  -9   1    7.52    1.79
   0   9   1    2.89    1.53
   0   9   1    5.96    1.03
   0   9  -1    3.44    1.60
   0   9   1    4.32    1.49
   0   9  -1    4.20    1.55
   0   9  -1    4.55    0.91
   1  -9   1   14.40    2.06
  -1  -9  -1   12.55    2.07
  -1   9  -1   11.74    2.02
  -1   9  -1   15.15    1.53
   1   9   1   12.70    2.02
   1   9   1   12.97    1.42
   1   9   1   10.88    1.95
  -2  -9  -1    2.97    1.67
   2  -9   1    1.74    1.56
  -2   9  -1    2.03    0.86
   2   9   1    4.51    1.72
  -2   9  -1    2.58    1.57
   2   9   1    3.69    1.04
  -3  -9  -1   28.46    2.98
  -3   9  -1   20.72    2.64
   3   9   1   27.00    2.70
  -3   9  -1   27.51    2.10
   3   9   1   24.89    2.29
  -4  -9  -1    0.67    1.78
   4   9   1   -0.34    1.06
  -4   9  -1    1.39    1.72
  -4   9  -1    0.95    0.88
   4   9   1    0.95    1.60
  -5  -9  -1    4.42    2.10
   5   9   1    6.01    1.89
  -5   9  -1    6.49    2.04
   5   9   1    6.90    1.39
  -5   9  -1    4.13    1.05
  -6  -9  -1   20.40    2.91
  -6   9  -1   27.33    3.06
   6   9   1   26.68    2.69
   2  10  -1    6.20    2.29
   1  10  -1    0.36    1.82
   0 -10   1    0.76    2.44
   0 -10  -1    1.40    2.41
   0  10  -1    2.19    2.38
   0  10  -1    2.17    1.42
   0  10   1    1.69    1.50
   0  10   1    0.12    2.32
   1  10   1    4.89    2.24
   2  10   1    1.36    2.07
  14   0  -2   22.05    3.01
 -14   0   2   20.92    2.86
  14   0  -2   19.73    2.58
  13   0  -2   -1.14    1.57
  13   0  -2    0.73    1.51
 -13   0   2   -0.02    1.71
  12   0  -2    0.80    1.29
  12   0  -2   -0.04    1.20
 -12   0   2    0.06    1.25
  11   0  -2  155.92    9.35
 -11   0   2  138.42    9.33
  11   0  -2  143.45    9.26
  10   0  -2    6.14    1.15
  10   0  -2    6.94    1.18
 -10   0   2    7.17    1.27
  -9   0   2  486.14   27.98
   9   0  -2  453.86   28.06
   9   0  -2  457.82   28.06
  -9   0   2  441.11   28.09
  -8   0   2   68.31    4.13
   8   0  -2   64.22    4.21
   8   0  -2   58.84    4.20
  -8   0   2   66.43    4.32
  -8   0   2   63.82    4.25
   7   0  -2   41.32    2.87
  -7   0   2   42.94    2.79
   7   0  -2   41.62    2.90
   7   0  -2   44.23    2.81
  -7   0   2   43.46    2.91
  -7   0   2   42.29    2.95
   7   0  -2   42.58    2.72
  -6   0   2   11.52    0.98
  -6   0   2   11.45    1.16
   6   0  -2   11.62    1.08
   6   0  -2   10.40    0.99
  -6   0   2   10.53    1.08
   6   0  -2   13.31    0.91
   5   0  -2   15.07    1.04
  -5   0   2   13.81    1.16
   5   0  -2   13.02    1.05
  -5   0   2   14.38    1.02
   5   0  -2   13.48    1.10
  -5   0   2   12.20    1.13
   5   0  -2   14.48    0.97
  -4   0   2  218.55   12.88
   4   0  -2  213.76   12.82
  -4   0   2  212.33   12.82
  -4   0   2  198.15   12.87
   4   0  -2  210.32   12.87
  -4   0   2  218.84   12.82
   4   0  -2  215.70   12.80
   4   0  -2  199.96   12.86
  -3   0   2  916.19   55.78
   3   0  -2  925.02   55.82
  -3   0   2  909.47   55.82
   3   0  -2  941.70   55.79
   3   0  -2  891.96   55.81
  -3   0   2  957.62   55.79
  -2   0   2    0.12    0.16
   2   0  -2    0.37    0.14
  -2   0   2    0.49    0.20
  -2   0   2    0.72    0.21
  -2   0   2    0.14    0.14
   2   0  -2    0.35    0.19
   2   0  -2    0.14    0.19
  -1   0   2 2070.30  122.76
   1   0  -2 2092.18  122.77
  -1   0   2 1990.90  122.74
  -1   0   2 2032.42  122.73
   1   0  -2 1980.20  122.74
   0   0  -2   38.35    2.35
   0   0   2   39.28    2.36
   0   0   2   38.36    2.37
  -1   0  -2  321.24   19.55
   1   0   2  333.85   19.57
   1   0   2  323.61   19.57
  -1   0  -2  318.32   19.56
   1   0   2  321.40   19.56
  -2   0  -2  756.29   44.89
  -2   0  -2  730.36   44.88
   2   0   2  724.83   44.91
   2   0   2  748.38   44.88
   2   0   2  756.08   44.91
   3   0   2  177.28   10.67
  -3   0  -2  176.80   10.67
   3   0   2  176.69   10.71
   3   0   2  174.86   10.71
  -3   0  -2  177.17   10.70
  -3   0  -2  171.97   10.71
  -4   0  -2   12.20    0.98
   4   0   2   10.10    0.86
  -4   0  -2    8.48    0.88
   4   0   2   12.16    0.83
   4   0   2   11.16    0.80
  -4   0  -2   11.76    0.81
   4   0   2   10.29    0.88
   5   0   2   12.37    1.04
  -5   0  -2   13.58    1.16
   5   0   2   12.57    0.99
  -5   0  -2   11.91    1.07
   5   0   2   13.19    1.07
   5   0   2   13.04    0.93
  -5   0  -2   13.05    0.97
   6   0   2  145.05    8.25
  -6   0  -2  127.79    8.31
  -6   0  -2  140.06    8.25
  -6   0  -2  140.50    8.36
   6   0   2  126.61    8.31
   6   0   2  129.48    8.21
   6   0   2  130.87    8.31
   7   0   2    1.15    0.64
   7   0   2    2.18    0.67
  -7   0  -2    3.30    0.59
  -7   0  -2    1.94    0.67
  -7   0  -2    3.79    0.93
   7   0   2    3.24    0.53
  -8   0  -2  715.58   43.54
  -8   0  -2  726.48   43.45
   8   0   2  729.82   43.53
   8   0   2  695.45   43.53
  -9   0  -2  126.39    8.07
   9   0   2  127.22    8.03
   9   0   2  121.39    8.03
  -9   0  -2  132.96    7.95
  10   0   2    3.95    1.08
 -10   0  -2    3.98    1.12
  10   0   2    3.11    0.99
 -10   0  -2    3.05    0.92
  11   0   2    4.50    1.25
  11   0   2    3.53    1.27
 -11   0  -2    6.37    1.41
 -12   0  -2   26.75    2.85
  12   0   2   24.83    2.62
  12   0   2   23.54    2.65
  13   0   2   -0.14    1.47
  13   0   2    0.08    1.50
 -13   0  -2   -0.10    1.81
  14  -1  -2    2.01    1.73
 -14  -1   2    2.57    2.12
  14   1  -2    1.09    2.01
  14   1  -2    2.54    2.07
 -14   1   2    0.15    1.97
  13  -1  -2    3.39    1.53
  13  -1  -2    6.36    1.63
 -13  -1   2    6.44    1.87
 -13   1   2    6.33    1.85
  13   1  -2    2.95    1.54
  13   1  -2    5.93    1.86
  12  -1  -2    1.08    1.37
  12  -1  -2   -0.38    1.10
 -12  -1   2    0.22    1.37
 -12   1   2   -0.93    1.28
  12   1  -2    1.36    1.40
  12   1  -2   -0.21    1.30
  11  -1  -2    4.67    1.22
 -11  -1   2    3.35    1.29
  11  -1  -2    4.04    1.23
  11   1  -2    6.76    1.46
 -11   1   2    5.02    1.30
  11   1  -2    3.75    1.17
  10  -1  -2    7.80    1.21
 -10  -1   2    7.08    1.33
  10  -1  -2    7.33    1.19
  10   1  -2   10.78    1.45
 -10   1   2   12.12    1.53
  10   1  -2    8.95    1.33
 -10   1   2   10.18    1.17
   9  -1  -2  344.14   21.25
  -9  -1   2  349.23   21.33
  -9  -1   2  349.20   21.33
   9  -1  -2  326.06   21.25
  -9   1   2  359.08   21.18
   9   1  -2  349.23   21.27
   9   1  -2  349.76   21.30
  -9   1   2  351.99   21.32
   8  -1  -2   15.91    1.49
  -8  -1   2   15.25    1.54
  -8  -1   2   15.76    1.37
  -8  -1   2   13.93    1.65
   8  -1  -2   18.80    1.47
   8   1  -2   14.38    1.34
   8   1  -2   14.87    1.55
  -8   1   2   16.80    1.39
   8   1  -2   17.24    1.44
  -8   1   2   18.00    1.58
  -7  -1   2    9.82    0.94
   7  -1  -2    5.79    0.86
   7  -1  -2    6.48    0.88
  -7  -1   2    7.69    0.99
  -7  -1   2    7.30    0.97
   7   1  -2    6.61    0.85
   7   1  -2   10.46    1.09
   7   1  -2    8.36    0.84
  -7   1   2    8.60    1.04
  -7   1   2    7.87    1.07
   7   1  -2    9.60    0.93
  -7   1   2    8.43    0.82
   6  -1  -2   18.32    1.34
  -6  -1   2   15.48    1.38
   6  -1  -2   18.78    1.30
  -6  -1   2   16.53    1.29
   6  -1  -2   18.68    1.14
   6  -1  -2   15.64    1.34
  -6  -1   2   16.12    1.42
   6   1  -2   16.58    1.30
   6   1  -2   19.06    1.27
  -6   1   2   19.37    1.29
  -6   1   2   17.11    1.46
   6   1  -2   17.64    1.43
  -6   1   2   16.52    1.40
   6   1  -2   15.20    1.30
  -5  -1   2  218.70   13.16
   5  -1  -2  214.64   13.21
   5  -1  -2  221.79   13.09
   5  -1  -2  212.20   13.21
  -5  -1   2  199.90   13.23
   5  -1  -2  221.92   13.16
  -5  -1   2  218.10   13.23
   5   1  -2  221.27   13.23
  -5   1   2  218.93   13.16
   5   1  -2  218.89   13.17
   5   1  -2  207.51   13.21
   5   1  -2  218.27   13.18
  -5   1   2  223.31   13.24
  -5   1   2  211.37   13.23
  -4  -1   2  105.68    6.19
  -4  -1   2   93.99    6.25
  -4  -1   2  100.83    6.22
   4  -1  -2   99.46    6.23
   4  -1  -2  100.71    6.19
  -4  -1   2  104.91    6.25
   4  -1  -2   92.40    6.22
  -4   1   2  102.89    6.25
   4   1  -2  103.43    6.20
  -4   1   2  100.36    6.19
  -4   1   2  103.18    6.14
  -4   1   2   98.29    6.25
   4   1  -2  104.82    6.25
   4   1  -2  103.33    6.21
   4   1  -2  100.69    6.22
   3  -1  -2   10.10    0.69
  -3  -1   2    7.08    0.70
  -3  -1   2    8.57    0.63
  -3  -1   2    8.35    0.70
   3  -1  -2    8.53    0.65
  -3  -1   2    7.19    0.69
   3   1  -2    8.42    0.62
   3   1  -2    7.61    0.65
   3   1  -2    7.94    0.71
  -3   1   2    8.88    0.73
  -3   1   2    8.22    0.70
  -3   1   2    9.66    0.63
   3   1  -2    7.06    0.64
  -3   1   2    9.11    0.57
  -2  -1   2   14.29    0.99
   2  -1  -2   16.52    1.01
   2  -1  -2   15.07    0.99
  -2  -1   2   13.05    1.01
  -2  -1   2   14.04    1.03
   2   1  -2   15.28    0.97
   2   1  -2   12.84    0.99
  -2   1   2   16.95    1.02
  -2   1   2   17.05    0.97
   2   1  -2   14.22    0.99
  -2   1   2   15.30    0.96
  -1  -1   2  847.38   50.17
  -1  -1   2  800.82   50.14
   1  -1  -2  858.84   50.16
  -1  -1   2  841.92   50.14
  -1  -1   2  840.39   50.18
   1  -1  -2  851.29   50.14
  -1   1   2  806.57   50.15
   1   1  -2  842.58   50.15
   1   1  -2  820.03   50.13
  -1   1   2  814.11   50.14
  -1   1   2  813.77   50.16
   0  -1  -2  355.52   20.74
   0  -1  -2  358.90   20.74
   0  -1   2  339.25   20.74
   0  -1   2  330.54   20.74
   0  -1   2  336.45   20.74
   0   1   2  334.23   20.74
   0   1   2  345.87   20.72
   1  -1   2  308.69   19.46
   1  -1   2  320.29   19.45
   1  -1   2  317.70   19.47
  -1  -1  -2  326.99   19.48
  -1  -1  -2  320.02   19.45
  -1  -1  -2  337.16   19.47
  -1   1  -2  306.37   19.42
   1   1   2  341.26   19.48
  -1   1  -2  308.01   19.42
   1   1   2  325.10   19.48
   1   1   2  324.83   19.45
   1   1   2  343.42   19.45
  -1   1  -2  304.95   19.46
   2  -1   2   33.49    2.20
  -2  -1  -2   33.69    2.20
   2  -1   2   34.84    2.16
  -2  -1  -2   36.36    2.23
  -2  -1  -2   36.14    2.18
   2  -1   2   37.18    2.16
   2  -1   2   35.52    2.15
   2   1   2   34.97    2.18
  -2   1  -2   32.71    2.15
   2   1   2   34.00    2.22
   2   1   2   36.78    2.19
  -2   1  -2   35.24    2.19
   2   1   2   33.13    2.20
   3  -1   2   97.39    5.93
  -3  -1  -2   96.60    5.85
   3  -1   2   97.81    5.75
  -3  -1  -2   93.57    5.79
   3  -1   2   94.24    5.79
   3  -1   2  100.71    5.84
  -3  -1  -2   90.74    5.82
   3   1   2   91.00    5.84
   3   1   2   94.76    5.81
   3   1   2   86.79    5.81
  -3   1  -2   94.56    5.82
  -3   1  -2   96.56    5.77
   3   1   2   96.62    5.80
  -4  -1  -2  298.21   18.66
   4  -1   2  312.43   18.66
   4  -1   2  324.91   18.55
  -4  -1  -2  306.05   18.61
  -4  -1  -2  297.60   18.64
   4  -1   2  307.18   18.62
   4   1   2  306.20   18.67
   4   1   2  302.16   18.62
  -4   1  -2  310.52   18.59
  -4   1  -2  316.68   18.65
   4   1   2  304.36   18.61
   4   1   2  293.48   18.63
   5  -1   2   10.08    0.93
  -5  -1  -2    7.43    0.77
   5  -1   2    9.37    0.84
  -5  -1  -2    7.23    0.83
  -5  -1  -2    7.98    0.96
   5  -1   2   10.10    0.67
  -5   1  -2   10.49    0.76
   5   1   2    8.96    0.80
   5   1   2    7.43    0.85
  -5   1  -2    9.12    1.04
   5   1   2    7.18    0.91
   5   1   2    9.24    0.79
  -5   1  -2    8.29    0.89
   6  -1   2   19.19    1.45
  -6  -1  -2   17.23    1.46
  -6  -1  -2   17.05    1.54
   6  -1   2   18.72    1.43
  -6  -1  -2   20.76    1.39
   6  -1   2   19.85    1.25
   6   1   2   19.04    1.39
  -6   1  -2   17.99    1.49
  -6   1  -2   18.58    1.64
   6   1   2   18.56    1.39
   6   1   2   19.08    1.51
   6   1   2   15.79    1.39
  -6   1  -2   19.41    1.35
   7  -1   2  110.95    7.79
  -7  -1  -2  137.11    7.77
  -7  -1  -2  121.92    7.85
  -7  -1  -2  131.28    7.90
   7  -1   2  113.97    7.82
   7   1   2  129.60    7.84
  -7   1  -2  132.45    7.75
  -7   1  -2  117.57    7.83
   7   1   2  122.57    7.86
   7   1   2  137.76    7.77
  -8  -1  -2    4.40    1.09
   8  -1   2    5.15    0.94
  -8  -1  -2    3.89    0.76
   8  -1   2    4.60    0.81
  -8  -1  -2    2.43    0.85
  -8   1  -2    3.28    0.67
  -8   1  -2    3.63    0.93
   8   1   2    2.75    0.85
   8   1   2    2.50    0.87
   8   1   2    3.61    1.12
   9  -1   2   63.63    4.62
  -9  -1  -2   81.04    4.78
   9  -1   2   66.80    4.70
   9   1   2   75.10    4.76
  -9   1  -2   70.81    4.76
  -9   1  -2   69.11    4.58
   9   1   2   72.92    4.70
 -10  -1  -2    2.11    1.11
  10  -1   2    1.17    1.03
  10  -1   2    1.32    0.90
  10   1   2    2.25    1.09
 -10   1  -2    2.57    1.10
  10   1   2    1.65    1.12
 -10   1  -2    1.67    0.81
 -11  -1  -2    5.42    1.46
  11  -1   2    5.72    1.22
  11  -1   2    4.45    1.33
  11   1   2    5.90    1.34
 -11   1  -2    5.94    1.45
 -11   1  -2    5.86    1.11
  11   1   2    6.33    1.44
  12  -1   2    8.87    1.53
  12  -1   2    9.71    1.76
 -12  -1  -2    7.29    1.79
  12   1   2    8.09    1.72
 -12   1  -2    9.10    1.81
  12   1   2    6.19    1.48
  13  -1   2    2.48    1.60
  13  -1   2    3.44    1.47
 -13  -1  -2    3.06    1.96
  13   1   2    2.39    1.76
 -13   1  -2    3.13    1.88
  13   1   2    1.97    1.68
 -13  -2   2    0.36    1.88
  13  -2  -2    0.42    1.40
  13  -2  -2    0.16    1.39
 -13   2   2    2.07    1.70
  13   2  -2    0.21    1.64
  12  -2  -2    1.80    1.17
  12  -2  -2    2.30    1.47
 -12  -2   2    2.88    1.58
 -12   2   2    0.72    1.56
  12   2  -2    2.83    1.28
 -11  -2   2    1.42    1.28
 -11  -2   2    1.98    1.43
  11  -2  -2    2.25    1.02
  11  -2  -2    2.79    1.26
 -11   2   2    4.38    1.08
 -11   2   2    2.32    1.36
  11   2  -2    2.24    1.22
  10  -2  -2    3.53    1.13
 -10  -2   2    3.22    1.16
 -10  -2   2    2.49    1.17
  10  -2  -2    2.23    0.90
 -10   2   2    2.89    1.13
 -10   2   2    3.39    0.89
  10   2  -2    1.95    0.99
   9  -2  -2    3.55    0.98
  -9  -2   2    2.08    1.04
  -9  -2   2    1.78    0.95
   9  -2  -2    5.66    0.92
  -9   2   2    3.25    0.79
   9   2  -2    2.98    0.95
  -9   2   2    4.34    1.10
   9   2  -2    2.48    0.89
   9   2  -2    2.82    1.03
  -8  -2   2   16.05    1.69
  -8  -2   2   18.16    1.68
   8  -2  -2   17.14    1.53
   8  -2  -2   18.38    1.61
  -8   2   2   17.35    1.45
  -8   2   2   17.72    1.65
   8   2  -2   18.53    1.53
   8   2  -2   17.32    1.49
   8   2  -2   15.59    1.68
   8   2  -2   17.81    1.48
  -7  -2   2    0.48    0.63
   7  -2  -2    0.03    0.51
  -7  -2   2    0.47    0.66
   7  -2  -2    0.86    0.66
   7   2  -2   -0.23    0.57
   7   2  -2    0.49    0.50
  -7   2   2    0.54    0.45
   7   2  -2    0.39    0.51
   7   2  -2    0.50    0.69
  -7   2   2    0.49    0.67
   6  -2  -2  226.71   14.89
   6  -2  -2  238.09   14.92
  -6  -2   2  253.29   14.86
  -6  -2   2  245.39   14.94
  -6  -2   2  244.13   14.97
   6   2  -2  246.70   14.87
   6   2  -2  240.58   14.91
  -6   2   2  256.47   15.01
   6   2  -2  248.57   14.91
  -6   2   2  257.15   14.86
   6   2  -2  241.16   14.95
  -6   2   2  230.29   14.94
  -5  -2   2  301.61   17.79
  -5  -2   2  276.67   17.87
   5  -2  -2  292.30   17.84
  -5  -2   2  297.15   17.85
   5  -2  -2  280.46   17.81
   5   2  -2  279.80   17.82
   5   2  -2  289.50   17.86
  -5   2   2  321.19   17.87
  -5   2   2  285.23   17.87
   5   2  -2  300.57   17.84
  -5   2   2  294.19   17.78
   5   2  -2  296.06   17.79
  -4  -2   2  981.42   60.82
  -4  -2   2 1012.08   60.79
   4  -2  -2  992.22   60.78
   4  -2  -2  977.52   60.77
  -4   2   2  990.78   60.81
   4   2  -2 1036.38   60.78
   4   2  -2 1005.84   60.80
   4   2  -2 1024.02   60.81
  -4   2   2  998.06   60.74
   4   2  -2  983.81   60.75
  -4   2   2 1056.21   60.69
  -3  -2   2   52.59    3.43
   3  -2  -2   57.15    3.43
   3  -2  -2   56.56    3.42
  -3  -2   2   54.65    3.48
  -3  -2   2   55.08    3.47
  -3   2   2   54.32    3.37
  -3   2   2   55.27    3.39
  -3   2   2   52.42    3.46
   3   2  -2   57.55    3.42
   3   2  -2   54.86    3.40
   3   2  -2   53.96    3.45
  -2  -2   2    1.87    0.38
   2  -2  -2    1.20    0.27
   2  -2  -2    1.75    0.28
  -2  -2   2    1.40    0.25
  -2  -2   2    1.81    0.29
  -2  -2   2    1.36    0.37
   2   2  -2    1.79    0.33
  -2   2   2    1.39    0.34
  -2   2   2    1.41    0.26
  -2   2   2    1.41    0.22
   2   2  -2    1.50    0.22
   2   2  -2    1.68    0.26
  -1  -2   2   36.38    2.33
  -1  -2   2   37.20    2.34
   1  -2  -2   40.84    2.26
   1  -2  -2   37.32    2.29
   1  -2  -2   37.20    2.33
   1   2  -2   34.38    2.24
   1   2  -2   35.03    2.27
  -1   2   2   38.53    2.27
   1   2  -2   33.22    2.24
   1   2  -2   34.43    2.31
  -1   2   2   38.59    2.30
  -1   2   2   37.65    2.32
   0  -2   2  360.90   22.11
   0  -2  -2  385.19   22.12
   0  -2  -2  372.59   22.09
   0  -2   2  353.06   22.12
   0  -2   2  374.99   22.08
   0   2   2  364.70   22.11
   0   2   2  358.39   22.07
   0   2  -2  350.65   22.10
  -1  -2  -2  179.34   11.01
   1  -2   2  191.53   10.99
   1  -2   2  182.35   11.01
  -1  -2  -2  177.55   11.00
   1  -2   2  185.66   10.99
  -1   2  -2  184.38   10.98
  -1   2  -2  175.19   11.00
   1   2   2  170.53   11.01
   1   2   2  180.49   10.97
   2  -2   2    0.26    0.28
  -2  -2  -2    0.41    0.23
  -2  -2  -2    0.08    0.29
   2  -2   2    0.40    0.24
  -2  -2  -2    0.06    0.28
  -2   2  -2    0.26    0.20
  -2   2  -2    0.18    0.15
  -2   2  -2    0.21    0.28
   2   2   2    0.25    0.34
  -2   2  -2    0.28    0.13
   2   2   2    0.75    0.23
   2   2   2    0.21    0.20
   2   2   2    0.17    0.28
  -3  -2  -2  324.38   19.45
   3  -2   2  316.28   19.36
  -3  -2  -2  327.61   19.40
   3  -2   2  338.62   19.36
   3  -2   2  320.25   19.36
  -3  -2  -2  312.91   19.45
   3  -2   2  310.26   19.43
   3   2   2  319.85   19.40
  -3   2  -2  322.35   19.44
  -3   2  -2  325.43   19.35
  -3   2  -2  315.91   19.36
   3   2   2  311.79   19.40
   3   2   2  314.78   19.44
  -3   2  -2  315.89   19.37
   3   2   2  323.46   19.46
  -4  -2  -2    7.65    0.67
  -4  -2  -2    7.54    0.81
  -4  -2  -2    6.18    0.75
   4  -2   2    8.31    0.67
   4  -2   2    7.19    0.77
   4  -2   2    6.64    0.60
   4   2   2    5.87    0.67
  -4   2  -2    6.86    0.75
  -4   2  -2    8.33    0.60
   4   2   2    4.94    0.72
   4   2   2    6.75    0.66
   4   2   2    6.94    0.71
   5  -2   2  166.39   10.84
   5  -2   2  185.33   10.79
  -5  -2  -2  174.73   10.87
  -5  -2  -2  181.40   10.80
   5  -2   2  173.90   10.77
  -5  -2  -2  173.38   10.85
   5   2   2  180.59   10.88
   5   2   2  169.21   10.81
  -5   2  -2  173.51   10.85
   5   2   2  177.32   10.80
  -5   2  -2  176.77   10.76
   5   2   2  186.09   10.85
  -6  -2  -2    0.82    0.61
   6  -2   2    0.97    0.58
   6  -2   2    0.92    0.43
  -6  -2  -2    0.64    0.60
  -6  -2  -2    0.65    0.44
   6   2   2    0.17    0.54
  -6   2  -2    0.67    0.37
   6   2   2    0.72    0.44
   6   2   2    0.63    0.61
   6   2   2    0.84    0.55
  -6   2  -2    0.32    0.61
  -7  -2  -2   63.76    4.33
   7  -2   2   67.09    4.20
   7  -2   2   66.18    4.31
  -7  -2  -2   63.18    4.36
  -7  -2  -2   69.86    4.23
   7   2   2   70.84    4.26
  -7   2  -2   66.00    4.17
  -7   2  -2   57.70    4.30
   7   2   2   70.81    4.24
   7   2   2   60.35    4.33
   7   2   2   67.96    4.27
  -8  -2  -2   85.64    5.23
  -8  -2  -2   80.84    5.25
   8  -2   2   73.66    5.03
   8  -2   2   74.65    5.12
   8   2   2   73.70    5.18
   8   2   2   81.36    5.09
   8   2   2   84.74    5.15
  -8   2  -2   81.88    5.02
  -8   2  -2   80.14    5.19
   9  -2   2    2.62    0.80
   9  -2   2    1.97    0.98
  -9  -2  -2    2.17    1.09
  -9  -2  -2    1.97    1.10
   9   2   2    2.35    1.01
   9   2   2    1.82    1.01
  -9   2  -2    1.64    1.02
  -9   2  -2    3.09    0.75
  10  -2   2   14.92    1.57
  10  -2   2   11.23    1.60
 -10  -2  -2   12.88    1.78
  10   2   2   16.24    1.85
  10   2   2   14.55    1.69
 -10   2  -2   13.91    1.76
 -10   2  -2   15.20    1.45
  11  -2   2    0.24    1.21
 -11  -2  -2    0.54    1.32
  11  -2   2    0.68    0.93
  11   2   2    0.27    1.37
 -11   2  -2   -0.28    1.32
 -11   2  -2    0.29    0.94
  11   2   2    1.93    1.21
  12  -2   2    7.43    1.35
  12  -2   2    8.53    1.61
 -12  -2  -2    8.72    1.90
 -12   2  -2    7.13    1.35
 -12   2  -2    9.89    1.83
  12   2   2    5.48    1.79
  12   2   2    6.24    1.67
 -13  -2  -2    0.66    2.95
  13  -2   2    0.73    1.32
  13  -2   2    0.92    1.70
  13   2   2    0.64    1.78
 -13   2  -2    1.13    2.02
  13   2   2    0.66    1.92
  13  -3  -2    9.00    1.84
 -13  -3   2   14.02    2.35
  13  -3  -2    9.58    1.62
 -13   3   2   10.21    2.36
  13   3  -2    9.77    2.02
  12  -3  -2    0.91    1.13
 -12  -3   2   -0.17    1.45
 -12  -3   2   -0.09    1.52
  12  -3  -2   -0.47    1.22
 -12   3   2   -0.47    1.56
  12   3  -2    0.35    1.27
 -12   3   2    0.28    1.18
 -11  -3   2    8.00    1.51
 -11  -3   2    9.83    1.72
  11  -3  -2   11.10    1.65
  11  -3  -2    7.50    1.20
 -11   3   2    6.79    1.22
 -11   3   2    7.94    1.70
  11   3  -2    9.65    1.46
 -10  -3   2    0.60    1.07
  10  -3  -2    0.16    0.96
 -10  -3   2   -0.11    1.15
  10  -3  -2   -0.23    0.79
 -10   3   2   -0.14    0.80
 -10   3   2    1.04    1.15
  10   3  -2   -0.20    1.08
  -9  -3   2    5.98    1.09
  -9  -3   2    4.28    1.14
   9  -3  -2    3.31    0.98
   9  -3  -2    2.42    0.77
  -9   3   2    2.09    0.70
   9   3  -2    3.27    0.99
  -9   3   2    3.24    1.13
   9   3  -2    6.38    1.13
   8  -3  -2    0.54    0.74
   8  -3  -2    0.33    0.59
  -8  -3   2    0.50    0.73
  -8  -3   2   -0.03    0.85
   8   3  -2   -0.03    0.64
  -8   3   2    0.04    0.56
   8   3  -2    0.17    0.68
  -8   3   2    0.22    0.87
   8   3  -2    0.01    0.68
  -7  -3   2   11.07    1.31
   7  -3  -2   13.96    1.16
   7  -3  -2   13.18    1.29
  -7  -3   2    8.48    1.16
   7   3  -2   10.60    1.17
  -7   3   2   14.13    1.39
   7   3  -2   12.92    1.14
   7   3  -2    8.86    1.11
  -7   3   2   15.39    1.12
   6  -3  -2   43.23    2.77
   6  -3  -2   41.11    2.69
  -6  -3   2   40.05    2.85
  -6  -3   2   37.87    2.76
  -6   3   2   42.70    2.66
   6   3  -2   42.97    2.80
   6   3  -2   40.64    2.70
   6   3  -2   39.97    2.73
  -6   3   2   40.16    2.81
   5  -3  -2   52.57    3.19
   5  -3  -2   46.19    3.18
  -5  -3   2   45.82    3.19
  -5  -3   2   44.77    3.26
   5  -3  -2   49.31    3.14
   5   3  -2   50.48    3.22
   5   3  -2   51.51    3.27
  -5   3   2   48.07    3.11
   5   3  -2   50.68    3.17
   5   3  -2   51.55    3.14
  -5   3   2   50.46    3.26
  -4  -3   2   41.51    3.07
  -4  -3   2   44.54    3.00
   4  -3  -2   50.90    3.00
   4  -3  -2   47.88    3.00
   4  -3  -2   48.69    2.97
  -4   3   2   44.35    3.06
  -4   3   2   46.00    2.95
   4   3  -2   48.15    3.08
   4   3  -2   46.57    2.96
  -4   3   2   46.98    2.91
   4   3  -2   47.96    2.99
   4   3  -2   47.73    3.07
  -3  -3   2   34.30    2.21
   3  -3  -2   35.47    2.22
   3  -3  -2   37.58    2.22
   3  -3  -2   34.46    2.20
  -3  -3   2   29.97    2.30
  -3  -3   2   36.61    2.24
   3   3  -2   35.32    2.21
  -3   3   2   32.63    2.29
  -3   3   2   33.89    2.18
  -3   3   2   34.49    2.18
   3   3  -2   32.35    2.18
   3   3  -2   34.42    2.29
  -2  -3   2   17.57    1.14
  -2  -3   2   16.57    1.27
   2  -3  -2   15.54    1.25
   2  -3  -2   18.53    1.15
   2  -3  -2   17.32    1.15
  -2  -3   2   16.25    1.26
  -2  -3   2   16.10    1.11
   2  -3  -2   18.67    1.18
   2   3  -2   15.45    1.13
   2   3  -2   16.79    1.11
   2   3  -2   15.10    1.21
   2   3  -2   16.84    1.14
  -2   3   2   16.28    1.24
  -2   3   2   16.63    1.17
  -2   3   2   17.73    1.13
   1  -3  -2    1.77    0.44
   1  -3  -2    2.04    0.30
  -1  -3   2    1.68    0.44
  -1  -3   2    1.44    0.43
   1  -3  -2    1.66    0.26
   1   3  -2    1.33    0.20
   1   3  -2    1.00    0.21
  -1   3   2    1.45    0.34
   1   3  -2    1.75    0.29
  -1   3   2    1.41    0.25
  -1   3   2    2.30    0.46
   1   3  -2    1.07    0.36
   0  -3  -2    1.28    0.44
   0  -3   2    1.42    0.41
   0  -3   2    1.72    0.44
   0  -3  -2    1.61    0.35
   0  -3  -2    1.92    0.30
   0  -3   2    0.85    0.29
   0   3  -2    1.51    0.37
   0   3   2    1.76    0.26
   0   3   2    1.11    0.36
   0   3  -2    1.10    0.17
   0   3  -2    1.00    0.16
   1  -3   2  532.63   32.03
   1  -3   2  531.14   31.97
  -1  -3  -2  523.18   31.98
  -1  -3  -2  536.08   32.03
   1  -3   2  550.43   32.00
   1   3   2  529.07   32.02
  -1   3  -2  526.48   31.98
  -1   3  -2  501.21   31.90
  -1   3  -2  528.38   31.90
   1   3   2  528.71   31.96
  -2  -3  -2  102.72    6.23
   2  -3   2  101.71    6.16
   2  -3   2  100.24    6.22
   2  -3   2   99.42    6.17
  -2  -3  -2  100.50    6.19
  -2   3  -2   97.67    6.14
  -2   3  -2   97.15    6.09
   2   3   2  100.45    6.22
   2   3   2  104.92    6.10
   2   3   2  107.43    6.15
  -2   3  -2   97.55    6.21
  -2   3  -2   91.82    6.09
   2   3   2  105.23    6.22
  -3  -3  -2    2.29    0.56
   3  -3   2    2.99    0.50
  -3  -3  -2    3.02    0.52
  -3   3  -2    2.28    0.31
  -3   3  -2    2.96    0.34
  -3   3  -2    3.57    0.40
   3   3   2    3.01    0.45
   3   3   2    3.57    0.43
   3   3   2    2.71    0.63
  -3   3  -2    3.35    0.57
   3   3   2    2.55    0.53
  -4  -3  -2  149.56    9.25
  -4  -3  -2  161.89    9.16
  -4  -3  -2  148.95    9.22
   4  -3   2  149.07    9.21
   4   3   2  161.82    9.25
  -4   3  -2  135.49    9.21
   4   3   2  152.69    9.15
  -4   3  -2  141.39    9.08
   4   3   2  161.41    9.17
  -4   3  -2  143.58    9.11
  -4   3  -2  140.50    9.10
   4   3   2  155.48    9.26
   5  -3   2   12.93    1.17
  -5  -3  -2    9.65    1.20
   5  -3   2   13.73    0.94
  -5  -3  -2   11.94    1.22
   5  -3   2   13.95    0.96
   5   3   2   11.53    1.29
   5   3   2   14.28    1.23
  -5   3  -2   11.82    1.21
  -5   3  -2   14.42    0.98
   5   3   2   11.24    1.08
   5   3   2   11.85    1.08
   6  -3   2    1.25    0.66
  -6  -3  -2    0.52    0.69
   6  -3   2    0.87    0.40
  -6  -3  -2    0.95    0.65
   6   3   2    0.21    0.49
   6   3   2    0.49    0.57
   6   3   2   -0.04    0.69
  -6   3  -2    0.60    0.66
  -6   3  -2    0.49    0.39
   6   3   2    0.43    0.59
  -7  -3  -2    7.47    1.12
   7  -3   2    7.60    1.03
  -7  -3  -2    4.64    0.98
   7  -3   2    7.16    0.82
   7   3   2    4.95    0.80
  -7   3  -2    6.26    0.71
  -7   3  -2    8.34    1.12
   7   3   2    5.46    0.90
   7   3   2    7.01    1.14
   7   3   2    6.07    0.98
  -8  -3  -2    3.05    1.05
   8  -3   2    3.39    0.69
   8  -3   2    2.62    0.87
  -8  -3  -2    3.44    1.03
  -8   3  -2    3.13    0.66
  -8   3  -2    3.55    1.05
   8   3   2    2.54    0.89
   8   3   2    2.01    0.88
   9  -3   2    0.51    0.88
   9  -3   2    1.09    0.69
  -9  -3  -2    0.75    1.09
  -9  -3  -2   -0.12    1.05
  -9   3  -2    1.77    1.07
   9   3   2    1.07    0.99
   9   3   2    0.23    0.98
  -9   3  -2    1.15    0.69
 -10  -3  -2    0.48    1.30
  10  -3   2    0.73    1.14
  10  -3   2    0.83    0.75
 -10  -3  -2    0.27    1.27
 -10   3  -2    0.78    0.81
  10   3   2    0.34    1.15
 -10   3  -2   -0.83    1.21
  11  -3   2   -0.08    1.27
 -11  -3  -2    0.98    1.43
  11  -3   2    0.09    0.85
 -11   3  -2   -0.45    1.39
  11   3   2    0.19    1.25
 -11   3  -2   -0.42    0.96
  12  -3   2    1.77    1.08
 -12  -3  -2    0.92    1.74
  12  -3   2    1.45    1.55
 -12   3  -2    2.25    1.82
 -12   3  -2    2.86    1.27
  12   3   2    1.46    1.41
  13   3   2   20.57    3.13
 -13   3  -2   27.81    4.27
 -13   3  -2   14.84    2.09
  13  -4  -2    7.31    2.00
 -13  -4   2    8.63    2.44
 -13  -4   2   10.38    2.34
 -13   4   2    8.91    1.81
 -13   4   2    8.51    2.47
  12  -4  -2    3.35    1.67
 -12  -4   2    2.60    1.69
  12  -4  -2    2.49    1.11
 -12  -4   2    3.53    1.98
 -12   4   2    3.63    1.91
 -12   4   2    3.98    1.32
  11  -4  -2    1.94    1.38
 -11  -4   2    3.08    1.50
 -11  -4   2    1.98    1.61
  11  -4  -2    4.05    1.06
 -11   4   2    2.70    1.08
 -11   4   2    1.52    1.48
  10  -4  -2    0.07    0.79
  10  -4  -2    1.43    1.03
 -10  -4   2    0.72    1.17
 -10  -4   2   -0.08    1.31
 -10   4   2   -0.38    0.77
  10   4  -2    0.52    1.13
 -10   4   2    0.76    1.27
  10   4  -2    0.15    1.20
   9  -4  -2   10.58    1.40
  -9  -4   2   10.04    1.41
   9  -4  -2   10.52    1.28
  -9  -4   2   11.73    1.60
  -9   4   2    9.72    1.15
   9   4  -2   12.63    1.45
   9   4  -2   11.92    1.30
  -9   4   2   10.30    1.56
   9   4  -2   14.11    1.60
  -8  -4   2    3.72    1.15
   8  -4  -2    3.04    0.70
  -8  -4   2    4.13    0.97
   8  -4  -2    4.95    1.00
  -8   4   2    2.73    1.10
   8   4  -2    3.26    0.96
   8   4  -2    5.80    0.93
   8   4  -2    3.04    0.95
  -8   4   2    4.39    0.75
   7  -4  -2    0.24    0.51
  -7  -4   2    0.35    0.84
   7  -4  -2   -0.20    0.70
  -7  -4   2    0.31    0.71
   7   4  -2   -0.21    0.67
  -7   4   2    0.26    0.82
   7   4  -2   -0.18    0.78
   7   4  -2    0.60    0.62
  -7   4   2    0.76    0.53
   6  -4  -2    3.39    0.74
  -6  -4   2    2.51    0.70
   6  -4  -2    3.48    0.57
  -6  -4   2    4.01    0.94
   6   4  -2    3.99    0.65
   6   4  -2    3.18    0.70
  -6   4   2    3.66    0.87
  -6   4   2    3.19    0.54
   6   4  -2    2.75    0.77
  -5  -4   2   43.64    3.14
   5  -4  -2   45.14    2.92
  -5  -4   2   42.75    2.99
   5  -4  -2   48.10    3.03
   5   4  -2   47.71    3.09
  -5   4   2   47.93    2.94
   5   4  -2   45.18    2.96
  -5   4   2   43.49    3.10
   5   4  -2   48.63    3.00
   4  -4  -2    5.61    0.58
  -4  -4   2    4.67    0.81
  -4  -4   2    4.47    0.61
   4  -4  -2    4.86    0.53
   4  -4  -2    3.75    0.63
   4   4  -2    4.60    0.76
  -4   4   2    5.79    0.84
  -4   4   2    4.92    0.54
   4   4  -2    4.46    0.62
   4   4  -2    4.97    0.56
  -4   4   2    5.09    0.60
   3  -4  -2   35.17    2.18
   3  -4  -2   36.30    2.20
  -3  -4   2   33.04    2.20
   3  -4  -2   38.45    2.25
  -3  -4   2   30.08    2.37
  -3  -4   2   34.73    2.23
  -3   4   2   36.13    2.21
  -3   4   2   31.80    2.35
   3   4  -2   32.39    2.21
   3   4  -2   32.23    2.31
  -3   4   2   35.10    2.25
   3   4  -2   32.67    2.20
   2  -4  -2    5.15    0.50
   2  -4  -2    5.04    0.48
  -2  -4   2    3.86    0.38
  -2  -4   2    3.10    0.38
   2  -4  -2    4.25    0.50
   2  -4  -2    4.25    0.69
  -2  -4   2    3.29    0.66
   2   4  -2    3.22    0.48
  -2   4   2    3.39    0.57
   2   4  -2    3.20    0.41
  -2   4   2    4.43    0.45
   2   4  -2    3.09    0.45
  -2   4   2    5.17    0.68
  -2   4   2    5.17    0.52
   2   4  -2    3.38    0.66
   1  -4  -2   69.96    3.88
   1  -4  -2   65.85    4.06
   1  -4  -2   68.59    3.92
   1  -4  -2   65.45    3.91
  -1  -4   2   61.31    4.06
   1   4  -2   56.78    3.89
  -1   4   2   66.51    3.92
  -1   4   2   62.14    4.04
   1   4  -2   57.78    3.88
  -1   4   2   61.20    4.00
   1   4  -2   58.62    4.00
   1   4  -2   62.40    3.91
   0  -4   2   40.18    2.40
   0  -4  -2   37.19    2.54
   0  -4   2   40.83    2.55
   0  -4  -2   40.99    2.41
   0  -4  -2   37.79    2.39
   0   4  -2   37.33    2.34
   0   4  -2   35.41    2.47
   0   4   2   36.00    2.50
   0   4  -2   35.38    2.33
   0   4  -2   35.96    2.37
   0   4   2   37.72    2.38
  -1  -4  -2   28.11    1.76
   1  -4   2   25.76    1.71
  -1  -4  -2   26.42    1.71
   1  -4   2   26.77    1.86
  -1  -4  -2   26.82    1.86
  -1   4  -2   24.79    1.73
  -1   4  -2   22.18    1.61
   1   4   2   25.59    1.82
   1   4   2   28.54    1.71
  -1   4  -2   25.70    1.62
   2  -4   2    1.05    0.52
  -2  -4  -2    1.10    0.52
   2  -4   2    1.47    0.44
  -2  -4  -2    0.58    0.52
  -2  -4  -2    0.54    0.39
   2   4   2    0.91    0.25
  -2   4  -2    1.33    0.44
  -2   4  -2    1.63    0.27
   2   4   2    1.02    0.36
  -2   4  -2    0.85    0.52
   2   4   2    0.29    0.52
  -2   4  -2    0.97    0.25
  -3  -4  -2   43.51    3.08
   3  -4   2   48.02    3.00
  -3  -4  -2   45.23    3.00
   3   4   2   46.15    2.95
   3   4   2   46.56    2.88
  -3   4  -2   45.77    2.87
   3   4   2   44.72    3.04
  -3   4  -2   43.23    3.06
  -3   4  -2   46.07    2.93
  -3   4  -2   49.57    2.88
   4  -4   2    6.59    0.89
  -4  -4  -2    8.81    1.01
  -4  -4  -2    8.35    1.04
  -4   4  -2    8.26    0.73
   4   4   2   11.46    0.94
  -4   4  -2    8.54    1.01
   4   4   2    9.92    1.08
   4   4   2    9.79    0.83
  -5  -4  -2    6.39    1.02
  -5  -4  -2    6.26    0.91
   5  -4   2    7.89    0.95
  -5   4  -2    6.94    0.71
   5   4   2    9.55    0.84
   5   4   2    8.24    0.86
   5   4   2    7.63    0.99
  -5   4  -2    6.94    0.99
  -6  -4  -2   52.11    3.64
  -6  -4  -2   54.29    3.60
   6  -4   2   54.70    3.54
   6   4   2   53.27    3.58
  -6   4  -2   57.55    3.66
   6   4   2   47.94    3.45
   6   4   2   51.48    3.50
  -6   4  -2   55.54    3.39
   7  -4   2    8.34    1.17
  -7  -4  -2    8.99    1.31
  -7  -4  -2    8.10    1.19
   7   4   2    6.74    1.11
   7   4   2    7.69    1.16
  -7   4  -2    8.06    0.84
   7   4   2    7.66    1.03
  -7   4  -2    9.00    1.26
  -8  -4  -2   19.33    1.90
   8  -4   2   15.18    1.70
  -8  -4  -2   17.19    1.89
  -8   4  -2   16.76    1.83
   8   4   2   18.31    1.84
  -8   4  -2   16.24    1.44
  -9  -4  -2   19.22    2.12
   9  -4   2   16.83    1.89
  -9  -4  -2   17.47    2.00
  -9   4  -2   17.15    1.64
  -9   4  -2   16.68    1.98
   9   4   2   21.29    2.02
 -10  -4  -2   15.26    1.98
 -10  -4  -2   16.82    2.05
  10  -4   2   12.10    1.80
  10   4   2   18.00    1.98
 -10   4  -2   15.10    1.50
 -10   4  -2   16.53    2.08
 -11  -4  -2    0.16    1.53
  11  -4   2    0.21    1.45
 -11  -4  -2    0.38    1.53
 -11   4  -2    0.99    1.04
 -11   4  -2    0.29    1.60
  12  -4   2   14.05    2.25
 -12  -4  -2   11.47    2.34
  12  -4   2   14.14    1.62
 -12  -4  -2   16.76    2.49
 -12   4  -2   10.60    2.28
 -12   4  -2    8.40    1.64
 -12  -5   2    8.14    1.98
 -12  -5   2   11.16    2.41
  12  -5  -2    5.74    1.14
  12  -5  -2    4.28    1.90
 -12   5   2    5.99    2.25
 -12   5   2    4.51    1.45
  11  -5  -2    0.31    1.45
  11  -5  -2    0.45    0.89
 -11  -5   2    2.08    1.74
 -11  -5   2    0.31    1.42
 -11   5   2    0.75    1.69
 -11   5   2    1.27    1.16
  11   5  -2    1.00    1.59
 -10  -5   2   -0.07    1.42
 -10  -5   2    0.36    1.19
  10  -5  -2    1.27    1.33
  10  -5  -2    0.26    0.73
 -10   5   2   -0.17    1.44
 -10   5   2    0.95    0.87
  10   5  -2    0.82    1.40
  -9  -5   2    1.06    1.08
  -9  -5   2   -0.08    1.25
   9  -5  -2    1.59    0.69
   9  -5  -2    2.81    1.16
  -9   5   2    2.72    0.82
   9   5  -2    1.18    1.23
  -9   5   2    2.15    1.32
   9   5  -2    1.25    0.94
   8  -5  -2   10.40    1.36
  -8  -5   2    8.19    1.21
  -8  -5   2    6.73    1.43
   8  -5  -2    7.73    0.87
  -8   5   2    8.32    1.42
   8   5  -2    7.38    1.41
  -8   5   2    8.43    0.99
   8   5  -2    9.04    1.16
   7  -5  -2  133.89    8.64
   7  -5  -2  129.12    8.45
  -7  -5   2  142.43    8.79
  -7  -5   2  140.62    8.63
   7   5  -2  141.04    8.59
  -7   5   2  137.99    8.78
  -7   5   2  140.54    8.55
   7   5  -2  143.49    8.75
  -6  -5   2    2.29    1.00
   6  -5  -2    2.15    0.83
  -6  -5   2    3.01    0.75
   6  -5  -2    2.81    0.48
  -6   5   2    3.31    0.98
   6   5  -2    3.83    0.91
  -6   5   2    2.29    0.57
   6   5  -2    3.04    0.66
   5  -5  -2   11.88    0.86
   5  -5  -2   11.18    1.18
  -5  -5   2   10.09    1.31
  -5  -5   2   10.49    1.08
   5  -5  -2   10.70    1.11
  -5   5   2   11.30    1.02
   5   5  -2   11.35    1.25
   5   5  -2    8.36    0.94
  -5   5   2    9.80    1.23
  -4  -5   2   27.39    1.95
  -4  -5   2   29.81    2.25
   4  -5  -2   29.34    2.04
   4  -5  -2   29.29    1.86
   4  -5  -2   29.93    1.85
  -4   5   2   28.14    1.95
   4   5  -2   29.37    1.98
  -4   5   2   30.50    2.20
   4   5  -2   26.59    2.13
  -3  -5   2  376.26   23.56
   3  -5  -2  376.07   23.55
  -3  -5   2  384.25   23.36
   3  -5  -2  392.42   23.33
   3  -5  -2  385.56   23.32
   3  -5  -2  419.69   23.45
  -3  -5   2  364.25   23.35
  -3   5   2  378.35   23.39
  -3   5   2  385.27   23.55
  -3   5   2  405.50   23.46
   3   5  -2  377.23   23.54
   3   5  -2  385.55   23.40
   2  -5  -2    3.64    0.41
   2  -5  -2    3.52    0.39
   2  -5  -2    3.45    0.74
  -2  -5   2    2.46    0.74
   2   5  -2    1.95    0.41
  -2   5   2    3.03    0.67
  -2   5   2    2.70    0.73
   2   5  -2    3.02    0.69
  -2   5   2    3.96    0.49
  -1  -5   2  107.00    6.71
   1  -5  -2  111.71    6.49
   1  -5  -2   98.61    6.69
   1  -5  -2  115.81    6.50
  -1   5   2  102.39    6.63
  -1   5   2  106.09    6.54
  -1   5   2  107.32    6.69
   1   5  -2   98.22    6.51
   1   5  -2  104.20    6.66
   0  -5  -2   43.91    2.67
   0  -5  -2   41.90    2.89
   0  -5  -2   42.67    2.66
   0  -5   2   46.89    2.70
   0  -5   2   42.46    2.89
   0   5   2   39.45    2.83
   0   5  -2   39.46    2.64
   0   5  -2   42.22    2.67
   0   5   2   43.62    2.69
   0   5  -2   39.25    2.81
   0   5  -2   39.35    2.63
   1  -5   2   33.75    1.95
  -1  -5  -2   26.37    2.14
  -1  -5  -2   28.48    1.91
   1  -5   2   31.61    2.16
  -1  -5  -2   34.45    2.05
   1   5   2   27.63    1.92
  -1   5  -2   28.73    1.86
  -1   5  -2   26.77    1.84
   1   5   2   23.92    2.04
  -1   5  -2   27.37    2.11
  -1   5  -2   28.92    2.03
  -2  -5  -2    0.53    0.67
   2  -5   2    1.23    0.68
   2  -5   2    2.33    0.59
  -2  -5  -2    1.38    0.46
  -2   5  -2    1.64    0.59
   2   5   2    0.78    0.44
   2   5   2    1.34    0.63
  -2   5  -2    1.19    0.68
  -2   5  -2    1.88    0.34
   3  -5   2   88.49    5.13
   3  -5   2   84.44    5.24
  -3  -5  -2   79.14    5.11
  -3  -5  -2   78.28    5.24
   3   5   2   80.25    5.08
   3   5   2   77.74    5.21
  -3   5  -2   79.22    5.22
  -3   5  -2   84.90    5.10
  -3   5  -2   79.51    5.00
  -4  -5  -2   12.27    1.28
  -4  -5  -2   11.43    1.39
   4  -5   2   15.84    1.34
  -4   5  -2   16.62    1.46
   4   5   2   12.39    1.22
   4   5   2   13.34    1.44
  -4   5  -2   14.76    1.04
  -5  -5  -2  305.21   18.70
  -5  -5  -2  300.47   18.60
   5  -5   2  307.31   18.60
  -5   5  -2  302.20   18.67
   5   5   2  311.84   18.70
   5   5   2  303.15   18.55
  -5   5  -2  301.05   18.48
   6  -5   2    2.96    0.90
  -6  -5  -2    2.20    1.02
  -6  -5  -2    1.84    0.83
   6   5   2    2.54    0.76
  -6   5  -2    2.97    0.96
  -6   5  -2    1.44    0.52
   6   5   2    1.35    0.89
   7  -5   2    0.63    0.89
  -7  -5  -2    0.32    1.03
  -7  -5  -2    0.82    0.93
  -7   5  -2    0.72    0.55
   7   5   2    0.38    1.04
   7   5   2    0.28    0.79
  -7   5  -2    0.74    1.06
  -8  -5  -2    6.13    1.29
   8  -5   2    6.89    1.29
  -8  -5  -2    6.05    1.39
   8   5   2    8.69    1.48
  -8   5  -2    7.34    1.44
   8   5   2    8.63    1.19
  -8   5  -2    6.57    0.92
  -9  -5  -2    8.42    1.63
   9  -5   2    4.29    1.24
  -9  -5  -2    7.25    1.46
  -9   5  -2    7.22    1.59
  -9   5  -2    4.66    0.91
   9   5   2    7.44    1.41
  10  -5   2    2.53    1.41
 -10  -5  -2    2.09    1.46
 -10  -5  -2    2.81    1.59
  10   5   2    3.55    1.63
 -10   5  -2    2.01    1.63
 -10   5  -2    1.20    0.94
  11  -5   2    1.40    1.66
 -11  -5  -2    0.09    1.80
 -11  -5  -2    0.63    1.72
 -11   5  -2    0.67    1.78
 -11   5  -2    0.04    1.09
 -11  -6   2   -0.77    2.02
 -11  -6   2    1.00    1.60
  11   6  -2    0.50    1.87
 -11   6   2    0.33    2.08
 -11   6   2    0.57    1.18
 -10  -6   2    0.23    1.65
 -10  -6   2    0.80    1.30
 -10   6   2   -0.10    1.02
 -10   6   2    0.04    1.65
  10   6  -2   -0.31    1.67
  -9  -6   2    5.14    1.27
  -9  -6   2    7.27    1.73
   9   6  -2    6.88    1.33
   9   6  -2    5.06    1.44
  -9   6   2    4.84    1.62
  -9   6   2    5.45    1.04
  -8  -6   2    3.22    1.01
  -8  -6   2    2.27    1.37
  -8   6   2    1.88    0.80
   8   6  -2    2.20    0.90
  -8   6   2    3.81    1.33
   8   6  -2    2.97    1.37
  -7  -6   2   56.95    3.73
  -7  -6   2   55.99    4.03
  -7   6   2   52.24    4.00
   7   6  -2   55.05    3.71
   7   6  -2   52.95    3.88
  -7   6   2   55.89    3.63
  -6  -6   2   14.98    1.47
  -6  -6   2   16.16    1.80
   6   6  -2   13.97    1.47
  -6   6   2   19.01    1.94
   6   6  -2   15.64    1.81
  -6   6   2   19.70    1.45
  -5  -6   2    0.55    0.57
  -5  -6   2    0.07    1.04
  -5   6   2   -0.18    0.94
   5   6  -2   -0.22    0.92
  -5   6   2   -0.02    0.49
   5   6  -2    0.82    0.59
  -4  -6   2  154.33    9.35
   4   6  -2  154.58    9.11
  -4   6   2  145.04    9.31
  -4   6   2  140.57    9.08
   4   6  -2  146.06    9.28
   3  -6  -2  161.12   10.11
  -3  -6   2  158.33   10.12
  -3   6   2  158.50    9.99
   3   6  -2  164.56   10.09
  -3   6   2  163.56   10.12
   3   6  -2  164.04    9.91
  -3   6   2  160.48    9.90
  -2  -6   2    3.54    0.92
   2  -6  -2    3.93    0.96
   2   6  -2    0.91    0.76
  -2   6   2    2.54    0.54
  -2   6   2    2.78    0.80
  -2   6   2    3.61    0.90
   2   6  -2    2.60    0.50
  -1  -6   2    6.34    1.05
   1  -6  -2    6.05    1.04
   1   6  -2    4.84    0.60
  -1   6   2    4.73    0.63
  -1   6   2    5.04    0.96
  -1   6   2    4.55    0.89
   1   6  -2    5.56    0.92
   0  -6  -2   14.53    1.49
   0  -6  -2   12.66    0.96
   0  -6  -2   13.74    1.00
   0  -6   2   16.26    1.50
   0   6   2   12.02    1.12
   0   6   2   14.46    1.34
   0   6  -2   13.45    1.29
   0   6  -2   14.27    1.06
  -1  -6  -2   12.00    1.38
  -1  -6  -2   12.17    0.92
   1  -6   2   11.34    1.32
  -1   6  -2   10.80    0.92
   1   6   2    9.97    1.22
  -1   6  -2   11.79    1.28
   1   6   2    9.98    1.01
  -1   6  -2   10.44    1.19
  -2  -6  -2    2.82    0.54
   2  -6   2    2.75    0.89
  -2  -6  -2    2.94    0.94
   2   6   2    2.59    0.61
  -2   6  -2    2.74    0.82
  -2   6  -2    3.10    0.49
   2   6   2    2.62    0.84
  -2   6  -2    2.90    0.93
  -3  -6  -2   52.56    3.63
   3  -6   2   52.89    3.60
  -3  -6  -2   53.18    3.37
   3   6   2   52.70    3.40
  -3   6  -2   47.28    3.56
   3   6   2   54.09    3.58
  -3   6  -2   50.98    3.27
  -4  -6  -2   18.35    1.62
  -4  -6  -2   14.97    1.90
  -4   6  -2   23.43    1.96
   4   6   2   19.70    1.65
  -4   6  -2   24.41    1.49
   4   6   2   19.01    1.92
  -5  -6  -2    0.83    0.73
  -5  -6  -2    1.60    1.05
   5   6   2    1.86    0.98
   5   6   2    0.84    0.71
  -5   6  -2    2.20    1.06
  -5   6  -2    2.87    0.56
  -6  -6  -2    4.54    1.32
  -6  -6  -2    4.65    0.99
   6   6   2    4.03    1.27
  -6   6  -2    4.94    0.70
  -6   6  -2    6.01    1.28
   6   6   2    4.99    0.98
   7  -6   2    3.55    1.20
  -7  -6  -2    3.14    1.06
  -7  -6  -2    3.54    1.37
  -7   6  -2    3.55    0.74
   7   6   2    3.03    1.32
   7   6   2    3.12    1.03
  -7   6  -2    4.25    1.30
  -8  -6  -2   10.61    1.57
   8  -6   2   16.54    1.79
  -8  -6  -2    8.65    1.72
   8   6   2   12.45    1.53
  -8   6  -2   14.70    1.39
  -8   6  -2   13.38    1.84
   8   6   2    9.10    1.67
  -9  -6  -2    4.05    1.33
   9  -6   2    3.75    1.45
  -9  -6  -2    4.46    1.68
  -9   6  -2    2.85    0.92
  -9   6  -2    2.91    1.71
   9   6   2    3.58    1.50
 -10  -6  -2    6.22    2.00
  10  -6   2    6.70    1.76
 -10  -6  -2    6.85    1.79
  10   6   2    6.45    2.00
 -10   6  -2    6.87    2.07
 -10   6  -2    5.82    1.22
 -11  -6  -2   25.47    3.17
 -11  -6  -2   28.41    3.41
  11  -6   2   28.75    3.00
  11   6   2   25.93    3.11
 -11   6  -2   31.05    3.30
 -10  -7   2    2.26    2.06
 -10  -7   2    2.10    1.60
 -10   7   2    0.88    2.09
 -10   7   2    1.83    1.19
  10   7  -2    1.95    1.84
  -9  -7   2    1.73    1.86
  -9  -7   2    0.88    1.18
   9   7  -2    2.20    1.34
   9   7  -2    2.63    1.82
  -9   7   2    0.83    1.76
  -9   7   2    1.67    1.06
  -8  -7   2   22.94    2.10
  -8  -7   2   22.17    2.61
  -8   7   2   30.12    2.93
  -8   7   2   24.96    2.12
   8   7  -2   23.49    2.48
   8   7  -2   22.94    2.32
  -7  -7   2   45.53    3.29
  -7  -7   2   52.23    3.89
   7   7  -2   46.08    3.43
  -7   7   2   51.49    3.34
  -7   7   2   49.96    3.77
   7   7  -2   49.65    3.80
  -6  -7   2   22.27    1.74
  -6  -7   2   20.14    2.39
   6   7  -2   22.13    1.94
   6   7  -2   24.79    2.38
  -6   7   2   21.75    1.81
  -6   7   2   25.20    2.35
  -5  -7   2    5.15    0.63
  -5  -7   2    6.28    1.35
   5   7  -2    6.92    0.95
   5   7  -2    4.55    1.23
  -5   7   2    7.15    0.86
  -5   7   2    8.39    1.40
  -4  -7   2   13.99    1.69
   4   7  -2   13.21    1.29
   4   7  -2   14.54    1.62
  -4   7   2   11.77    1.62
  -4   7   2   12.63    1.27
   3  -7  -2   26.03    2.18
  -3  -7   2   18.88    2.15
   3   7  -2   23.37    2.17
   3   7  -2   21.71    1.76
  -3   7   2   25.51    1.75
  -3   7   2   24.40    2.18
   2  -7  -2    2.00    1.06
  -2  -7   2    5.18    1.18
  -2   7   2    2.88    1.02
  -2   7   2    3.41    1.09
  -2   7   2    2.13    0.64
   2   7  -2    4.73    0.68
   2   7  -2    4.32    1.05
   1  -7  -2    6.10    1.22
  -1  -7   2    6.02    1.24
   1   7  -2    5.93    1.18
  -1   7   2    6.00    0.77
   1   7  -2    5.72    0.73
  -1   7   2    5.41    1.17
  -1   7   2    4.06    1.12
   0  -7  -2   35.55    2.95
   0  -7   2   36.66    2.89
   0   7  -2   37.61    2.50
   0   7   2   39.54    2.59
   0   7  -2   40.01    2.77
   0   7   2   38.45    2.86
   0   7   2   36.56    2.90
  -1  -7  -2    0.33    1.00
   1  -7   2    0.14    0.98
  -1   7  -2   -0.02    0.93
  -1   7  -2    0.58    0.49
  -1   7  -2    0.03    0.90
   1   7   2    0.41    1.01
   1   7   2   -0.04    0.60
   2  -7   2    0.74    1.03
  -2  -7  -2    0.05    0.98
  -2  -7  -2    0.03    0.46
  -2   7  -2    1.09    1.05
   2   7   2    0.57    0.62
  -2   7  -2    1.11    0.50
   2   7   2    0.09    0.91
   3  -7   2   50.67    3.58
  -3  -7  -2   47.04    3.64
  -3  -7  -2   50.53    3.21
   3   7   2   55.83    3.34
  -3   7  -2   45.87    3.55
  -3   7  -2   42.66    3.15
   3   7   2   58.81    3.59
  -4  -7  -2    1.81    1.12
  -4  -7  -2    1.12    0.65
   4   7   2    2.54    1.20
  -4   7  -2    0.98    1.15
   4   7   2    2.15    0.78
  -4   7  -2    1.46    0.56
  -5  -7  -2    0.19    1.12
  -5  -7  -2    0.79    0.79
   5   7   2   -0.49    1.05
  -5   7  -2    0.79    1.15
   5   7   2    0.45    0.84
  -5   7  -2    0.29    0.57
  -6  -7  -2    3.61    1.34
  -6  -7  -2    2.20    0.92
   6   7   2    2.11    1.27
   6   7   2    1.91    0.97
  -6   7  -2    1.80    1.31
  -6   7  -2    2.45    0.67
  -7  -7  -2   34.97    2.88
  -7  -7  -2   37.85    3.35
   7   7   2   40.78    3.33
  -7   7  -2   39.30    3.27
  -7   7  -2   38.62    2.68
   7   7   2   38.35    2.97
  -8  -7  -2    0.79    1.69
  -8  -7  -2    0.65    1.21
   8   7   2    0.59    1.67
  -8   7  -2    0.39    0.82
  -8   7  -2   -0.45    1.63
   8   7   2    0.04    1.26
  -9  -7  -2    3.87    2.08
  -9  -7  -2    5.18    1.64
   9   7   2    6.58    2.03
  -9   7  -2    4.83    1.15
  -9   7  -2    5.85    2.05
  -8  -8   2    0.46    1.96
  -8  -8   2    0.62    0.97
   8   8  -2    0.46    1.31
   8   8  -2    1.32    1.90
  -8   8   2    1.10    1.05
  -8   8   2    0.72    1.92
  -7  -8   2   20.50    1.65
  -7  -8   2   18.30    2.53
   7   8  -2   22.73    2.04
  -7   8   2   24.76    2.03
   7   8  -2   15.92    2.28
  -7   8   2   22.63    2.53
  -6  -8   2   -0.80    1.48
   6   8  -2    0.44    1.53
   6   8  -2    0.87    1.00
  -6   8   2    0.01    0.83
  -6   8   2    0.14    1.56
  -5  -8   2    8.79    1.72
  -5   8   2    7.66    1.05
   5   8  -2    7.41    1.16
   5   8  -2    7.65    1.70
  -5   8   2    9.69    1.72
  -4  -8   2    0.79    1.25
   4   8  -2    0.46    1.21
   4   8  -2    0.02    0.81
  -4   8   2    1.16    0.77
  -4   8   2    0.14    1.31
   3  -8  -2   26.53    2.54
  -3  -8   2   28.16    2.60
  -3   8   2   25.61    2.55
  -3   8   2   26.42    2.04
   3   8  -2   28.79    2.10
   3   8  -2   28.19    2.47
  -2  -8   2    1.23    1.25
   2  -8  -2    2.10    1.19
  -2   8   2    2.49    1.28
   2   8  -2    1.16    1.14
   2   8  -2    0.77    0.69
  -2   8   2    1.77    0.73
   1  -8  -2    1.21    1.21
  -1  -8   2    3.82    1.32
  -1   8   2    4.19    0.81
   1   8  -2    3.00    1.29
   1   8  -2    1.64    0.68
  -1   8   2    3.51    1.28
  -1   8   2    2.69    1.30
   0  -8   2   60.90    4.42
   0  -8  -2   64.85    4.40
   0   8  -2   57.54    4.37
   0   8  -2   57.80    3.93
   0   8   2   69.52    4.30
   0   8  -2   59.52    4.29
   0   8   2   62.21    3.99
   0   8   2   58.96    4.33
  -1  -8  -2   55.29    4.03
   1  -8   2   58.26    4.12
   1   8   2   56.86    4.02
  -1   8  -2   49.58    4.00
  -1   8  -2   60.45    3.95
  -1   8  -2   51.99    3.55
   1   8   2   55.49    3.66
   2  -8   2    3.47    1.32
  -2  -8  -2    1.28    1.35
   2   8   2    1.81    1.34
  -2   8  -2    1.65    1.25
   2   8   2    1.07    0.79
  -2   8  -2    3.16    0.66
   3  -8   2    1.45    1.24
  -3  -8  -2    1.87    1.36
  -3   8  -2    0.45    1.26
   3   8   2    1.05    1.21
  -3   8  -2    1.17    0.59
   3   8   2    0.77    0.82
  -4  -8  -2    5.29    1.61
  -4  -8  -2    5.37    0.73
  -4   8  -2    2.99    1.46
  -4   8  -2    5.62    0.82
   4   8   2    5.03    1.06
   4   8   2    4.87    1.42
  -5  -8  -2    2.60    1.54
  -5  -8  -2    2.46    0.81
   5   8   2    4.28    1.13
   5   8   2    1.29    1.37
  -5   8  -2    1.46    1.48
  -5   8  -2    2.55    0.77
  -6  -8  -2    4.92    1.75
  -6  -8  -2    5.86    1.07
  -6   8  -2    4.72    0.90
   6   8   2    9.07    1.77
   6   8   2    8.53    1.37
  -6   8  -2    6.99    1.79
  -7  -8  -2    7.59    1.36
  -7  -8  -2    8.27    2.04
   7   8   2    8.22    1.91
   7   8   2    7.94    1.53
  -7   8  -2   10.00    1.21
  -7   8  -2   10.88    2.07
  -8  -8  -2    6.26    2.16
  -8  -8  -2    4.34    1.46
  -8   8  -2    8.04    2.24
   8   8   2    7.81    1.69
  -8   8  -2    6.44    1.41
   8   8   2    5.16    1.93
  -6  -9   2    3.55    1.99
  -6   9   2    2.73    1.11
   6   9  -2    3.71    1.82
   6   9  -2    3.87    1.32
  -6   9   2    1.81    2.03
  -5  -9   2    2.67    1.90
  -5   9   2    1.68    1.80
   5   9  -2    2.14    1.13
  -5   9   2    2.86    1.03
   5   9  -2    2.02    1.70
  -4  -9   2    0.26    1.70
   4   9  -2   -0.61    1.51
  -4   9   2    0.77    1.63
   4   9  -2    2.14    1.06
  -4   9   2    1.16    0.93
  -3  -9   2   -0.33    1.60
  -3   9   2    1.02    1.57
  -3   9   2    0.06    0.81
   3   9  -2   -0.48    0.88
   3   9  -2    0.76    1.63
  -2  -9   2    0.92    1.55
   2  -9  -2    1.09    1.50
  -2   9   2    2.07    0.92
  -2   9   2    1.08    1.48
   2   9  -2    2.52    1.57
   2   9  -2    3.31    0.93
   1  -9  -2   10.11    1.82
  -1  -9   2    6.33    1.78
   1   9  -2    7.45    1.13
   1   9  -2    6.87    1.75
  -1   9   2   12.55    1.91
  -1   9   2   11.43    1.25
   1   9  -2   12.27    1.97
   0  -9   2   13.67    2.08
   0  -9  -2   13.35    2.10
   0   9  -2   11.40    1.90
   0   9  -2   12.74    1.27
   0   9   2   12.60    1.96
   0   9   2   14.39    2.03
   0   9  -2   14.20    1.95
   0   9   2   11.97    1.42
  -1  -9  -2   20.38    2.35
   1  -9   2   11.71    2.14
   1   9   2   21.97    2.37
  -1   9  -2   20.19    1.72
  -1   9  -2   19.45    2.34
   1   9   2   18.06    1.87
   1   9   2   20.67    2.34
  -2  -9  -2    1.39    1.60
   2  -9   2    0.84    1.46
   2   9   2    2.02    1.46
   2   9   2    0.56    0.98
  -2   9  -2    0.50    1.45
  -2   9  -2    1.00    0.78
  -3  -9  -2   13.30    2.19
  -3   9  -2   10.53    2.00
   3   9   2   13.37    2.16
  -3   9  -2   11.17    1.22
   3   9   2   10.81    1.45
  -4  -9  -2    0.94    1.76
   4   9   2   -0.45    1.11
  -4   9  -2   -0.23    0.81
   4   9   2    1.00    1.79
  -4   9  -2   -0.08    1.64
  -5  -9  -2    0.42    1.94
  -5   9  -2    1.10    1.90
  -5   9  -2    1.24    0.92
   5   9   2    0.84    1.22
   5   9   2    0.26    1.67
  -6  -9  -2    0.68    0.88
  -6  -9  -2    1.46    2.07
   6   9   2    2.69    1.46
  -6   9  -2    2.42    2.16
   2  10  -2   12.44    2.48
   1  10  -2    4.17    1.91
   0 -10   2    0.70    2.44
   0 -10  -2   -0.88    2.36
   0  10  -2   -0.43    2.33
   0  10   2   -0.17    2.29
   0  10  -2    0.13    1.63
   0  10   2    0.26    1.55
   1  10   2   -0.66    2.08
   2  10   2    9.04    2.16
  14   0  -3    0.48    1.94
 -14   0   3    0.44    2.01
  14   0  -3    0.24    1.88
  13   0  -3   -0.08    1.48
  13   0  -3    0.26    1.34
 -13   0   3   -0.10    1.65
 -12   0   3    0.31    1.25
  12   0  -3   -0.55    1.30
  12   0  -3   -0.26    1.25
 -11   0   3    0.77    1.17
  11   0  -3    0.21    1.05
  11   0  -3    0.63    1.01
 -10   0   3    1.32    0.98
  10   0  -3    0.17    0.89
  10   0  -3    0.43    0.92
  -9   0   3    0.76    0.84
  -9   0   3   -0.49    0.68
   9   0  -3   -0.45    0.72
   9   0  -3    0.00    0.82
  -9   0   3    0.63    1.27
  -8   0   3    0.40    0.67
  -8   0   3    0.30    0.86
  -8   0   3    0.03    0.57
   8   0  -3   -0.17    0.66
   8   0  -3    0.10    0.68
  -7   0   3    0.04    0.45
   7   0  -3    0.10    0.39
   7   0  -3   -0.16    0.48
   7   0  -3    0.01    0.54
   7   0  -3   -0.06    0.55
  -7   0   3    0.35    0.66
  -7   0   3   -0.01    0.52
  -6   0   3   -0.06    0.39
   6   0  -3   -0.24    0.43
   6   0  -3   -0.25    0.42
   6   0  -3    0.01    0.33
   6   0  -3    0.12    0.38
  -6   0   3   -0.11    0.35
  -6   0   3    0.42    0.51
  -6   0   3    0.26    0.55
  -5   0   3   -0.05    0.41
  -5   0   3   -0.14    0.34
   5   0  -3    0.15    0.40
  -5   0   3   -0.28    0.29
   5   0  -3    0.02    0.28
  -5   0   3    0.35    0.46
   5   0  -3    0.01    0.35
   5   0  -3    0.01    0.31
  -4   0   3    0.32    0.29
  -4   0   3    0.41    0.36
   4   0  -3    0.22    0.31
   4   0  -3    0.46    0.23
   4   0  -3    0.14    0.33
  -4   0   3    0.28    0.31
  -4   0   3    0.01    0.24
   3   0  -3    2.10    0.33
   3   0  -3    0.11    0.26
  -3   0   3    0.08    0.26
   3   0  -3    0.03    0.18
  -3   0   3    1.11    0.31
  -3   0   3    0.06    0.19
  -3   0   3    0.34    0.24
   2   0  -3    0.32    0.20
  -2   0   3    0.26    0.20
  -2   0   3    0.20    0.18
  -2   0   3    0.18    0.15
   2   0  -3    0.16    0.19
   2   0  -3    0.11    0.13
  -2   0   3    0.13    0.16
  -1   0   3    0.50    0.15
  -1   0   3    0.44    0.14
   1   0  -3    0.37    0.14
  -1   0   3    0.65    0.18
   1   0  -3    0.43    0.11
   0   0   3    0.25    0.14
   0   0  -3    0.36    0.08
   0   0   3    0.46    0.12
   0   0   3    0.20    0.15
   1   0   3    0.34    0.16
   1   0   3    0.93    0.21
   1   0   3    0.22    0.16
  -1   0  -3    0.30    0.11
   2   0   3    0.27    0.20
  -2   0  -3    0.14    0.19
   2   0   3    0.05    0.23
   2   0   3    0.15    0.20
  -2   0  -3    0.05    0.14
   3   0   3    0.28    0.27
   3   0   3   -0.03    0.22
  -3   0  -3    0.11    0.27
   3   0   3    0.17    0.26
  -3   0  -3    0.01    0.18
  -3   0  -3   -0.07    0.33
  -4   0  -3   -0.07    0.34
   4   0   3    0.20    0.32
   4   0   3   -0.24    0.32
   4   0   3   -0.14    0.27
  -4   0  -3    0.02    0.23
   4   0   3    0.13    0.32
  -4   0  -3    0.23    0.44
   5   0   3    0.07    0.33
   5   0   3   -0.30    0.36
   5   0   3   -0.01    0.40
   5   0   3    0.20    0.46
  -5   0  -3    0.01    0.28
  -5   0  -3    0.12    0.53
  -5   0  -3    0.28    0.40
   6   0   3    0.22    0.48
  -6   0  -3    0.41    0.38
  -6   0  -3    0.02    0.68
   6   0   3   -0.42    0.38
   6   0   3   -0.04    0.47
  -6   0  -3    0.48    0.51
   7   0   3   -0.10    0.63
   7   0   3    0.32    0.58
  -7   0  -3    0.36    0.63
  -7   0  -3    0.03    0.43
   7   0   3   -0.04    0.63
   8   0   3    1.21    0.73
  -8   0  -3    0.03    0.59
  -8   0  -3    0.88    0.74
   8   0   3   -0.35    0.68
  -9   0  -3    0.84    0.72
   9   0   3    0.51    0.83
  -9   0  -3   -0.10    0.92
   9   0   3    0.60    0.89
  10   0   3    0.48    0.91
  10   0   3    0.05    0.99
 -10   0  -3   -0.06    1.00
 -10   0  -3    0.19    0.79
  11   0   3   -0.18    1.04
 -11   0  -3    0.37    1.25
  11   0   3    0.41    1.09
  12   0   3    0.20    1.23
 -12   0  -3   -0.24    1.45
  12   0   3   -0.59    1.40
  13   0   3   -0.02    1.69
  13   0   3    0.70    1.54
  14  -1  -3    5.04    3.23
 -14  -1   3    4.78    2.24
  14  -1  -3    5.98    1.94
 -14   1   3    2.22    1.98
  14   1  -3    6.65    1.95
 -13  -1   3   16.04    2.41
  13  -1  -3   14.96    2.31
  13  -1  -3   20.69    2.27
  13   1  -3   22.05    2.39
 -13   1   3   24.34    2.56
  13   1  -3   18.28    2.50
 -12  -1   3    6.17    1.66
  12  -1  -3    9.47    1.58
  12  -1  -3   10.36    1.67
 -12   1   3    4.50    1.53
  12   1  -3   10.54    1.67
  12   1  -3    8.17    1.71
 -11  -1   3   -0.15    1.15
  11  -1  -3   -0.60    1.09
  11  -1  -3   -0.15    0.99
 -11   1   3   -0.08    1.08
  11   1  -3    0.11    1.14
  11   1  -3   -0.36    1.13
 -10  -1   3   39.39    3.25
 -10  -1   3   37.37    3.15
  10  -1  -3   42.15    3.06
  10  -1  -3   48.69    3.13
  10   1  -3   36.50    3.14
 -10   1   3   45.40    2.99
 -10   1   3   42.74    3.20
  10   1  -3   39.31    3.06
   9  -1  -3  152.42    9.57
  -9  -1   3  149.27    9.64
  -9  -1   3  157.40    9.65
   9  -1  -3  141.83    9.55
  -9   1   3  156.29    9.48
   9   1  -3  155.91    9.58
   9   1  -3  161.94    9.64
  -9   1   3  148.57    9.61
   8  -1  -3  126.93    8.28
   8  -1  -3  138.22    8.30
  -8  -1   3  131.26    8.34
  -8  -1   3  134.66    8.34
   8   1  -3  133.80    8.21
   8   1  -3  129.75    8.28
  -8   1   3  131.56    8.33
  -8   1   3  131.99    8.20
   8   1  -3  131.49    8.19
   8   1  -3  136.20    8.34
  -7  -1   3   67.52    4.09
  -7  -1   3   60.90    4.20
   7  -1  -3   64.96    4.17
  -7  -1   3   54.98    4.17
   7  -1  -3   60.25    4.15
  -7   1   3   71.00    4.09
   7   1  -3   64.68    4.21
  -7   1   3   56.72    4.17
   7   1  -3   70.25    4.08
   7   1  -3   70.35    4.11
   7   1  -3   62.55    4.15
  -7   1   3   66.29    4.24
   6  -1  -3   35.60    2.16
   6  -1  -3   35.01    2.31
  -6  -1   3   30.05    2.34
   6  -1  -3   32.49    2.26
   6  -1  -3   33.04    2.33
  -6  -1   3   33.33    2.37
  -6  -1   3   35.64    2.27
  -6   1   3   35.78    2.39
  -6   1   3   34.18    2.18
   6   1  -3   34.03    2.33
  -6   1   3   31.48    2.35
  -6   1   3   38.62    2.26
   6   1  -3   34.84    2.26
   5  -1  -3   21.11    1.46
   5  -1  -3   20.45    1.49
  -5  -1   3   24.03    1.57
  -5  -1   3   22.65    1.50
  -5  -1   3   26.95    1.48
  -5  -1   3   21.72    1.54
   5  -1  -3   16.78    1.50
  -5   1   3   19.59    1.38
   5   1  -3   20.79    1.52
   5   1  -3   26.44    1.48
   5   1  -3   24.32    1.46
  -5   1   3   19.29    1.44
  -5   1   3   17.23    1.52
   5   1  -3   21.94    1.55
  -5   1   3   18.26    1.57
   4  -1  -3  292.64   16.66
  -4  -1   3  269.42   16.70
   4  -1  -3  265.00   16.69
  -4  -1   3  267.65   16.72
  -4  -1   3  271.41   16.69
   4  -1  -3  273.00   16.70
  -4  -1   3  283.90   16.66
  -4   1   3  292.86   16.63
  -4   1   3  282.64   16.72
  -4   1   3  268.67   16.71
   4   1  -3  266.29   16.71
   4   1  -3  272.09   16.70
   4   1  -3  265.43   16.66
   4   1  -3  268.62   16.67
  -4   1   3  278.24   16.66
   3  -1  -3  134.94    8.16
  -3  -1   3  133.30    8.14
   3  -1  -3  126.65    8.14
  -3  -1   3  131.91    8.17
  -3  -1   3  136.99    8.16
   3  -1  -3  131.75    8.12
  -3   1   3  137.36    8.10
  -3   1   3  130.71    8.16
   3   1  -3  135.51    8.12
   3   1  -3  130.70    8.14
  -3   1   3  131.78    8.16
   3   1  -3  138.59    8.16
  -3   1   3  133.10    8.12
  -2  -1   3  951.82   58.90
   2  -1  -3  945.20   58.89
  -2  -1   3  974.37   58.93
  -2  -1   3  966.89   58.93
   2  -1  -3 1013.78   58.92
   2  -1  -3  974.03   58.90
  -2   1   3 1002.17   58.89
  -2   1   3 1019.47   58.93
  -2   1   3  970.72   58.92
   2   1  -3  950.05   58.88
   2   1  -3  927.64   58.91
  -2   1   3 1008.75   58.89
  -1  -1   3   76.17    4.58
  -1  -1   3   72.17    4.53
   1  -1  -3   76.86    4.55
   1  -1  -3   76.34    4.55
  -1  -1   3   71.99    4.53
   1  -1  -3   81.16    4.58
  -1  -1   3   73.05    4.59
   1   1  -3   69.82    4.53
  -1   1   3   80.70    4.56
   1   1  -3   67.17    4.53
   1   1  -3   73.35    4.57
  -1   1   3   76.09    4.58
  -1   1   3   79.25    4.57
  -1   1   3   76.22    4.57
   0  -1   3  140.31    8.70
   0  -1   3  144.57    8.69
   0  -1   3  149.96    8.70
   0  -1  -3  147.34    8.69
   0  -1  -3  139.17    8.66
   0  -1  -3  144.75    8.70
   0   1   3  141.90    8.67
   0   1   3  138.93    8.67
   0   1   3  140.93    8.70
   0   1   3  144.00    8.70
   1  -1   3  198.12   12.07
  -1  -1  -3  198.70   12.07
   1  -1   3  200.85   12.07
  -1  -1  -3  206.72   12.08
   1  -1   3  192.75   12.09
  -1  -1  -3  205.15   12.10
  -1   1  -3  193.35   12.03
   1   1   3  202.54   12.07
  -1   1  -3  195.93   12.07
  -1   1  -3  193.08   12.03
   1   1   3  199.53   12.10
   1   1   3  201.00   12.07
   1   1   3  203.77   12.10
   2  -1   3    9.32    0.63
  -2  -1  -3    8.81    0.68
   2  -1   3    9.19    0.61
  -2  -1  -3    7.65    0.73
  -2  -1  -3    9.12    0.66
   2  -1   3    9.27    0.70
   2  -1   3   10.23    0.65
  -2   1  -3    8.55    0.60
   2   1   3    9.11    0.70
   2   1   3    9.69    0.68
  -2   1  -3    9.31    0.67
   2   1   3    8.27    0.66
   2   1   3    8.12    0.72
  -2   1  -3    9.24    0.62
   3  -1   3  888.61   53.20
  -3  -1  -3  906.91   53.26
   3  -1   3  837.93   53.24
  -3  -1  -3  886.41   53.23
  -3  -1  -3  887.22   53.21
   3  -1   3  856.73   53.20
   3  -1   3  883.24   53.18
   3   1   3  860.18   53.23
  -3   1  -3  879.98   53.23
   3   1   3  882.53   53.23
  -3   1  -3  858.19   53.18
   3   1   3  904.95   53.26
   3   1   3  916.89   53.21
  -4  -1  -3  357.34   21.80
   4  -1   3  363.71   21.81
   4  -1   3  366.86   21.86
   4  -1   3  372.47   21.97
  -4  -1  -3  372.01   21.87
  -4  -1  -3  350.39   21.83
   4  -1   3  377.80   21.76
   4   1   3  353.30   21.82
   4   1   3  350.27   21.85
   4   1   3  341.66   21.80
   4   1   3  339.61   21.83
  -4   1  -3  367.80   21.83
  -4   1  -3  362.94   21.78
  -5  -1  -3  188.33   11.24
   5  -1   3  177.32   11.25
   5  -1   3  189.77   11.18
   5  -1   3  189.07   11.31
  -5  -1  -3  179.83   11.32
  -5  -1  -3  187.27   11.29
  -5   1  -3  185.71   11.22
   5   1   3  179.37   11.31
   5   1   3  182.40   11.26
  -5   1  -3  182.64   11.28
  -5   1  -3  182.49   11.30
   5   1   3  185.72   11.24
   5   1   3  184.46   11.29
   6  -1   3   15.62    1.39
  -6  -1  -3   18.48    1.36
   6  -1   3   18.35    1.39
   6  -1   3   17.90    1.31
  -6  -1  -3   20.71    1.57
  -6  -1  -3   19.37    1.46
  -6   1  -3   17.87    1.32
   6   1   3   21.15    1.39
  -6   1  -3   16.71    1.45
   6   1   3   14.35    1.44
   6   1   3   20.18    1.39
   6   1   3   17.63    1.45
   7  -1   3   71.77    4.51
   7  -1   3   76.87    4.57
  -7  -1  -3   73.98    4.48
  -7  -1  -3   66.22    4.55
  -7  -1  -3   66.92    4.63
   7   1   3   65.53    4.53
  -7   1  -3   74.33    4.56
   7   1   3   64.07    4.57
   7   1   3   69.80    4.46
  -7   1  -3   75.80    4.46
   8  -1   3   42.86    3.01
  -8  -1  -3   44.77    3.08
  -8  -1  -3   48.36    2.96
   8  -1   3   38.90    2.96
   8   1   3   43.59    3.01
   8   1   3   54.57    3.15
  -8   1  -3   39.34    2.90
  -8   1  -3   38.63    3.06
  -9  -1  -3    8.04    1.26
   9  -1   3    6.18    1.15
   9  -1   3    8.07    1.13
  -9   1  -3    6.95    1.27
   9   1   3    8.22    1.22
  -9   1  -3    6.64    0.98
   9   1   3   10.42    1.32
  10  -1   3    3.85    1.06
 -10  -1  -3    7.25    1.33
  10  -1   3    2.91    1.05
  10   1   3    5.78    1.28
 -10   1  -3    6.82    1.32
 -10   1  -3    4.87    0.95
  10   1   3    4.88    1.21
  11  -1   3    1.34    1.04
  11  -1   3    1.70    1.26
 -11  -1  -3    2.40    1.36
  11   1   3    2.05    1.26
 -11   1  -3    1.21    1.28
 -11   1  -3    2.79    1.08
  11   1   3    1.87    1.19
  12  -1   3   -0.13    1.44
  12  -1   3    0.82    1.14
 -12  -1  -3    0.81    1.56
  12   1   3    0.50    1.46
 -12   1  -3    1.82    1.61
  12   1   3    0.10    1.39
  13  -1   3    1.68    1.72
  13  -1   3    1.55    1.47
  13   1   3    0.04    1.59
  13   1   3    1.19    1.63
 -14  -2   3    5.10    2.39
  13  -2  -3   -0.69    1.62
  13  -2  -3   -0.75    1.33
 -13  -2   3    0.04    1.76
 -13   2   3    0.62    1.65
  13   2  -3    0.00    1.40
  12  -2  -3   22.00    2.26
  12  -2  -3   22.47    2.28
 -12  -2   3   16.81    2.33
  12   2  -3   22.13    2.30
 -12   2   3   23.99    2.56
 -11  -2   3   21.58    2.45
  11  -2  -3   19.53    2.21
 -11  -2   3   26.46    2.46
  11  -2  -3   22.05    2.10
 -11   2   3   20.08    2.31
 -11   2   3   22.83    2.10
  11   2  -3   22.52    2.28
  10  -2  -3    1.93    0.90
 -10  -2   3    2.05    1.09
 -10  -2   3    4.72    1.29
  10  -2  -3    3.28    1.01
 -10   2   3    3.68    0.94
 -10   2   3    4.44    1.14
  10   2  -3    3.51    0.99
   9  -2  -3   14.74    1.61
  -9  -2   3   12.68    1.55
   9  -2  -3   15.09    1.55
  -9  -2   3   16.78    1.77
  -9   2   3   16.16    1.44
  -9   2   3   15.94    1.72
   9   2  -3   14.07    1.46
   9   2  -3   13.76    1.42
   8  -2  -3   13.23    1.35
   8  -2  -3   15.04    1.42
  -8  -2   3   14.20    1.58
  -8  -2   3   14.53    1.50
   8   2  -3   16.99    1.37
   8   2  -3   13.55    1.32
   8   2  -3   14.29    1.63
   8   2  -3   14.94    1.42
  -8   2   3   13.66    1.49
  -8   2   3   13.65    1.27
   7  -2  -3    0.30    0.63
   7  -2  -3    0.41    0.53
  -7  -2   3   -0.26    0.62
  -7  -2   3   -0.39    0.60
   7   2  -3    0.04    0.51
   7   2  -3    0.19    0.73
   7   2  -3   -0.05    0.56
  -7   2   3    0.75    0.67
  -7   2   3   -0.01    0.46
   7   2  -3    0.30    0.54
  -6  -2   3    9.16    0.95
   6  -2  -3   10.30    1.00
   6  -2  -3    7.77    0.93
  -6  -2   3    8.60    1.01
  -6  -2   3    8.59    0.95
  -6   2   3    9.16    0.87
   6   2  -3    9.34    0.88
  -6   2   3   10.04    1.06
  -6   2   3    9.77    1.02
   6   2  -3   12.04    1.11
   6   2  -3    7.43    0.89
   6   2  -3    8.27    0.88
  -5  -2   3   44.40    3.04
  -5  -2   3   45.70    3.05
  -5  -2   3   45.61    3.08
   5  -2  -3   43.15    3.02
  -5  -2   3   52.28    2.98
   5  -2  -3   46.79    3.04
   5   2  -3   46.86    3.02
  -5   2   3   47.07    3.11
   5   2  -3   50.82    3.04
   5   2  -3   48.67    2.98
   5   2  -3   47.91    3.08
  -5   2   3   45.41    2.96
  -5   2   3   46.37    2.88
  -5   2   3   46.38    3.08
  -4  -2   3   67.94    4.43
   4  -2  -3   68.68    4.40
  -4  -2   3   68.95    4.45
   4  -2  -3   72.83    4.40
  -4  -2   3   66.41    4.40
   4   2  -3   68.06    4.39
  -4   2   3   75.13    4.32
  -4   2   3   75.21    4.36
   4   2  -3   69.58    4.36
   4   2  -3   68.63    4.40
  -4   2   3   68.50    4.43
   4   2  -3   71.17    4.43
  -4   2   3   73.46    4.45
  -3  -2   3   12.55    1.06
   3  -2  -3   17.17    1.12
  -3  -2   3   13.86    1.16
   3  -2  -3   17.93    1.09
  -3  -2   3   14.31    1.16
   3   2  -3   14.84    1.04
   3   2  -3   16.26    1.14
   3   2  -3   13.43    1.08
  -3   2   3   17.31    1.06
  -3   2   3   17.50    1.15
  -3   2   3   16.45    1.04
   2  -2  -3  430.57   24.46
   2  -2  -3  418.82   24.48
  -2  -2   3  387.40   24.51
  -2  -2   3  390.98   24.44
  -2  -2   3  400.98   24.51
  -2  -2   3  406.10   24.44
  -2   2   3  401.77   24.46
  -2   2   3  412.78   24.45
  -2   2   3  415.95   24.51
   2   2  -3  396.56   24.47
   2   2  -3  390.18   24.50
   2   2  -3  398.85   24.44
  -1  -2   3  884.35   54.63
  -1  -2   3  890.11   54.62
   1  -2  -3  958.10   54.56
   1  -2  -3  925.52   54.62
   1  -2  -3  924.39   54.60
  -1   2   3  899.58   54.58
   1   2  -3  865.22   54.54
  -1   2   3  897.37   54.60
   1   2  -3  859.11   54.54
  -1   2   3  930.94   54.62
   1   2  -3  908.19   54.58
   0  -2   3   21.33    1.37
   0  -2  -3   20.76    1.38
   0  -2   3   22.83    1.39
   0  -2  -3   19.81    1.36
   0  -2   3   21.67    1.36
   0   2   3   18.32    1.36
   0   2   3   20.61    1.33
  -1  -2  -3    9.61    0.76
   1  -2   3    9.36    0.73
   1  -2   3    9.29    0.78
  -1  -2  -3    9.87    0.75
   1  -2   3    9.99    0.74
  -1  -2  -3   10.85    0.71
   1   2   3    9.65    0.76
  -1   2  -3    9.81    0.75
   1   2   3   10.53    0.72
   1   2   3    9.10    0.65
   1   2   3    9.86    0.80
  -2  -2  -3   32.50    2.14
   2  -2   3   34.52    2.08
  -2  -2  -3   33.29    2.13
  -2  -2  -3   36.57    2.10
   2  -2   3   34.60    2.12
   2   2   3   34.25    2.14
  -2   2  -3   29.75    2.02
   2   2   3   33.27    2.09
  -2   2  -3   31.89    2.12
  -2   2  -3   30.93    2.02
   2   2   3   34.16    2.07
   2   2   3   33.91    2.16
   3  -2   3  151.77    8.68
   3  -2   3  143.88    8.56
   3  -2   3  146.54    8.59
  -3  -2  -3  144.48    8.63
  -3  -2  -3  141.93    8.69
  -3  -2  -3  136.64    8.67
   3  -2   3  137.91    8.56
   3   2   3  144.67    8.70
   3   2   3  143.49    8.63
  -3   2  -3  133.76    8.58
  -3   2  -3  140.30    8.66
   3   2   3  143.55    8.64
   3   2   3  134.01    8.67
  -3   2  -3  138.80    8.59
   4  -2   3   42.51    2.34
   4  -2   3   39.78    2.33
  -4  -2  -3   32.58    2.42
  -4  -2  -3   32.26    2.45
   4  -2   3   42.68    2.29
  -4  -2  -3   32.49    2.37
   4  -2   3   37.31    2.44
  -4   2  -3   40.74    2.33
   4   2   3   28.92    2.37
   4   2   3   32.22    2.46
  -4   2  -3   38.78    2.44
   4   2   3   34.02    2.38
   4   2   3   32.23    2.40
  -4   2  -3   38.95    2.34
   5  -2   3   86.07    5.22
  -5  -2  -3   79.47    5.29
  -5  -2  -3   86.52    5.24
  -5  -2  -3   83.26    5.32
   5  -2   3   88.21    5.31
   5  -2   3   79.18    5.20
  -5   2  -3   82.35    5.19
   5   2   3   84.55    5.25
   5   2   3   86.87    5.27
  -5   2  -3   83.68    5.30
   5   2   3   84.95    5.29
   5   2   3   87.72    5.35
  -6  -2  -3   44.60    3.14
   6  -2   3   44.31    3.08
  -6  -2  -3   45.35    3.01
  -6  -2  -3   47.03    3.12
   6  -2   3   46.37    2.98
   6   2   3   44.09    3.06
   6   2   3   45.62    3.15
   6   2   3   46.42    3.05
  -6   2  -3   49.79    2.96
   6   2   3   48.82    3.03
  -6   2  -3   45.60    3.10
  -7  -2  -3   15.64    1.53
  -7  -2  -3   14.70    1.50
  -7  -2  -3   14.93    1.34
   7  -2   3   15.06    1.28
   7  -2   3   16.38    1.39
   7   2   3   14.87    1.35
  -7   2  -3   16.03    1.23
   7   2   3   14.78    1.56
  -7   2  -3   13.73    1.42
   7   2   3   13.78    1.40
  -8  -2  -3   93.43    5.85
   8  -2   3   83.88    5.82
   8  -2   3   85.02    5.70
  -8  -2  -3   95.75    5.92
  -8   2  -3   86.51    5.67
   8   2   3   92.11    5.81
   8   2   3   94.13    5.88
  -8   2  -3   86.19    5.81
   8   2   3   98.14    5.76
  -9  -2  -3   18.25    1.89
   9  -2   3   17.53    1.63
   9  -2   3   19.12    1.88
  -9   2  -3   16.72    1.56
   9   2   3   17.42    1.82
   9   2   3   21.50    2.05
  -9   2  -3   20.02    1.86
  10  -2   3    0.20    0.76
 -10  -2  -3    1.41    1.23
  10  -2   3    0.04    0.97
 -10   2  -3    0.38    1.19
  10   2   3   -0.11    1.04
  10   2   3    0.73    1.24
 -10   2  -3    0.37    0.80
 -11  -2  -3    1.68    1.45
  11  -2   3    0.14    0.89
  11  -2   3   -0.43    1.06
  11   2   3    0.45    1.31
 -11   2  -3    1.19    0.95
  11   2   3    1.23    1.10
 -11   2  -3    0.27    1.41
 -12  -2  -3    5.43    1.88
  12  -2   3    2.64    1.52
  12  -2   3    2.80    1.17
  12   2   3    4.13    1.63
 -12   2  -3    3.63    1.25
 -12   2  -3    4.84    1.69
  12   2   3    2.00    1.54
  13  -2   3    1.11    1.82
  13   2   3    0.37    1.90
  13   2   3    0.86    1.89
  13  -3  -3   10.88    2.00
  13  -3  -3    9.58    1.73
 -13  -3   3   10.36    2.16
 -13  -3   3    9.55    2.24
  13   3  -3   11.50    2.05
 -13   3   3   13.05    2.40
  12  -3  -3    1.32    1.50
  12  -3  -3    0.73    1.07
 -12  -3   3    0.64    1.36
 -12  -3   3    2.23    1.62
  12   3  -3    0.43    1.48
 -12   3   3    2.20    1.25
 -12   3   3    0.50    1.60
  11  -3  -3   12.26    1.73
 -11  -3   3   11.19    1.78
 -11  -3   3   10.86    1.63
  11  -3  -3   12.07    1.46
 -11   3   3   13.58    1.91
  11   3  -3   11.21    1.68
 -11   3   3   10.08    1.36
  10  -3  -3    0.03    0.79
 -10  -3   3    0.69    1.04
  10  -3  -3    1.25    0.99
 -10  -3   3    1.08    1.12
  10   3  -3    0.33    1.09
  10   3  -3    0.91    1.08
 -10   3   3    0.04    0.79
 -10   3   3    0.24    1.13
   9  -3  -3   59.18    4.13
  -9  -3   3   62.37    4.34
   9  -3  -3   61.62    4.25
  -9  -3   3   61.14    4.28
  -9   3   3   62.64    4.34
   9   3  -3   65.99    4.20
   9   3  -3   62.14    4.15
   9   3  -3   63.30    4.22
  -9   3   3   66.40    4.10
  -8  -3   3   14.07    1.66
   8  -3  -3   15.38    1.44
   8  -3  -3   17.36    1.47
  -8  -3   3   13.92    1.58
   8   3  -3   14.23    1.49
   8   3  -3   17.72    1.50
  -8   3   3   17.52    1.68
  -8   3   3   17.34    1.39
   8   3  -3   13.71    1.41
  -7  -3   3   37.32    2.77
   7  -3  -3   41.95    2.70
  -7  -3   3   36.34    2.68
   7  -3  -3   41.42    2.62
   7   3  -3   32.80    2.63
  -7   3   3   38.95    2.78
   7   3  -3   39.19    2.70
   7   3  -3   36.77    2.61
  -7   3   3   41.81    2.58
  -6  -3   3    0.18    0.67
  -6  -3   3    0.30    0.51
   6  -3  -3    0.68    0.54
   6  -3  -3    0.70    0.45
  -6   3   3    0.73    0.42
   6   3  -3   -0.01    0.53
   6   3  -3    1.02    0.46
  -6   3   3    0.68    0.60
   6   3  -3    0.88    0.61
   5  -3  -3   94.73    5.90
  -5  -3   3   87.66    5.98
  -5  -3   3   90.28    5.91
   5  -3  -3  100.45    5.93
   5   3  -3   98.15    5.88
   5   3  -3   96.60    6.06
  -5   3   3  101.82    5.87
   5   3  -3   94.62    5.95
  -5   3   3  102.43    6.00
  -5   3   3   88.35    5.88
   5   3  -3   90.88    5.91
  -4  -3   3    1.55    0.41
  -4  -3   3    2.08    0.54
   4  -3  -3    1.62    0.50
   4  -3  -3    0.69    0.42
  -4  -3   3    1.02    0.61
   4  -3  -3    0.56    0.34
  -4  -3   3    1.55    0.51
  -4   3   3    1.08    0.53
  -4   3   3    0.72    0.35
   4   3  -3    1.67    0.44
   4   3  -3    1.50    0.51
   4   3  -3    1.09    0.33
  -4   3   3    0.88    0.33
   3  -3  -3   56.94    3.18
   3  -3  -3   50.79    3.20
  -3  -3   3   48.04    3.26
   3  -3  -3   50.32    3.18
  -3  -3   3   50.70    3.15
  -3  -3   3   50.98    3.27
  -3  -3   3   52.50    3.16
  -3   3   3   49.04    3.16
  -3   3   3   49.72    3.24
   3   3  -3   49.57    3.14
  -3   3   3   48.55    3.14
   3   3  -3   47.81    3.17
   3   3  -3   50.09    3.23
   2  -3  -3    0.98    0.29
  -2  -3   3    0.57    0.19
   2  -3  -3    0.43    0.27
  -2  -3   3    0.78    0.44
  -2  -3   3    1.05    0.45
  -2  -3   3    0.97    0.21
   2  -3  -3    0.89    0.40
   2  -3  -3    1.02    0.38
  -2   3   3    0.76    0.33
   2   3  -3    0.51    0.20
   2   3  -3    0.51    0.30
  -2   3   3    0.99    0.41
  -2   3   3    0.70    0.26
   2   3  -3    0.28    0.24
   2   3  -3    0.74    0.36
   1  -3  -3   49.98    3.19
  -1  -3   3   52.26    3.26
  -1  -3   3   52.52    3.27
   1  -3  -3   53.44    3.13
   1  -3  -3   49.53    3.26
   1  -3  -3   53.88    3.33
   1   3  -3   50.07    3.23
  -1   3   3   51.37    3.25
  -1   3   3   49.03    3.22
  -1   3   3   51.01    3.17
   1   3  -3   52.12    3.18
   1   3  -3   49.38    3.12
   1   3  -3   50.89    3.13
   0  -3   3  113.52    6.73
   0  -3  -3  105.57    6.72
   0  -3  -3  103.25    6.67
   0  -3   3  112.26    6.71
   0  -3   3  115.12    6.66
   0   3  -3  109.54    6.69
   0   3   3  106.20    6.64
   0   3   3  105.68    6.70
   1  -3   3    6.57    0.62
   1  -3   3    6.74    0.70
  -1  -3  -3    6.27    0.69
  -1  -3  -3    4.85    0.62
   1  -3   3    6.06    0.66
  -1   3  -3    4.85    0.57
   1   3   3    6.64    0.70
   1   3   3    5.78    0.57
   1   3   3    6.90    0.70
  -2  -3  -3   39.71    2.69
   2  -3   3   42.51    2.64
   2  -3   3   41.87    2.68
   2  -3   3   46.68    2.63
  -2  -3  -3   38.65    2.66
   2   3   3   41.99    2.61
  -2   3  -3   38.43    2.52
  -2   3  -3   41.43    2.52
   2   3   3   43.48    2.70
  -2   3  -3   39.54    2.67
   2   3   3   41.17    2.70
   2   3   3   41.60    2.55
  -2   3  -3   40.85    2.59
  -3  -3  -3  800.87   49.03
   3  -3   3  834.39   48.96
   3  -3   3  821.32   49.02
  -3  -3  -3  819.26   48.98
  -3  -3  -3  787.84   49.04
   3   3   3  810.78   49.05
   3   3   3  815.75   48.98
   3   3   3  855.76   49.06
   3   3   3  836.58   48.95
  -3   3  -3  771.36   48.92
  -3   3  -3  805.82   48.94
  -3   3  -3  792.65   49.03
  -3   3  -3  780.84   48.92
   4  -3   3    4.34    0.47
  -4  -3  -3    3.75    0.66
   4  -3   3    3.20    0.64
  -4  -3  -3    4.85    0.56
  -4  -3  -3    4.45    0.72
   4   3   3    5.48    0.76
  -4   3  -3    3.58    0.40
   4   3   3    4.19    0.76
   4   3   3    3.59    0.56
  -4   3  -3    3.40    0.42
  -4   3  -3    2.36    0.62
  -4   3  -3    3.10    0.43
   4   3   3    4.49    0.56
   5  -3   3   30.17    1.90
   5  -3   3   30.99    2.12
  -5  -3  -3   27.51    2.17
   5  -3   3   32.08    1.91
  -5  -3  -3   28.80    2.18
  -5   3  -3   27.91    2.13
   5   3   3   30.07    2.17
   5   3   3   30.24    2.08
   5   3   3   29.74    2.25
  -5   3  -3   31.49    1.97
   5   3   3   29.34    2.05
   6  -3   3   12.47    1.00
  -6  -3  -3   13.07    1.37
  -6  -3  -3   11.56    1.32
   6  -3   3   13.32    1.29
   6   3   3   12.31    1.47
  -6   3  -3   10.90    1.25
   6   3   3   12.88    1.24
   6   3   3   12.59    1.20
   6   3   3   10.99    1.22
  -6   3  -3   14.08    1.03
  -7  -3  -3    0.40    0.83
   7  -3   3    0.02    0.43
  -7  -3  -3   -0.25    0.80
   7  -3   3   -0.05    0.75
  -7   3  -3   -0.16    0.80
  -7   3  -3    0.76    0.47
   7   3   3    0.42    0.67
   7   3   3    0.16    0.69
   7   3   3   -0.38    0.69
   7   3   3    0.16    0.92
   8  -3   3   84.54    5.40
   8  -3   3   82.59    5.56
  -8  -3  -3   89.64    5.70
  -8  -3  -3   88.84    5.65
   8   3   3   84.54    5.57
  -8   3  -3   89.42    5.44
   8   3   3   85.43    5.55
   8   3   3   81.50    5.79
  -8   3  -3   88.82    5.63
   9  -3   3   10.59    1.42
   9  -3   3    9.68    1.13
  -9  -3  -3    8.93    1.55
  -9  -3  -3    9.34    1.49
   9   3   3    7.78    1.32
  -9   3  -3   11.07    1.13
   9   3   3    4.78    1.25
  -9   3  -3   14.31    1.54
  10  -3   3    0.00    0.70
 -10  -3  -3    1.75    1.44
  10  -3   3    0.39    1.14
 -10  -3  -3    1.43    1.34
 -10   3  -3    0.53    0.82
  10   3   3    0.78    1.13
 -10   3  -3    0.00    1.27
 -11  -3  -3   38.89    3.32
  11  -3   3   28.92    2.89
 -11   3  -3   36.66    2.79
 -11   3  -3   36.64    3.13
  11   3   3   37.94    3.02
  12  -3   3    4.11    1.59
 -12  -3  -3    6.25    2.98
 -12   3  -3    4.42    2.01
  12   3   3    3.98    1.71
 -12   3  -3    4.20    1.31
  13  -4  -3   17.39    2.39
 -13  -4   3   26.48    2.88
 -13  -4   3   15.96    2.85
 -13   4   3   20.93    2.83
 -12  -4   3    5.26    1.99
  12  -4  -3    5.46    1.73
 -12  -4   3    5.37    1.79
  12  -4  -3    6.02    1.35
 -12   4   3    6.95    1.99
 -12   4   3    6.50    1.43
  11  -4  -3    0.39    0.91
  11  -4  -3    0.49    1.27
 -11  -4   3    1.11    1.52
 -11  -4   3    1.64    1.36
  11   4  -3    1.68    1.41
 -11   4   3    0.69    1.44
 -11   4   3    0.05    1.01
  10  -4  -3    5.64    1.00
 -10  -4   3    5.81    1.53
 -10  -4   3    5.98    1.36
  10  -4  -3    5.79    1.28
  10   4  -3    6.85    1.44
 -10   4   3    5.22    1.01
  10   4  -3    6.23    1.34
 -10   4   3    6.36    1.45
   9  -4  -3   27.64    2.45
   9  -4  -3   27.37    2.21
  -9  -4   3   32.18    2.54
  -9  -4   3   30.95    2.72
   9   4  -3   29.19    2.35
   9   4  -3   33.01    2.50
  -9   4   3   29.61    2.60
  -9   4   3   28.23    2.24
   9   4  -3   33.13    2.44
   8  -4  -3    4.59    0.81
   8  -4  -3    5.83    1.10
  -8  -4   3    4.53    1.15
  -8  -4   3    5.91    1.05
  -8   4   3    5.99    0.82
  -8   4   3    5.21    1.20
   8   4  -3    6.54    1.15
   8   4  -3    5.62    1.02
   8   4  -3    6.24    0.98
  -7  -4   3    6.58    0.98
   7  -4  -3    9.04    1.09
  -7  -4   3    5.80    1.10
   7  -4  -3    6.73    0.82
   7   4  -3    6.93    1.04
   7   4  -3    7.64    0.91
   7   4  -3    6.54    0.97
  -7   4   3    6.72    0.80
  -7   4   3    7.80    1.13
  -6  -4   3   27.00    1.95
   6  -4  -3   28.35    2.02
   6  -4  -3   27.90    1.87
  -6  -4   3   27.45    2.13
   6   4  -3   25.86    2.05
   6   4  -3   24.89    1.92
  -6   4   3   26.05    1.85
  -6   4   3   25.08    2.08
   6   4  -3   25.44    1.89
  -5  -4   3    2.56    0.79
  -5  -4   3    1.62    0.53
   5  -4  -3    3.39    0.67
   5  -4  -3    2.18    0.49
   5   4  -3    1.85    0.71
   5   4  -3    1.47    0.46
   5   4  -3    2.97    0.60
  -5   4   3    2.10    0.47
  -5   4   3    1.38    0.68
   4  -4  -3   14.07    1.14
  -4  -4   3   14.50    1.08
  -4  -4   3   14.84    1.32
   4  -4  -3   11.36    1.12
  -4  -4   3   17.76    1.27
   4  -4  -3   13.43    1.05
   4   4  -3   14.86    1.06
   4   4  -3   14.89    1.13
   4   4  -3   14.09    1.21
  -4   4   3   12.94    1.05
  -4   4   3   12.78    1.07
  -4   4   3    9.43    1.21
   3  -4  -3    0.78    0.35
  -3  -4   3    0.64    0.56
   3  -4  -3    1.04    0.44
  -3  -4   3    0.50    0.32
   3  -4  -3    0.68    0.39
  -3  -4   3    0.51    0.29
  -3   4   3    0.27    0.51
   3   4  -3    0.14    0.38
   3   4  -3    0.90    0.51
  -3   4   3    0.44    0.44
   3   4  -3    0.22    0.28
  -3   4   3    0.80    0.36
   2  -4  -3  173.85   10.47
   2  -4  -3  180.24   10.44
  -2  -4   3  174.18   10.60
   2  -4  -3  179.25   10.48
   2  -4  -3  159.94   10.57
  -2   4   3  164.94   10.46
  -2   4   3  166.96   10.57
   2   4  -3  174.46   10.57
   2   4  -3  174.48   10.47
   2   4  -3  168.63   10.44
   2   4  -3  169.26   10.44
  -2   4   3  172.40   10.52
   1  -4  -3    1.09    0.24
  -1  -4   3    1.65    0.54
   1  -4  -3    1.08    0.43
  -1  -4   3    1.42    0.55
   1  -4  -3    1.02    0.52
   1  -4  -3    1.16    0.35
   1   4  -3    1.26    0.38
   1   4  -3    0.70    0.24
  -1   4   3    1.02    0.49
   1   4  -3    1.16    0.24
  -1   4   3    1.05    0.49
   1   4  -3    1.40    0.48
  -1   4   3    1.15    0.32
   0  -4   3  157.57    9.28
   0  -4  -3  166.53    9.31
   0  -4  -3  146.33    9.37
   0  -4   3  152.37    9.38
   0  -4   3  153.91    9.35
   0  -4  -3  152.70    9.28
   0   4  -3  144.96    9.20
   0   4   3  146.88    9.35
   0   4   3  153.04    9.27
   0   4  -3  152.85    9.26
   0   4  -3  150.66    9.21
   0   4  -3  144.83    9.33
  -1  -4  -3   50.54    3.17
   1  -4   3   49.73    3.16
   1  -4   3   48.92    3.11
  -1  -4  -3   54.18    3.11
  -1  -4  -3   47.35    3.06
   1  -4   3   50.00    3.06
  -1   4  -3   42.60    3.07
  -1   4  -3   46.71    2.94
   1   4   3   45.49    3.12
  -1   4  -3   44.36    2.94
   1   4   3   54.92    3.05
  -2  -4  -3   30.61    2.30
   2  -4   3   33.29    2.30
  -2  -4  -3   31.41    2.22
   2  -4   3   36.10    2.23
   2   4   3   35.15    2.20
   2   4   3   33.39    2.29
  -2   4  -3   34.55    2.08
   2   4   3   37.02    2.38
   2   4   3   32.62    2.08
  -2   4  -3   30.94    2.28
  -2   4  -3   34.81    2.21
  -2   4  -3   32.69    2.08
  -3  -4  -3   27.99    1.98
   3  -4   3   30.71    1.98
  -3  -4  -3   27.59    2.05
   3   4   3   31.49    1.83
  -3   4  -3   25.92    1.87
  -3   4  -3   26.66    2.03
  -3   4  -3   26.03    1.79
   3   4   3   30.80    1.92
   3   4   3   27.53    2.01
  -3   4  -3   28.31    1.80
  -4  -4  -3    6.69    0.92
   4  -4   3    5.30    0.79
  -4  -4  -3    4.22    0.73
  -4   4  -3    5.33    0.52
   4   4   3    7.42    0.90
   4   4   3    5.99    0.66
  -4   4  -3    5.21    0.85
   4   4   3    5.48    0.69
  -5  -4  -3    2.51    0.74
  -5  -4  -3    2.81    0.78
   5  -4   3    2.44    0.69
   5   4   3    3.28    0.78
  -5   4  -3    1.02    0.71
   5   4   3    2.84    0.63
  -5   4  -3    2.32    0.42
   5   4   3    2.98    0.63
   6  -4   3   23.47    1.92
  -6  -4  -3   27.06    2.07
  -6  -4  -3   27.23    2.09
  -6   4  -3   23.97    1.74
  -6   4  -3   23.82    2.07
   6   4   3   26.39    2.07
   6   4   3   26.94    1.94
  -7  -4  -3    1.49    0.98
   7  -4   3    2.66    0.92
  -7  -4  -3    2.84    1.05
  -7   4  -3    2.59    0.57
   7   4   3    2.80    0.81
  -7   4  -3    2.35    0.98
   7   4   3    1.73    0.96
  -8  -4  -3    3.16    1.23
  -8  -4  -3    4.39    1.18
   8  -4   3    3.16    1.10
   8   4   3    3.42    1.15
  -8   4  -3    4.55    1.20
  -8   4  -3    3.67    0.72
  -9  -4  -3    9.69    1.59
   9  -4   3    9.48    0.95
   9  -4   3   11.83    1.58
  -9  -4  -3   12.45    1.68
  -9   4  -3    7.95    1.06
   9   4   3   12.99    1.62
  -9   4  -3   10.75    1.61
  10  -4   3    0.60    1.27
  10  -4   3    1.15    0.62
 -10  -4  -3    1.00    1.43
 -10  -4  -3    0.90    1.41
 -10   4  -3    0.79    0.85
  10   4   3    2.31    1.36
 -10   4  -3    2.54    1.47
 -11  -4  -3    4.59    1.77
 -11  -4  -3    4.71    1.79
  11  -4   3    4.28    1.50
  11  -4   3    5.37    0.86
 -11   4  -3    8.09    1.86
 -11   4  -3    6.78    1.26
  12  -4   3    0.00    1.79
  12  -4   3    0.18    0.86
 -12   4  -3   -0.22    1.25
 -12  -5   3    6.15    1.94
 -12  -5   3    6.33    2.32
  12  -5  -3    9.00    1.33
  12  -5  -3   12.02    2.13
 -12   5   3    6.59    2.18
 -12   5   3    8.66    1.64
 -11  -5   3    2.04    1.45
  11  -5  -3    2.69    1.52
  11  -5  -3    2.91    0.96
 -11  -5   3    3.62    1.84
 -11   5   3    2.24    1.09
  11   5  -3    3.60    1.72
 -11   5   3    3.75    1.82
 -10  -5   3    2.84    1.22
  10  -5  -3    2.12    0.86
 -10  -5   3    2.30    1.54
  10  -5  -3    1.50    1.30
  10   5  -3    2.99    1.32
 -10   5   3    1.29    0.97
 -10   5   3    3.21    1.50
   9  -5  -3    9.79    1.44
  -9  -5   3    8.74    1.38
   9  -5  -3    8.87    1.04
  -9  -5   3   13.25    1.78
   9   5  -3   10.06    1.24
  -9   5   3    9.93    1.65
   9   5  -3    8.60    1.44
  -9   5   3    7.29    1.09
  -8  -5   3   14.85    1.79
   8  -5  -3   14.69    1.56
   8  -5  -3   14.06    1.26
  -8  -5   3   14.18    1.61
   8   5  -3   12.29    1.34
  -8   5   3   10.44    1.63
   8   5  -3   13.58    1.66
  -8   5   3   14.64    1.42
   7  -5  -3   48.11    3.06
  -7  -5   3   41.36    3.22
  -7  -5   3   42.05    2.99
   7  -5  -3   42.52    2.83
   7   5  -3   42.47    3.15
   7   5  -3   39.85    2.94
  -7   5   3   45.99    3.22
  -7   5   3   43.64    2.90
  -6  -5   3    2.13    0.96
   6  -5  -3    1.29    0.51
   6  -5  -3    0.74    0.74
  -6  -5   3    2.34    0.69
   6   5  -3    0.42    0.78
   6   5  -3    2.67    0.64
  -6   5   3    1.16    0.85
  -6   5   3    1.48    0.57
  -5  -5   3   89.37    5.51
  -5  -5   3   90.66    5.73
   5  -5  -3   89.68    5.57
   5  -5  -3   86.03    5.45
   5   5  -3   96.10    5.72
  -5   5   3   85.67    5.50
   5   5  -3   87.69    5.52
  -5   5   3   83.00    5.68
  -4  -5   3   95.19    6.07
  -4  -5   3   95.66    6.30
   4  -5  -3  106.40    6.14
   4  -5  -3  100.85    6.07
  -4   5   3  101.53    6.10
  -4   5   3   97.79    6.27
   4   5  -3   95.89    6.10
   4   5  -3   93.67    6.25
   3  -5  -3    5.98    0.63
  -3  -5   3    4.53    0.95
   3  -5  -3    6.64    0.72
  -3   5   3    5.87    0.63
  -3   5   3    5.36    0.82
   3   5  -3    4.77    0.59
  -3   5   3    6.43    0.92
   3   5  -3    5.94    0.85
   2  -5  -3   18.71    1.16
   2  -5  -3   17.31    1.18
  -2  -5   3   14.47    1.43
   2  -5  -3   15.65    1.44
   2   5  -3   13.64    1.12
  -2   5   3   14.56    1.32
  -2   5   3   18.61    1.45
  -2   5   3   16.43    1.19
   2   5  -3   14.16    1.43
   2   5  -3   12.06    1.30
  -1  -5   3   10.42    1.15
   1  -5  -3   11.54    0.92
   1  -5  -3   10.67    0.83
   1  -5  -3   11.78    1.17
   1   5  -3    7.82    0.98
  -1   5   3    9.29    1.08
  -1   5   3   10.12    0.86
  -1   5   3    9.33    1.06
   1   5  -3    8.38    0.74
   1   5  -3    8.83    0.88
   0  -5   3   37.61    2.17
   0  -5  -3   32.18    2.12
   0  -5  -3   33.34    2.34
   0  -5   3   33.04    2.36
   0   5   3   29.24    2.24
   0   5  -3   36.62    2.13
   0   5  -3   29.07    2.04
   0   5   3   32.59    2.13
   0   5  -3   29.48    2.21
  -1  -5  -3    2.46    0.76
  -1  -5  -3    2.22    0.47
   1  -5   3    4.41    0.81
   1  -5   3    2.77    0.58
  -1   5  -3    2.98    0.72
   1   5   3    3.15    0.50
   1   5   3    2.20    0.67
  -1   5  -3    2.69    0.34
  -1   5  -3    3.30    0.37
  -1   5  -3    3.15    0.66
   2  -5   3   11.61    1.04
  -2  -5  -3   11.01    0.99
  -2  -5  -3    9.38    1.13
   2  -5   3   11.86    1.21
  -2   5  -3    9.45    0.77
   2   5   3   10.66    1.12
  -2   5  -3    9.47    0.79
  -2   5  -3    9.14    1.04
  -2   5  -3   11.61    1.20
   2   5   3   12.96    0.99
   3  -5   3    1.58    0.65
  -3  -5  -3    1.84    0.75
  -3  -5  -3    1.77    0.58
   3  -5   3    2.70    0.79
   3   5   3    1.85    0.77
  -3   5  -3    1.76    0.36
  -3   5  -3    2.41    0.62
  -3   5  -3    2.68    0.79
   3   5   3    1.27    0.51
  -4  -5  -3   30.70    2.31
   4  -5   3   28.19    2.14
  -4  -5  -3   33.51    2.18
   4   5   3   35.75    2.33
  -4   5  -3   27.01    1.93
   4   5   3   30.15    2.10
  -4   5  -3   25.49    2.26
  -5  -5  -3    2.23    0.80
   5  -5   3    1.89    0.79
  -5  -5  -3    4.77    1.03
  -5   5  -3    3.28    0.91
  -5   5  -3    2.17    0.47
   5   5   3    2.51    0.86
   5   5   3    2.95    0.72
   6  -5   3  202.66   13.46
  -6  -5  -3  223.73   13.57
  -6  -5  -3  219.39   13.49
  -6   5  -3  208.43   13.31
   6   5   3  231.02   13.43
   6   5   3  233.72   13.57
  -6   5  -3  213.59   13.54
  -7  -5  -3    6.04    1.30
  -7  -5  -3    7.72    1.21
   7  -5   3    6.09    1.15
   7   5   3    7.75    1.07
  -7   5  -3    5.04    1.23
   7   5   3    3.99    1.17
  -7   5  -3    8.33    0.83
   8  -5   3    1.08    1.08
  -8  -5  -3    0.48    1.10
  -8  -5  -3   -0.01    1.19
  -8   5  -3   -0.31    1.24
  -8   5  -3    0.36    0.61
   8   5   3    1.44    1.20
  -9  -5  -3    1.60    1.39
  -9  -5  -3    1.14    1.28
   9  -5   3    1.52    1.26
  -9   5  -3    2.00    0.79
  -9   5  -3    0.85    1.40
   9   5   3    1.15    1.21
 -10  -5  -3    3.48    1.70
 -10  -5  -3    4.14    1.59
  10  -5   3    4.64    1.56
 -10   5  -3    5.92    1.80
 -10   5  -3    3.39    1.03
  10   5   3    7.47    1.61
 -11  -5  -3    7.85    2.04
 -11  -5  -3   10.96    2.27
  11  -5   3    6.63    1.69
 -11   5  -3    8.12    2.13
 -11   5  -3    6.25    1.34
 -11  -6   3    4.21    2.09
 -11  -6   3    3.79    1.63
 -11   6   3    1.40    1.29
 -11   6   3    7.94    2.23
  11   6  -3    4.57    1.84
 -10  -6   3    8.01    1.94
 -10  -6   3    5.56    1.43
 -10   6   3    5.19    1.18
 -10   6   3    5.98    1.85
  10   6  -3    4.42    1.78
  -9  -6   3    8.94    1.78
  -9  -6   3   10.30    1.47
  -9   6   3   10.69    1.86
   9   6  -3    9.87    1.71
   9   6  -3    8.94    1.35
  -9   6   3   11.79    1.32
  -8  -6   3    5.21    1.45
  -8  -6   3    5.65    1.11
  -8   6   3    6.30    0.98
   8   6  -3    5.39    1.33
  -8   6   3    7.40    1.52
   8   6  -3    6.78    1.08
  -7  -6   3    8.82    1.48
  -7  -6   3    7.29    1.02
   7   6  -3    4.64    1.21
  -7   6   3    5.06    1.32
   7   6  -3    8.22    1.07
  -7   6   3    5.53    0.90
  -6  -6   3   41.68    3.47
  -6  -6   3   47.53    3.13
   6   6  -3   46.02    3.18
   6   6  -3   48.26    3.38
  -6   6   3   51.60    3.16
  -6   6   3   45.47    3.44
  -5  -6   3   25.92    2.36
  -5  -6   3   24.69    1.87
   5   6  -3   25.33    2.19
  -5   6   3   32.90    1.99
   5   6  -3   26.72    1.98
  -5   6   3   30.11    2.31
  -4  -6   3  177.50   11.24
  -4   6   3  176.84   11.22
  -4   6   3  176.94   11.01
   4   6  -3  188.33   11.21
   4   6  -3  179.45   11.01
  -3  -6   3   78.41    5.47
   3  -6  -3   90.38    5.49
  -3   6   3   87.23    5.25
   3   6  -3   80.84    5.42
  -3   6   3   84.07    5.47
   3   6  -3   80.24    5.22
  -3   6   3   86.10    5.37
   2  -6  -3   81.83    5.25
   2  -6  -3   78.16    4.90
   2  -6  -3   82.97    4.91
  -2  -6   3   74.70    5.24
  -2   6   3   80.87    5.15
  -2   6   3   80.64    5.01
  -2   6   3   83.73    5.24
   2   6  -3   81.86    5.22
   2   6  -3   77.10    4.98
   1  -6  -3   85.01    5.34
   1  -6  -3   89.75    5.65
  -1  -6   3   87.29    5.64
   1   6  -3   86.39    5.37
  -1   6   3   84.29    5.62
  -1   6   3   87.33    5.57
   1   6  -3   86.37    5.57
  -1   6   3   90.48    5.43
   0  -6  -3   28.76    2.28
   0  -6  -3   26.94    1.93
   0  -6   3   31.91    2.31
   0   6  -3   26.77    2.12
   0   6   3   29.09    2.01
   0   6  -3   31.83    1.92
   0   6   3   30.40    2.26
   1  -6   3    0.98    0.84
  -1  -6  -3    0.89    0.45
  -1  -6  -3    0.88    0.90
  -1   6  -3    1.44    0.73
   1   6   3    1.49    0.85
  -1   6  -3    2.13    0.88
  -1   6  -3    1.43    0.39
   1   6   3    1.10    0.53
  -2  -6  -3  161.88   10.11
   2  -6   3  164.72   10.10
  -2  -6  -3  149.91    9.91
   2   6   3  150.93    9.92
   2   6   3  165.08   10.11
  -2   6  -3  169.05   10.02
  -2   6  -3  171.25   10.11
  -2   6  -3  165.05    9.84
  -3  -6  -3   20.92    1.59
   3  -6   3   20.67    1.83
  -3  -6  -3   20.21    1.96
   3   6   3   20.15    1.80
  -3   6  -3   21.72    1.84
  -3   6  -3   19.16    1.39
   3   6   3   19.30    1.60
  -4  -6  -3   67.25    4.75
  -4  -6  -3   70.13    4.97
  -4   6  -3   77.84    4.62
   4   6   3   77.84    4.94
  -4   6  -3   83.29    4.98
   4   6   3   70.77    4.75
  -5  -6  -3   61.13    3.99
  -5  -6  -3   60.97    4.23
  -5   6  -3   56.91    4.12
   5   6   3   60.46    3.95
  -5   6  -3   57.35    3.79
   5   6   3   65.23    4.16
  -6  -6  -3  274.89   17.77
   6  -6   3  294.46   17.80
  -6  -6  -3  289.87   17.90
  -6   6  -3  289.35   17.62
   6   6   3  287.22   17.72
  -6   6  -3  300.11   17.90
   6   6   3  292.11   17.91
   7  -6   3   91.88    5.92
  -7  -6  -3   89.33    6.11
  -7  -6  -3   87.94    5.91
  -7   6  -3   92.05    5.67
  -7   6  -3   90.97    6.07
   7   6   3   89.62    5.83
   7   6   3   88.29    5.99
  -8  -6  -3    1.18    1.43
  -8  -6  -3    1.34    1.21
   8  -6   3    2.34    1.26
  -8   6  -3    1.87    0.77
   8   6   3    1.23    1.43
  -8   6  -3    1.75    1.39
  -9  -6  -3   -0.22    1.50
   9  -6   3    0.39    1.43
  -9  -6  -3   -0.68    1.34
   9   6   3   -0.43    1.56
  -9   6  -3    0.22    1.60
  -9   6  -3   -0.47    0.76
 -10  -6  -3    0.94    1.77
  10  -6   3   -0.60    1.57
 -10  -6  -3    1.53    1.70
 -10   6  -3    2.44    1.95
  10   6   3    1.42    1.66
 -10   6  -3    1.65    1.07
 -10  -7   3   12.77    1.82
 -10  -7   3   15.35    2.52
  10   7  -3   18.39    2.15
  10   7  -3   14.06    2.49
 -10   7   3   14.91    2.56
 -10   7   3   11.03    1.61
  -9  -7   3    3.72    1.88
  -9  -7   3    4.43    1.26
   9   7  -3    5.71    1.45
   9   7  -3    2.52    1.75
  -9   7   3    3.85    1.84
  -9   7   3    5.09    1.18
  -8  -7   3    0.69    1.58
  -8  -7   3    1.04    0.92
  -8   7   3    0.19    1.52
   8   7  -3    1.24    1.60
  -8   7   3    0.82    0.94
   8   7  -3    1.13    1.11
  -7  -7   3   56.12    4.19
  -7  -7   3   50.48    3.56
   7   7  -3   53.65    4.00
   7   7  -3   58.31    3.75
  -7   7   3   60.34    4.13
  -7   7   3   52.85    3.65
  -6  -7   3    3.16    1.37
  -6  -7   3    3.16    0.63
  -6   7   3    2.59    1.26
  -6   7   3    3.11    0.80
   6   7  -3    4.91    1.38
   6   7  -3    3.34    0.91
  -5  -7   3   23.07    2.43
   5   7  -3   24.68    2.18
   5   7  -3   25.65    1.96
  -5   7   3   23.25    1.88
  -5   7   3   26.48    2.40
  -4  -7   3   11.66    1.60
  -4   7   3    9.65    1.11
   4   7  -3   13.79    1.27
   4   7  -3   14.68    1.64
  -4   7   3   11.91    1.59
   3  -7  -3   29.15    2.43
  -3  -7   3   31.29    2.48
   3   7  -3   28.77    2.30
  -3   7   3   25.55    2.41
   3   7  -3   25.49    2.00
  -3   7   3   31.03    2.05
  -2  -7   3    6.01    1.26
   2  -7  -3    7.38    1.28
   2   7  -3    6.94    1.27
  -2   7   3    8.98    1.34
  -2   7   3    8.17    0.88
   2   7  -3    6.80    0.79
  -2   7   3    6.31    1.21
   1  -7  -3   68.22    4.48
  -1  -7   3   61.16    4.44
  -1   7   3   67.35    4.43
   1   7  -3   65.51    4.38
  -1   7   3   66.76    4.16
   1   7  -3   59.46    4.08
  -1   7   3   69.16    4.39
   0  -7  -3    0.04    1.00
   0  -7   3    0.79    1.00
   0   7   3   -0.27    0.87
   0   7   3    0.26    0.99
   0   7  -3    0.43    0.81
   0   7   3    0.19    0.64
   0   7  -3    0.52    0.48
  -1  -7  -3   38.34    2.61
  -1  -7  -3   39.80    3.08
   1  -7   3   39.04    3.05
   1   7   3   41.36    3.07
   1   7   3   41.87    2.76
  -1   7  -3   41.91    2.65
  -1   7  -3   44.98    2.96
  -1   7  -3   40.59    3.09
  -2  -7  -3  138.36    8.52
   2  -7   3  124.53    8.48
  -2  -7  -3  129.83    8.21
  -2   7  -3  131.40    8.50
  -2   7  -3  126.42    8.17
   2   7   3  149.25    8.52
   2   7   3  140.65    8.30
  -3  -7  -3   16.35    1.40
  -3  -7  -3   17.87    1.92
   3  -7   3   17.14    1.85
   3   7   3   14.34    1.52
  -3   7  -3   18.02    1.87
  -3   7  -3   15.30    1.25
   3   7   3   17.72    1.89
  -4  -7  -3    1.53    1.14
  -4  -7  -3    1.73    0.75
   4   7   3    1.69    0.83
   4   7   3    2.03    1.09
  -4   7  -3    2.79    1.20
  -4   7  -3    2.62    0.57
  -5  -7  -3    0.18    0.79
  -5  -7  -3    0.05    1.15
  -5   7  -3   -0.08    1.20
   5   7   3    0.00    0.84
   5   7   3    0.45    1.08
  -5   7  -3    0.53    0.56
  -6  -7  -3    0.32    0.92
  -6  -7  -3    0.27    1.26
  -6   7  -3    1.55    1.33
   6   7   3    0.86    1.21
  -6   7  -3    0.56    0.60
   6   7   3    0.30    0.96
  -7  -7  -3    1.10    1.49
  -7  -7  -3    1.89    1.13
   7   7   3    1.26    1.13
  -7   7  -3    0.75    0.75
   7   7   3    0.37    1.49
  -7   7  -3    1.08    1.48
  -8  -7  -3   -0.09    1.67
  -8  -7  -3    0.65    1.28
  -8   7  -3    0.36    1.64
   8   7   3   -0.96    1.66
  -8   7  -3    0.49    0.81
  -9  -7  -3    3.40    1.62
  -9  -7  -3    4.71    2.10
   9   7   3    5.52    1.86
  -9   7  -3    3.63    2.07
  -9   7  -3    6.29    1.13
  -8  -8   3    9.83    2.34
   8   8  -3   12.56    1.65
   8   8  -3    5.85    1.92
  -8   8   3   13.19    2.34
  -8   8   3   11.04    1.41
  -7  -8   3   31.47    3.24
   7   8  -3   31.09    2.99
  -7   8   3   33.80    3.19
   7   8  -3   32.65    2.68
  -7   8   3   30.82    2.53
  -6  -8   3    1.23    1.55
   6   8  -3    0.19    0.94
  -6   8   3    0.57    0.88
  -6   8   3   -0.98    1.34
   6   8  -3    0.08    1.37
  -5  -8   3    0.79    1.39
   5   8  -3    1.02    0.88
   5   8  -3   -0.06    1.30
  -5   8   3    1.36    1.43
  -5   8   3    0.72    0.80
  -4  -8   3   17.33    2.15
  -4   8   3   20.37    2.31
   4   8  -3   21.25    1.77
   4   8  -3   21.53    2.16
  -4   8   3   20.02    1.79
  -3  -8   3   10.01    1.70
  -3   8   3   10.78    1.16
  -3   8   3    9.96    1.66
   3   8  -3   12.13    1.15
   3   8  -3   11.24    1.61
   2  -8  -3    8.17    1.56
  -2  -8   3   11.94    1.68
   2   8  -3   11.88    1.25
  -2   8   3   11.18    1.18
  -2   8   3   13.16    1.71
   2   8  -3   13.67    1.66
  -1  -8   3    2.38    1.20
   1  -8  -3    0.00    1.17
   1   8  -3    1.47    0.63
   1   8  -3    2.10    1.26
  -1   8   3    0.82    1.26
  -1   8   3    0.74    0.78
  -1   8   3    1.17    1.08
   0  -8   3    6.37    1.49
   0  -8  -3    4.30    1.38
   0   8  -3    6.02    1.43
   0   8  -3    6.07    1.44
   0   8   3    8.04    1.52
   0   8  -3    6.16    0.81
   0   8   3    7.43    1.45
   0   8   3    6.49    0.95
  -1  -8  -3   30.37    2.68
   1  -8   3   26.35    2.57
  -1   8  -3   30.69    1.99
   1   8   3   24.81    2.40
  -1   8  -3   28.02    2.53
  -1   8  -3   25.43    2.54
   1   8   3   26.34    2.16
  -2  -8  -3    3.34    1.37
   2  -8   3    3.88    1.39
   2   8   3    1.99    0.86
  -2   8  -3    3.90    1.39
  -2   8  -3    4.02    0.68
   2   8   3    6.17    1.48
  -3  -8  -3    0.82    0.60
  -3  -8  -3    0.63    1.26
   3  -8   3    0.34    1.23
  -3   8  -3    0.07    0.60
  -3   8  -3    0.92    1.29
   3   8   3    0.97    0.86
   3   8   3    0.85    1.22
  -4  -8  -3    0.13    0.71
  -4  -8  -3    0.40    1.39
   4   8   3    0.09    1.25
   4   8   3    0.36    0.90
  -4   8  -3    0.48    0.64
  -4   8  -3   -0.33    1.33
  -5  -8  -3    1.70    1.49
  -5  -8  -3    2.47    0.92
  -5   8  -3    3.49    0.76
   5   8   3    1.66    1.39
   5   8   3    3.38    1.15
  -5   8  -3    3.79    1.60
  -6  -8  -3    0.85    1.00
  -6  -8  -3    2.39    1.68
  -6   8  -3    1.24    0.77
   6   8   3    1.27    1.67
  -6   8  -3    2.08    1.73
   6   8   3    1.99    1.26
  -7  -8  -3    0.81    1.84
  -7  -8  -3    0.72    1.19
  -7   8  -3    0.67    0.91
  -7   8  -3    0.10    1.81
   7   8   3    0.11    1.69
   7   8   3    0.89    1.40
  -8  -8  -3   12.44    2.52
   8   8   3   13.12    3.72
  -8   8  -3   14.88    2.65
  -6  -9   3    0.75    1.92
  -6   9   3    0.79    1.83
   6   9  -3    0.64    1.24
   6   9  -3    0.23    1.73
  -6   9   3   -0.09    1.06
  -5  -9   3   -0.58    1.69
  -5   9   3    0.00    1.75
  -5   9   3    0.11    1.00
   5   9  -3   -0.14    1.61
   5   9  -3    1.06    1.10
  -4  -9   3    1.74    1.69
  -4   9   3    0.01    1.56
  -4   9   3    1.28    1.00
   4   9  -3    2.29    1.59
   4   9  -3    1.59    1.01
  -3  -9   3    7.84    1.91
   3   9  -3   11.18    1.28
  -3   9   3   12.51    2.06
   3   9  -3    9.21    1.78
  -3   9   3    9.91    1.23
   2  -9  -3    5.28    1.68
  -2  -9   3    5.33    1.77
   2   9  -3    3.46    0.93
   2   9  -3    4.36    1.67
  -2   9   3    2.95    1.56
  -2   9   3    2.86    0.98
  -1  -9   3   19.70    2.41
   1  -9  -3   21.61    2.47
   1   9  -3   22.31    1.84
   1   9  -3   18.95    2.37
  -1   9   3   22.19    1.99
   1   9  -3   24.05    2.54
  -1   9   3   18.91    2.41
   0  -9   3   -0.07    1.44
   0  -9  -3    0.10    1.49
   0   9   3    0.63    1.53
   0   9   3    0.68    0.97
   0   9  -3    0.71    1.50
   0   9  -3    0.55    0.76
   0   9   3   -0.08    1.44
   0   9  -3    0.24    1.46
  -1  -9  -3    0.30    1.51
   1  -9   3    0.24    1.44
  -1   9  -3   -0.44    1.49
   1   9   3   -0.14    1.46
   1   9   3    0.29    1.38
  -1   9  -3    0.05    0.80
   1   9   3    0.47    0.91
   2  -9   3    0.30    1.52
  -2  -9  -3    3.41    1.72
  -2   9  -3    1.35    0.79
  -2   9  -3    0.80    1.57
   2   9   3    1.86    1.08
   2   9   3    1.49    1.65
  -3  -9  -3    2.98    1.81
   3   9   3    3.50    1.65
   3   9   3    1.80    1.13
  -3   9  -3    3.35    0.86
  -3   9  -3    3.84    1.74
  -4  -9  -3    7.54    2.11
  -4   9  -3    7.59    1.94
  -4   9  -3    6.18    1.03
   4   9   3    9.36    1.47
   4   9   3    8.83    1.95
  -5  -9  -3    2.20    2.04
  -5  -9  -3    1.22    0.79
  -5   9  -3    3.52    2.05
   5   9   3    3.11    2.02
  -5   9  -3    2.14    0.91
   5   9   3    3.30    1.41
  -6  -9  -3   19.97    1.93
  -6  -9  -3   20.83    2.93
  -6   9  -3   20.52    3.09
   6   9   3   20.87    2.19
   2  10  -3    8.57    2.33
   1  10  -3    1.73    2.03
   0 -10  -3   -0.65    2.51
   0  10   3    0.92    2.47
   1  10   3    8.21    2.28
 -14   0   4    0.45    1.98
  14   0  -4    0.89    1.68
  14   0  -4    0.23    1.83
  13   0  -4    8.37    1.80
 -13   0   4    7.63    1.84
  13   0  -4    5.48    1.70
 -12   0   4    5.63    1.53
  12   0  -4    8.95    1.63
  12   0  -4    8.50    1.57
 -11   0   4   14.27    1.91
  11   0  -4   20.11    2.02
  11   0  -4   21.36    2.13
  10   0  -4  414.39   24.11
  10   0  -4  372.50   24.06
 -10   0   4  391.69   24.13
   9   0  -4   59.27    4.00
  -9   0   4   55.94    3.98
  -9   0   4   57.35    4.06
   9   0  -4   60.88    3.92
  -8   0   4    1.66    0.73
   8   0  -4    0.57    0.65
  -8   0   4    1.83    0.63
   8   0  -4    1.21    0.72
  -8   0   4    1.60    0.90
   7   0  -4    0.62    0.55
  -7   0   4    0.07    0.49
   7   0  -4    0.56    0.53
   7   0  -4    0.93    0.44
  -7   0   4    0.93    0.67
  -7   0   4    0.64    0.46
   7   0  -4    0.57    0.49
  -7   0   4    0.37    0.55
   6   0  -4    3.85    0.48
  -6   0   4    3.23    0.49
   6   0  -4    2.17    0.58
   6   0  -4    2.82    0.49
   6   0  -4    3.31    0.61
  -6   0   4    3.32    0.65
  -6   0   4    2.28    0.59
  -6   0   4    3.08    0.54
  -5   0   4    1.72    0.40
  -5   0   4    1.66    0.48
  -5   0   4    2.31    0.51
  -5   0   4    1.93    0.38
   5   0  -4    2.38    0.40
   5   0  -4    1.83    0.47
   5   0  -4    2.07    0.45
  -4   0   4   15.45    1.03
   4   0  -4   13.32    1.07
  -4   0   4   15.51    1.11
  -4   0   4   13.56    1.03
   4   0  -4   15.87    1.03
   4   0  -4   14.95    1.11
  -4   0   4   14.44    1.10
  -3   0   4  145.33    8.90
  -3   0   4  146.69    8.90
  -3   0   4  148.01    8.88
   3   0  -4  143.49    8.86
   3   0  -4  140.18    8.89
   3   0  -4  140.90    8.90
  -3   0   4  155.22    8.86
   2   0  -4 1576.28   93.07
  -2   0   4 1515.60   93.07
  -2   0   4 1484.72   93.04
  -2   0   4 1510.07   93.06
   2   0  -4 1577.59   93.07
   2   0  -4 1529.74   93.04
  -2   0   4 1597.26   93.07
  -1   0   4  210.82   12.67
  -1   0   4  208.85   12.69
   1   0  -4  204.49   12.68
  -1   0   4  210.90   12.68
   1   0  -4  211.02   12.66
   0   0   4 2003.12  119.05
   0   0   4 1999.88  119.06
   0   0  -4 1980.54  119.06
   0   0   4 1904.48  119.04
   1   0   4 2072.72  122.57
   1   0   4 2087.12  122.54
   1   0   4 1953.53  122.52
  -1   0  -4 2007.70  122.54
  -2   0  -4  402.11   24.11
   2   0   4  388.40   24.13
   2   0   4  406.92   24.15
  -2   0  -4  406.56   24.10
   2   0   4  389.69   24.13
  -3   0  -4  363.43   21.85
   3   0   4  354.76   21.85
  -3   0  -4  378.16   21.89
   3   0   4  360.60   21.89
  -3   0  -4  358.65   21.84
   3   0   4  349.61   21.87
   4   0   4  145.51    8.81
  -4   0  -4  149.16    8.88
   4   0   4  143.06    8.86
  -4   0  -4  144.22    8.83
  -4   0  -4  145.46    8.80
   4   0   4  138.52    8.85
   5   0   4   74.04    4.45
  -5   0  -4   70.53    4.48
   5   0   4   71.76    4.42
   5   0   4   67.04    4.49
  -5   0  -4   73.58    4.54
  -5   0  -4   71.98    4.43
   5   0   4   69.20    4.49
   6   0   4    0.06    0.54
  -6   0  -4    0.36    0.69
  -6   0  -4    0.19    0.51
   6   0   4   -0.25    0.51
   6   0   4   -0.09    0.41
  -6   0  -4    0.14    0.39
   7   0   4    8.25    0.97
   7   0   4    7.96    0.97
  -7   0  -4    6.16    0.93
  -7   0  -4    8.01    0.82
   8   0   4  485.59   29.06
  -8   0  -4  480.73   29.06
   8   0   4  464.72   29.06
  -8   0  -4  476.06   28.97
   9   0   4    1.41    0.96
  -9   0  -4    1.36    0.73
   9   0   4    1.90    0.87
  -9   0  -4    2.19    0.92
 -10   0  -4   10.51    1.48
 -10   0  -4    7.50    1.17
  10   0   4   10.46    1.34
  10   0   4    8.51    1.39
 -11   0  -4   36.32    2.94
  11   0   4   30.51    2.76
  11   0   4   27.58    2.58
  12   0   4   15.10    2.08
  12   0   4   16.32    1.97
  13   0   4   40.51    3.74
  13   0   4   40.81    3.58
  14  -1  -4    5.97    2.27
  14  -1  -4    4.37    1.90
 -14  -1   4    4.70    2.19
  14   1  -4    4.80    2.02
 -14   1   4    3.01    1.97
  13  -1  -4   -1.16    1.50
 -13  -1   4    1.01    1.65
  13  -1  -4    0.48    1.48
  13   1  -4    0.94    1.55
 -13   1   4    0.95    1.56
 -12  -1   4   10.55    1.78
  12  -1  -4    9.10    1.56
  12  -1  -4    8.67    1.51
 -12   1   4    9.63    1.69
  12   1  -4    8.83    1.68
  11  -1  -4    0.96    1.14
 -11  -1   4    0.76    1.14
  11  -1  -4    0.89    1.03
  11   1  -4    0.18    0.99
 -11   1   4    2.06    1.14
  11   1  -4    1.47    1.23
  10  -1  -4  104.86    7.09
 -10  -1   4  115.78    7.20
 -10  -1   4  121.04    7.23
  10  -1  -4  101.14    7.06
 -10   1   4  106.96    7.15
  10   1  -4  114.55    7.19
  10   1  -4  113.49    7.12
 -10   1   4  108.83    7.01
   9  -1  -4    1.58    0.86
  -9  -1   4    2.21    1.03
   9  -1  -4    2.55    0.83
  -9  -1   4    2.71    0.94
  -9   1   4    2.22    0.80
   9   1  -4    1.72    0.84
   9   1  -4    2.89    1.00
  -9   1   4    2.46    0.98
   8  -1  -4   37.61    2.89
  -8  -1   4   43.85    3.01
   8  -1  -4   40.95    2.91
  -8  -1   4   42.19    2.99
  -8   1   4   36.81    3.52
  -8   1   4   39.84    2.96
  -8   1   4   43.80    2.83
   8   1  -4   46.40    2.94
   8   1  -4   42.24    3.00
   8   1  -4   45.17    2.80
  -7  -1   4   14.95    1.40
  -7  -1   4   15.79    1.39
  -7  -1   4   18.95    1.28
   7  -1  -4   15.05    1.28
   7  -1  -4   11.29    1.31
  -7   1   4   13.99    1.39
  -7   1   4   13.30    1.47
   7   1  -4   15.92    1.34
  -7   1   4   13.56    1.23
   7   1  -4   17.87    1.42
   7   1  -4   16.70    1.26
   6  -1  -4   -0.08    0.29
   6  -1  -4   -0.16    0.44
  -6  -1   4   -0.07    0.45
   6  -1  -4    0.02    0.47
   6  -1  -4    0.07    0.41
  -6  -1   4    0.27    0.49
  -6  -1   4    0.18    0.55
  -6  -1   4    0.11    0.41
  -6   1   4    0.17    0.54
   6   1  -4    0.34    0.49
  -6   1   4    0.03    0.50
   6   1  -4   -0.07    0.40
   6   1  -4    0.12    0.47
   6   1  -4    0.42    0.38
  -6   1   4    0.03    0.35
  -6   1   4   -0.22    0.36
  -5  -1   4   92.19    5.52
  -5  -1   4   98.80    5.51
   5  -1  -4   88.24    5.45
   5  -1  -4   75.20    5.49
   5  -1  -4   79.97    5.49
  -5  -1   4   99.54    5.45
   5   1  -4   91.16    5.50
  -5   1   4   85.35    5.53
  -5   1   4   71.37    5.49
   5   1  -4   94.70    5.47
  -5   1   4   81.80    5.44
   5   1  -4   99.05    5.46
   5   1  -4   96.47    5.54
  -5   1   4   84.75    5.41
  -4  -1   4  189.95   11.53
   4  -1  -4  194.02   11.60
  -4  -1   4  185.61   11.58
   4  -1  -4  199.26   11.55
   4  -1  -4  185.41   11.57
  -4  -1   4  185.33   11.61
  -4  -1   4  177.10   11.58
   4   1  -4  181.24   11.57
  -4   1   4  188.19   11.60
  -4   1   4  194.44   11.54
   4   1  -4  186.58   11.54
  -4   1   4  202.17   11.53
   4   1  -4  196.03   11.60
  -3  -1   4  262.05   15.78
   3  -1  -4  259.93   15.76
  -3  -1   4  262.42   15.81
   3  -1  -4  263.48   15.80
  -3  -1   4  266.80   15.80
   3  -1  -4  252.62   15.78
   3   1  -4  263.43   15.75
   3   1  -4  256.74   15.78
   3   1  -4  263.85   15.83
  -3   1   4  258.18   15.80
  -3   1   4  265.72   15.75
  -3   1   4  254.06   15.75
  -3   1   4  250.43   15.79
  -2  -1   4 2360.77  142.69
   2  -1  -4 2415.64  142.69
   2  -1  -4 2466.37  142.72
   2  -1  -4 2329.53  142.73
  -2  -1   4 2358.54  142.73
  -2  -1   4 2370.67  142.72
  -2   1   4 2377.34  142.70
  -2   1   4 2323.50  142.71
  -2   1   4 2401.21  142.73
  -2   1   4 2391.66  142.69
   2   1  -4 2325.92  142.71
   2   1  -4 2250.46  142.72
  -1  -1   4  511.35   30.98
   1  -1  -4  536.38   30.96
  -1  -1   4  507.00   30.93
   1  -1  -4  528.89   30.96
  -1  -1   4  508.62   30.93
  -1  -1   4  496.03   30.98
   1  -1  -4  542.35   30.99
  -1  -1   4  499.78   31.00
  -1   1   4  513.62   30.97
  -1   1   4  541.99   31.00
   1   1  -4  483.20   30.93
  -1   1   4  535.91   30.96
   1   1  -4  476.24   30.97
  -1   1   4  532.26   30.99
   1   1  -4  475.19   30.93
   0  -1   4  222.55   13.12
   0  -1  -4  220.96   13.15
   0  -1   4  213.94   13.14
   0  -1   4  214.90   13.14
   0  -1  -4  211.74   13.12
   0  -1  -4  216.90   13.11
   0  -1  -4  213.51   13.12
   0   1   4  221.56   13.12
   0   1   4  220.13   13.15
   0   1   4  211.84   13.15
   0   1   4  216.02   13.11
   0   1   4  215.23   13.11
   1  -1   4   28.02    1.77
   1  -1   4   28.76    1.74
   1  -1   4   27.48    1.78
  -1  -1  -4   29.36    1.80
  -1  -1  -4   27.75    1.75
  -1  -1  -4   29.16    1.75
   1   1   4   26.27    1.75
   1   1   4   27.16    1.78
   1   1   4   29.36    1.80
  -1   1  -4   26.62    1.74
  -1   1  -4   27.27    1.70
   1   1   4   28.63    1.75
  -1   1  -4   26.96    1.70
  -2  -1  -4   17.93    1.26
   2  -1   4   15.30    1.20
  -2  -1  -4   19.70    1.18
   2  -1   4   17.54    1.13
  -2  -1  -4   20.69    1.20
   2  -1   4   17.93    1.18
   2  -1   4   18.02    1.14
   2   1   4   18.01    1.20
   2   1   4   19.33    1.19
   2   1   4   17.62    1.21
  -2   1  -4   16.35    1.12
   2   1   4   19.40    1.24
  -2   1  -4   16.60    1.17
  -2   1  -4   16.83    1.14
  -3  -1  -4   25.30    1.61
   3  -1   4   24.92    1.59
   3  -1   4   24.47    1.57
   3  -1   4   26.26    1.66
  -3  -1  -4   22.73    1.61
  -3  -1  -4   24.64    1.68
   3  -1   4   24.50    1.58
   3   1   4   24.19    1.61
  -3   1  -4   25.61    1.62
   3   1   4   22.90    1.66
   3   1   4   24.72    1.64
  -3   1  -4   24.53    1.56
   3   1   4   24.01    1.63
  -4  -1  -4  157.87    9.56
  -4  -1  -4  165.06    9.59
   4  -1   4  146.69    9.55
   4  -1   4  151.61    9.61
   4  -1   4  157.33    9.52
   4  -1   4  153.15    9.56
  -4  -1  -4  158.88    9.64
   4   1   4  167.04    9.56
   4   1   4  160.26    9.60
  -4   1  -4  152.34    9.57
   4   1   4  155.31    9.58
  -4   1  -4  150.31    9.53
   4   1   4  161.85    9.63
   5  -1   4  111.08    6.92
   5  -1   4  120.02    6.88
   5  -1   4  115.60    6.80
  -5  -1  -4  109.37    6.94
  -5  -1  -4  117.86    6.85
   5  -1   4  109.31    6.86
  -5  -1  -4  108.70    6.89
   5   1   4  111.64    6.86
   5   1   4  114.41    6.87
  -5   1  -4  110.34    6.82
   5   1   4  106.30    6.92
   5   1   4   99.89    6.88
  -5   1  -4  109.01    6.88
   6  -1   4   40.51    2.73
  -6  -1  -4   39.90    2.79
   6  -1   4   39.11    2.78
  -6  -1  -4   47.29    2.74
  -6  -1  -4   42.12    2.88
  -6   1  -4   39.73    2.78
   6   1   4   43.29    2.73
   6   1   4   39.19    2.78
   6   1   4   39.77    2.83
   6   1   4   42.97    2.80
  -6   1  -4   42.50    2.68
  -7  -1  -4   28.89    2.18
   7  -1   4   24.67    1.94
  -7  -1  -4   28.03    2.03
   7  -1   4   26.37    1.99
  -7  -1  -4   28.31    1.93
   7   1   4   30.08    1.95
   7   1   4   26.90    1.97
  -7   1  -4   22.99    2.01
   7   1   4   26.75    2.08
  -7   1  -4   24.43    1.86
   8  -1   4   44.73    3.06
   8  -1   4   44.16    2.95
  -8  -1  -4   35.37    3.01
  -8  -1  -4   38.05    2.90
   8   1   4   45.62    3.10
  -8   1  -4   48.11    2.90
  -8   1  -4   45.49    3.07
   8   1   4   41.06    3.01
  -9  -1  -4   11.42    1.38
   9  -1   4    8.74    1.17
  -9  -1  -4   11.76    1.43
   9  -1   4    8.87    1.37
   9   1   4    9.07    1.25
  -9   1  -4    9.15    1.08
   9   1   4   12.29    1.43
  -9   1  -4    8.36    1.29
 -10  -1  -4    0.31    1.16
  10  -1   4   -0.13    0.79
  10  -1   4   -0.27    1.05
  10   1   4   -0.11    1.04
 -10   1  -4   -0.18    1.07
 -10   1  -4   -0.65    0.84
  10   1   4    0.53    1.08
 -11  -1  -4    0.79    1.36
  11  -1   4   -0.51    0.96
  11  -1   4   -0.06    1.22
  11   1   4    0.52    1.27
  11   1   4    0.14    1.14
 -11   1  -4    0.73    1.01
 -11   1  -4    0.60    1.34
  12  -1   4   -0.26    1.45
  12  -1   4    1.45    1.18
  12   1   4    1.20    1.42
  12   1   4    2.81    1.57
  13  -1   4   14.47    2.31
  13   1   4   14.65    2.22
  13   1   4   17.33    2.25
 -14  -2   4   -0.35    2.20
 -14   2   4    0.83    2.04
  14   2  -4    0.75    1.97
 -13  -2   4   18.82    2.44
  13  -2  -4   16.85    2.06
  13  -2  -4   12.87    2.19
 -13   2   4   11.70    2.13
  13   2  -4   19.69    2.26
  12  -2  -4    0.41    1.10
 -12  -2   4    0.09    1.49
 -12  -2   4   -0.05    1.45
  12  -2  -4    0.35    1.35
 -12   2   4    0.02    1.45
  12   2  -4    0.38    1.36
 -11  -2   4   10.08    1.66
  11  -2  -4    6.10    1.23
  11  -2  -4    6.54    1.40
 -11  -2   4    4.27    1.37
 -11   2   4    6.10    1.47
  11   2  -4    7.05    1.29
 -11   2   4    7.86    1.28
 -10  -2   4   94.11    6.34
 -10  -2   4   92.60    6.33
  10  -2  -4   90.73    6.21
  10  -2  -4   98.71    6.28
 -10   2   4  101.10    6.36
 -10   2   4   99.11    6.15
  10   2  -4   98.84    6.24
   9  -2  -4   -0.13    0.85
  -9  -2   4    0.65    0.93
   9  -2  -4   -0.46    0.76
  -9  -2   4   -0.08    0.90
   9   2  -4    0.67    0.88
   9   2  -4    0.50    0.76
  -9   2   4    0.39    0.67
  -9   2   4    0.83    0.96
   9   2  -4    0.38    0.83
  -8  -2   4    0.26    0.76
   8  -2  -4    0.26    0.74
  -8  -2   4    0.53    0.75
   8  -2  -4    0.23    0.61
   8   2  -4    0.41    0.66
  -8   2   4   -0.47    0.75
   8   2  -4   -0.15    0.62
   8   2  -4    0.65    0.61
  -8   2   4    0.20    0.52
  -7  -2   4    1.74    0.72
  -7  -2   4    1.37    0.64
   7  -2  -4    1.41    0.60
   7  -2  -4    2.03    0.62
   7   2  -4    2.01    0.56
   7   2  -4    1.93    0.57
   7   2  -4    2.65    0.81
   7   2  -4    2.08    0.69
  -7   2   4    2.24    0.56
  -7   2   4    1.55    0.70
  -6  -2   4   -0.17    0.60
   6  -2  -4    0.05    0.43
   6  -2  -4   -0.15    0.44
  -6  -2   4    0.96    0.58
  -6  -2   4    0.17    0.54
   6   2  -4    0.74    0.40
  -6   2   4   -0.13    0.64
   6   2  -4   -0.03    0.51
  -6   2   4    0.11    0.39
   6   2  -4    0.14    0.52
  -6   2   4    0.26    0.55
   6   2  -4    0.24    0.52
  -5  -2   4  264.67   16.08
  -5  -2   4  260.32   16.11
   5  -2  -4  253.18   16.06
   5  -2  -4  241.88   16.00
  -5  -2   4  266.68   16.06
   5  -2  -4  258.97   16.05
   5   2  -4  271.28   16.06
   5   2  -4  271.15   16.01
   5   2  -4  278.31   16.09
  -5   2   4  250.81   16.09
  -5   2   4  269.44   15.96
  -5   2   4  264.42   16.01
   5   2  -4  269.93   16.06
  -5   2   4  266.85   16.10
  -4  -2   4    1.08    0.50
   4  -2  -4    0.73    0.38
  -4  -2   4    0.48    0.35
   4  -2  -4    0.43    0.35
  -4  -2   4    0.95    0.46
  -4   2   4    0.38    0.47
   4   2  -4    0.67    0.42
  -4   2   4    0.14    0.38
  -4   2   4    0.31    0.29
  -4   2   4    0.52    0.28
   4   2  -4    0.71    0.41
   4   2  -4    1.11    0.39
   4   2  -4    0.86    0.27
   3  -2  -4  445.58   26.37
  -3  -2   4  416.65   26.42
  -3  -2   4  425.12   26.36
  -3  -2   4  434.31   26.36
   3  -2  -4  446.96   26.39
  -3  -2   4  431.18   26.42
  -3   2   4  427.03   26.35
  -3   2   4  430.53   26.41
   3   2  -4  424.17   26.40
  -3   2   4  451.06   26.35
  -3   2   4  465.53   26.42
   3   2  -4  433.12   26.38
   3   2  -4  429.76   26.34
   2  -2  -4  285.82   16.98
  -2  -2   4  286.84   16.92
  -2  -2   4  261.67   17.00
  -2  -2   4  268.85   16.92
   2  -2  -4  293.65   16.95
  -2  -2   4  279.74   17.00
  -2   2   4  301.80   17.00
   2   2  -4  263.53   16.92
   2   2  -4  275.66   16.92
  -2   2   4  285.81   16.95
   2   2  -4  272.98   16.96
  -2   2   4  270.43   16.99
  -2   2   4  290.74   16.97
   1  -2  -4  149.68    8.50
  -1  -2   4  142.83    8.58
   1  -2  -4  142.35    8.56
  -1  -2   4  138.76    8.57
  -1  -2   4  144.93    8.55
   1  -2  -4  136.40    8.55
  -1   2   4  140.57    8.52
   1   2  -4  137.32    8.53
  -1   2   4  142.30    8.56
   1   2  -4  133.98    8.47
  -1   2   4  135.21    8.55
   1   2  -4  135.75    8.47
  -1   2   4  144.07    8.57
   0  -2  -4   26.62    1.67
   0  -2  -4   26.71    1.66
   0  -2   4   23.24    1.64
   0  -2   4   23.79    1.65
   0  -2  -4   26.50    1.56
   0  -2  -4   25.64    1.61
   0  -2   4   23.14    1.65
   0   2   4   25.90    1.69
   0   2   4   25.44    1.66
   0   2   4   24.81    1.62
   1  -2   4    3.32    0.43
  -1  -2  -4    4.18    0.39
  -1  -2  -4    3.01    0.42
   1  -2   4    2.70    0.40
   1  -2   4    3.03    0.40
  -1  -2  -4    3.42    0.45
   1   2   4    2.87    0.31
   1   2   4    3.46    0.37
   1   2   4    3.75    0.48
   1   2   4    2.39    0.41
  -1   2  -4    2.55    0.39
  -2  -2  -4   40.04    2.67
  -2  -2  -4   40.23    2.70
   2  -2   4   46.79    2.70
   2  -2   4   45.77    2.64
  -2  -2  -4   43.29    2.65
   2   2   4   39.22    2.71
   2   2   4   39.84    2.69
  -2   2  -4   42.58    2.57
   2   2   4   40.02    2.62
   2   2   4   39.19    2.64
  -2   2  -4   43.40    2.67
  -2   2  -4   43.45    2.57
  -3  -2  -4   91.33    5.58
   3  -2   4   92.23    5.47
  -3  -2  -4   91.72    5.51
   3  -2   4   88.44    5.55
  -3  -2  -4   87.70    5.54
   3   2   4   92.40    5.51
  -3   2  -4   85.64    5.45
   3   2   4   95.06    5.59
   3   2   4   87.52    5.50
  -3   2  -4   84.95    5.52
   3   2   4   87.68    5.55
  -3   2  -4   89.34    5.46
   4  -2   4  640.62   37.97
   4  -2   4  631.34   37.97
  -4  -2  -4  636.39   38.03
  -4  -2  -4  627.27   38.06
   4  -2   4  633.18   38.08
  -4  -2  -4  644.07   38.10
   4  -2   4  606.35   37.97
   4   2   4  637.08   38.04
  -4   2  -4  599.29   37.99
  -4   2  -4  616.60   38.05
   4   2   4  639.34   38.08
   4   2   4  627.15   38.03
  -4   2  -4  622.36   37.98
   4   2   4  638.97   38.10
  -5  -2  -4    0.41    0.62
   5  -2   4    0.58    0.58
   5  -2   4    0.82    0.32
   5  -2   4    0.52    0.40
  -5  -2  -4    0.12    0.41
  -5  -2  -4    0.20    0.52
   5   2   4   -0.09    0.46
  -5   2  -4    0.88    0.31
   5   2   4   -0.04    0.45
   5   2   4    0.06    0.58
   5   2   4    0.33    0.50
  -5   2  -4    0.49    0.52
  -6  -2  -4    7.03    0.97
  -6  -2  -4    5.89    0.72
   6  -2   4    5.57    0.65
  -6  -2  -4    4.62    0.84
   6  -2   4    5.26    0.87
   6   2   4    6.22    0.94
   6   2   4    4.37    0.76
  -6   2  -4    6.22    0.89
   6   2   4    6.55    0.85
  -6   2  -4    6.17    0.64
   6   2   4    6.44    0.80
   7  -2   4    0.07    0.48
  -7  -2  -4   -0.08    0.76
  -7  -2  -4    0.29    0.73
  -7  -2  -4   -0.18    0.57
   7  -2   4    0.43    0.64
  -7   2  -4   -0.08    0.45
  -7   2  -4    0.30    0.70
   7   2   4    0.20    0.65
   7   2   4    0.39    0.76
   7   2   4    0.30    0.68
   8  -2   4   28.49    2.38
  -8  -2  -4   33.47    2.47
   8  -2   4   29.28    2.19
  -8  -2  -4   28.36    2.50
   8   2   4   31.23    2.36
  -8   2  -4   32.24    2.20
   8   2   4   36.29    2.52
   8   2   4   31.98    2.34
  -8   2  -4   29.70    2.42
   9  -2   4    2.05    0.74
   9  -2   4    1.15    0.89
  -9  -2  -4    2.71    1.12
  -9   2  -4    1.90    0.75
  -9   2  -4    2.43    1.06
   9   2   4    2.02    1.08
   9   2   4    1.95    0.99
  10  -2   4   13.97    1.78
 -10  -2  -4   20.49    2.04
  10  -2   4   15.73    1.63
 -10   2  -4   14.45    1.53
  10   2   4   17.41    1.83
 -10   2  -4   22.26    2.05
  10   2   4   16.66    1.95
  11  -2   4    0.83    0.95
 -11  -2  -4    1.46    1.45
  11  -2   4    0.49    1.17
  11   2   4    0.25    1.24
  11   2   4    1.36    1.31
 -11   2  -4    0.61    1.29
 -11   2  -4    0.09    0.92
  12  -2   4   31.77    3.25
  12   2   4   38.49    3.26
 -12   2  -4   33.85    3.02
  12   2   4   36.78    3.38
  13   2   4    1.37    1.91
  13   2   4    2.67    1.97
  13  -3  -4   11.73    1.80
 -13  -3   4   15.13    2.36
 -13  -3   4   13.52    2.21
  13  -3  -4   15.00    2.23
  13   3  -4   12.78    2.00
 -13   3   4   11.21    2.38
 -12  -3   4    4.96    1.73
  12  -3  -4    3.60    1.28
  12  -3  -4    4.11    1.64
 -12  -3   4    4.90    1.57
  12   3  -4    5.57    1.64
 -12   3   4    5.30    1.72
 -11  -3   4   -0.17    1.27
  11  -3  -4    0.53    0.90
 -11  -3   4    0.11    1.22
  11  -3  -4    0.34    1.10
 -11   3   4    0.13    0.97
  11   3  -4    1.23    1.22
 -11   3   4    0.28    1.30
  10  -3  -4    0.18    0.92
 -10  -3   4    0.29    1.18
  10  -3  -4   -0.26    0.82
 -10  -3   4   -0.17    1.03
 -10   3   4   -0.27    0.84
  10   3  -4    0.36    1.05
 -10   3   4   -0.21    1.08
  10   3  -4    1.01    1.06
   9  -3  -4    8.80    1.14
   9  -3  -4    9.79    1.30
  -9  -3   4    9.97    1.41
  -9  -3   4    9.05    1.32
  -9   3   4    7.94    1.04
   9   3  -4   10.19    1.29
   9   3  -4    9.26    1.27
  -9   3   4    8.66    1.37
   9   3  -4    8.60    1.16
  -8  -3   4    7.46    1.11
   8  -3  -4    7.57    1.13
   8  -3  -4    9.78    1.12
  -8  -3   4    6.62    1.22
  -8   3   4    8.36    0.95
  -8   3   4    8.69    1.24
   8   3  -4    9.12    1.13
   8   3  -4    9.19    1.16
   8   3  -4    8.82    1.01
  -7  -3   4    0.30    0.63
   7  -3  -4    0.22    0.66
  -7  -3   4    0.23    0.74
   7  -3  -4    0.38    0.56
  -7   3   4    0.29    0.76
   7   3  -4    0.12    0.61
  -7   3   4    0.17    0.49
   7   3  -4    0.46    0.69
   7   3  -4    0.13    0.53
  -6  -3   4    6.44    0.94
  -6  -3   4    5.13    0.72
   6  -3  -4    5.24    0.71
   6  -3  -4    3.35    0.68
   6   3  -4    6.63    0.80
   6   3  -4    6.73    0.82
  -6   3   4    4.08    0.63
  -6   3   4    2.48    0.74
   6   3  -4    6.08    0.68
  -5  -3   4    5.74    0.69
  -5  -3   4    3.34    0.74
   5  -3  -4    5.92    0.68
  -5  -3   4    4.12    0.78
   5  -3  -4    6.48    0.74
  -5   3   4    6.95    0.64
   5   3  -4    4.74    0.75
  -5   3   4    7.95    0.72
   5   3  -4    6.85    0.65
   5   3  -4    5.02    0.70
  -5   3   4    6.58    0.85
  -4  -3   4    5.63    0.77
  -4  -3   4    6.84    0.70
   4  -3  -4    4.63    0.62
  -4  -3   4    5.90    0.65
   4  -3  -4    4.52    0.62
  -4  -3   4    6.47    0.83
  -4   3   4    6.53    0.84
   4   3  -4    6.23    0.58
  -4   3   4    5.76    0.59
   4   3  -4    6.43    0.73
   4   3  -4    7.38    0.71
  -4   3   4    5.64    0.57
  -4   3   4    5.60    0.72
   3  -3  -4    8.32    0.75
  -3  -3   4    8.10    0.88
  -3  -3   4    8.96    0.70
   3  -3  -4    8.57    0.79
  -3  -3   4    9.38    0.73
  -3  -3   4    9.46    0.92
  -3   3   4    9.63    0.89
   3   3  -4    9.76    0.84
   3   3  -4    8.63    0.69
   3   3  -4    8.49    0.75
  -3   3   4    8.12    0.76
  -3   3   4    9.78    0.75
  -2  -3   4    1.02    0.45
   2  -3  -4    0.72    0.41
   2  -3  -4    0.90    0.34
  -2  -3   4    0.58    0.43
   2  -3  -4    0.80    0.29
   2   3  -4    0.43    0.32
   2   3  -4    1.05    0.21
   2   3  -4    0.73    0.23
  -2   3   4    1.16    0.37
   2   3  -4    0.89    0.39
  -2   3   4    0.71    0.28
  -2   3   4    0.86    0.41
   1  -3  -4   19.36    1.31
   1  -3  -4   21.83    1.21
   1  -3  -4   19.04    1.40
  -1  -3   4   19.89    1.32
  -1  -3   4   20.60    1.40
  -1  -3   4   21.23    1.42
   1   3  -4   17.15    1.19
   1   3  -4   18.00    1.34
   1   3  -4   17.39    1.18
   1   3  -4   17.36    1.28
  -1   3   4   21.08    1.28
  -1   3   4   18.65    1.34
  -1   3   4   19.69    1.36
   0  -3  -4  672.02   39.86
   0  -3   4  645.13   39.85
   0  -3   4  651.63   39.86
   0  -3   4  660.88   39.82
   0  -3  -4  665.83   39.83
   0   3   4  644.31   39.80
   0   3   4  649.17   39.86
   0   3   4  682.68   39.86
   0   3  -4  653.24   39.84
   1  -3   4   61.02    3.65
   1  -3   4   63.88    3.65
  -1  -3  -4   55.33    3.65
   1  -3   4   62.51    3.69
  -1  -3  -4   55.29    3.67
   1   3   4   57.24    3.61
   1   3   4   55.15    3.67
   1   3   4   58.20    3.70
  -1   3  -4   54.54    3.62
  -2  -3  -4   34.65    2.21
  -2  -3  -4   34.58    2.29
   2  -3   4   37.79    2.22
  -2  -3  -4   31.09    2.26
   2  -3   4   36.42    2.28
   2  -3   4   34.58    2.24
   2   3   4   35.94    2.32
   2   3   4   37.92    2.21
   2   3   4   34.49    2.14
   2   3   4   33.14    2.27
  -2   3  -4   32.92    2.09
  -2   3  -4   31.78    2.08
  -2   3  -4   33.60    2.25
   3  -3   4   83.33    4.99
  -3  -3  -4   87.57    5.02
  -3  -3  -4   81.92    5.09
  -3  -3  -4   82.67    5.09
   3  -3   4   81.37    5.06
  -3   3  -4   75.78    4.93
   3   3   4   80.60    5.09
   3   3   4   82.89    5.11
   3   3   4   84.34    5.02
   3   3   4   84.05    4.98
  -3   3  -4   73.82    5.06
  -3   3  -4   75.42    4.93
  -4  -3  -4   39.01    2.66
   4  -3   4   42.06    2.49
  -4  -3  -4   40.73    2.66
   4  -3   4   40.35    2.60
  -4  -3  -4   44.08    2.58
   4   3   4   39.91    2.63
  -4   3  -4   39.02    2.46
   4   3   4   40.98    2.56
   4   3   4   38.18    2.53
   4   3   4   38.67    2.68
  -4   3  -4   34.47    2.45
  -4   3  -4   39.20    2.62
  -4   3  -4   36.63    2.48
  -5  -3  -4    0.92    0.81
  -5  -3  -4    0.70    0.63
   5  -3   4   -0.03    0.52
  -5  -3  -4    0.76    0.62
   5   3   4    0.12    0.46
  -5   3  -4    0.15    0.29
   5   3   4    0.30    0.61
   5   3   4   -0.09    0.46
   5   3   4    0.50    0.62
  -5   3  -4    0.17    0.57
  -6  -3  -4   18.83    1.66
   6  -3   4   16.47    1.25
  -6  -3  -4   18.58    1.70
   6  -3   4   19.33    1.29
   6  -3   4   19.40    1.55
   6   3   4   19.85    1.49
   6   3   4   20.62    1.73
  -6   3  -4   17.07    1.57
   6   3   4   19.93    1.61
  -6   3  -4   18.68    1.35
   6   3   4   19.88    1.52
  -7  -3  -4   72.26    4.78
   7  -3   4   71.46    4.52
  -7  -3  -4   73.29    4.82
   7  -3   4   76.45    4.78
  -7   3  -4   72.67    4.57
  -7   3  -4   69.57    4.74
   7   3   4   69.17    4.70
   7   3   4   75.62    4.86
   7   3   4   74.45    4.68
   8  -3   4   96.61    6.40
  -8  -3  -4   97.49    6.47
  -8  -3  -4   98.21    6.43
   8  -3   4   95.64    6.15
   8   3   4   98.83    6.35
   8   3   4  102.63    6.35
   8   3   4   97.56    6.47
  -8   3  -4  109.53    6.43
  -8   3  -4   97.96    6.20
   9  -3   4    0.15    1.05
  -9  -3  -4    0.43    1.22
  -9  -3  -4    1.63    1.15
   9  -3   4    0.76    0.63
  -9   3  -4    1.08    0.70
   9   3   4    0.47    1.05
  -9   3  -4    1.18    1.15
   9   3   4    0.09    0.96
  10  -3   4    0.00    1.19
 -10  -3  -4    0.15    1.37
  10  -3   4   -0.27    0.70
 -10   3  -4    0.21    0.82
 -10   3  -4   -0.56    1.24
  10   3   4    0.51    1.15
  11  -3   4    6.05    1.12
 -11  -3  -4   10.14    2.02
  11  -3   4    5.25    1.67
  11   3   4    9.08    1.64
 -11   3  -4    8.29    1.29
 -11   3  -4   12.27    1.91
  12  -3   4   50.58    3.99
  12  -3   4   45.87    3.36
 -12   3  -4   46.08    3.57
  13  -4  -4    0.80    1.59
 -13  -4   4    0.72    2.20
 -13  -4   4    1.11    1.98
 -13   4   4    0.19    2.02
  12  -4  -4    1.36    1.56
 -12  -4   4    3.82    1.88
  12  -4  -4    0.67    1.07
 -12  -4   4    1.22    1.60
 -12   4   4    1.54    1.77
 -12   4   4    1.42    1.24
 -11  -4   4   12.01    1.69
  11  -4  -4    7.67    1.61
  11  -4  -4    8.51    1.30
 -11  -4   4   12.16    1.94
 -11   4   4    7.56    1.31
  11   4  -4    9.85    1.62
 -11   4   4    8.22    1.75
 -10  -4   4    1.82    1.33
  10  -4  -4    1.35    0.84
  10  -4  -4    0.93    1.20
 -10  -4   4    1.59    1.14
  10   4  -4    1.44    1.16
 -10   4   4    1.14    0.88
  10   4  -4    1.34    1.23
 -10   4   4    2.68    1.29
   9  -4  -4    0.21    1.03
   9  -4  -4    0.39    0.72
  -9  -4   4   -0.13    1.13
  -9  -4   4    1.16    0.97
  -9   4   4    0.97    1.13
   9   4  -4    0.26    0.95
   9   4  -4    0.94    0.86
  -9   4   4    0.15    0.74
   9   4  -4   -0.33    1.03
   8  -4  -4   74.20    4.63
  -8  -4   4   70.96    4.73
  -8  -4   4   67.59    4.84
   8  -4  -4   65.85    4.72
   8   4  -4   71.81    4.64
   8   4  -4   74.75    4.70
  -8   4   4   73.40    4.62
   8   4  -4   73.37    4.77
  -7  -4   4   56.68    3.78
   7  -4  -4   58.22    3.80
  -7  -4   4   54.45    3.92
   7  -4  -4   59.26    3.73
  -7   4   4   54.21    3.88
   7   4  -4   54.28    3.72
  -7   4   4   61.00    3.72
   7   4  -4   59.11    3.87
   7   4  -4   55.92    3.77
  -6  -4   4    6.23    0.81
  -6  -4   4    8.16    1.09
   6  -4  -4    5.21    0.85
   6  -4  -4    4.88    0.72
   6   4  -4    5.88    1.00
  -6   4   4    5.99    0.72
   6   4  -4    6.65    0.75
   6   4  -4    6.00    0.86
  -6   4   4    6.08    1.02
   5  -4  -4   19.41    1.47
   5  -4  -4   17.24    1.38
  -5  -4   4   16.61    1.61
  -5  -4   4   20.33    1.40
  -5   4   4   17.52    1.36
  -5   4   4   16.27    1.54
   5   4  -4   17.19    1.41
   5   4  -4   19.92    1.37
   5   4  -4   19.88    1.51
   4  -4  -4   11.60    0.94
  -4  -4   4   11.10    0.96
  -4  -4   4   10.10    0.89
  -4  -4   4   10.03    1.17
   4  -4  -4   10.32    0.98
  -4   4   4   11.07    0.92
  -4   4   4   10.94    0.97
   4   4  -4   11.64    0.90
   4   4  -4   10.14    1.06
   4   4  -4   11.50    1.01
  -4   4   4   11.19    1.13
  -3  -4   4    1.92    0.28
  -3  -4   4    1.61    0.29
  -3  -4   4    1.05    0.60
  -3  -4   4    1.13    0.62
   3  -4  -4    1.40    0.40
   3  -4  -4    1.51    0.43
   3  -4  -4    1.48    0.55
  -3   4   4    1.60    0.49
   3   4  -4    1.52    0.33
   3   4  -4    1.46    0.60
  -3   4   4    1.36    0.41
  -3   4   4    0.85    0.54
   3   4  -4    2.08    0.45
  -2  -4   4   15.88    1.28
   2  -4  -4   15.48    1.15
   2  -4  -4   14.17    0.96
   2  -4  -4   12.80    1.18
  -2  -4   4   13.46    1.22
   2  -4  -4   13.79    1.03
   2   4  -4   11.33    1.09
  -2   4   4   13.21    1.00
   2   4  -4   13.06    0.96
  -2   4   4   13.01    1.08
   2   4  -4   12.24    0.92
   2   4  -4   11.91    1.00
  -2   4   4   13.30    1.17
   1  -4  -4   38.62    2.25
  -1  -4   4   33.79    2.29
   1  -4  -4   28.60    2.27
  -1  -4   4   38.20    2.33
   1  -4  -4   34.65    2.18
   1   4  -4   34.68    2.16
  -1   4   4   32.57    2.15
   1   4  -4   32.62    2.07
  -1   4   4   31.66    2.26
  -1   4   4   31.70    2.22
   1   4  -4   31.32    2.22
   1   4  -4   32.59    2.08
   0  -4  -4  147.04    8.44
   0  -4   4  148.46    8.48
   0  -4   4  147.26    8.40
   0  -4  -4  129.25    8.47
   0  -4   4  139.41    8.48
   0  -4  -4  124.89    8.39
   0   4   4  135.55    8.38
   0   4  -4  133.68    8.37
   0   4  -4  134.93    8.43
   0   4  -4  134.66    8.29
   0   4  -4  138.79    8.29
   0   4   4  131.84    8.46
  -1  -4  -4   48.85    3.37
  -1  -4  -4   50.07    3.31
   1  -4   4   56.34    3.30
   1  -4   4   49.20    3.37
   1  -4   4   53.69    3.34
   1   4   4   56.50    3.42
   1   4   4   53.17    3.27
  -1   4  -4   50.78    3.30
   1   4   4   47.14    3.35
  -2  -4  -4   42.08    3.09
   2  -4   4   50.06    3.15
   2  -4   4   49.70    3.10
  -2  -4  -4   43.23    3.16
   2  -4   4   55.93    3.12
  -2   4  -4   47.53    3.14
   2   4   4   42.34    3.13
  -2   4  -4   49.53    3.06
  -2   4  -4   45.74    2.93
   2   4   4   51.52    3.23
   2   4   4   49.03    3.06
  -2   4  -4   49.74    2.93
  -3  -4  -4    3.11    0.73
   3  -4   4    5.12    0.71
   3  -4   4    4.32    0.63
  -3  -4  -4    3.19    0.67
  -3   4  -4    4.06    0.57
  -3   4  -4    4.22    0.40
   3   4   4    3.25    0.56
   3   4   4    4.37    0.73
   3   4   4    3.65    0.89
  -3   4  -4    4.25    0.39
  -3   4  -4    2.85    0.69
  -4  -4  -4   37.88    2.81
   4  -4   4   45.98    2.81
  -4  -4  -4   43.68    2.87
  -4   4  -4   41.22    2.84
  -4   4  -4   40.18    2.60
   4   4   4   43.17    2.85
   4   4   4   40.91    2.74
  -5  -4  -4    4.64    0.86
   5  -4   4    4.64    0.79
  -5  -4  -4    4.00    0.89
   5   4   4    5.78    0.78
  -5   4  -4    5.56    0.55
  -5   4  -4    3.81    0.85
   5   4   4    4.96    0.95
  -6  -4  -4    1.70    0.84
  -6  -4  -4    1.37    0.84
   6  -4   4    1.39    0.72
  -6   4  -4    1.88    0.46
   6   4   4    1.13    0.78
   6   4   4    1.55    0.72
  -6   4  -4    1.67    0.87
  -7  -4  -4   29.14    2.27
   7  -4   4   26.78    2.15
  -7  -4  -4   22.42    2.24
   7   4   4   24.15    2.17
  -7   4  -4   24.65    1.82
   7   4   4   28.25    2.09
  -7   4  -4   26.29    2.24
  -8  -4  -4   11.26    1.52
   8  -4   4    6.60    1.22
  -8  -4  -4   10.01    1.50
  -8   4  -4   10.24    1.47
  -8   4  -4    8.30    0.97
   8   4   4   10.22    1.45
   9  -4   4   -0.09    1.13
  -9  -4  -4    0.27    1.26
  -9  -4  -4    0.18    1.30
   9  -4   4    0.18    0.13
  -9   4  -4   -0.13    0.68
   9   4   4    0.19    1.15
  -9   4  -4    0.41    1.25
 -10  -4  -4    1.85    1.46
 -10  -4  -4    1.44    1.50
  10  -4   4    1.49    1.37
 -10   4  -4    0.68    0.88
 -10   4  -4    1.52    1.42
 -11  -4  -4    1.82    1.91
  11  -4   4    0.27    1.54
 -11   4  -4    0.45    1.07
 -11   4  -4    1.54    1.88
  12  -4   4    3.63    1.87
 -12   4  -4    3.95    1.43
 -12  -5   4    2.86    2.12
  12  -5  -4    2.61    1.15
 -12  -5   4    2.61    1.73
  12  -5  -4    2.27    1.82
 -12   5   4    1.32    1.97
 -12   5   4    2.44    1.38
  11  -5  -4    9.20    1.29
  11  -5  -4   10.89    1.84
 -11  -5   4   11.89    1.78
 -11  -5   4   12.74    2.16
 -11   5   4    7.31    1.37
 -11   5   4   12.26    2.08
  11   5  -4   10.99    1.82
 -10  -5   4    3.45    1.57
 -10  -5   4    2.84    1.21
  10  -5  -4    1.06    0.87
  10  -5  -4    1.99    1.28
 -10   5   4    1.21    0.95
 -10   5   4    1.77    1.45
  10   5  -4    2.58    1.45
  10   5  -4    2.60    1.08
   9  -5  -4   15.22    1.73
   9  -5  -4   15.42    1.49
  -9  -5   4   16.95    2.03
  -9  -5   4   17.18    1.79
   9   5  -4   15.93    1.88
  -9   5   4   16.92    1.65
   9   5  -4   15.77    1.56
  -9   5   4   14.23    1.91
   8  -5  -4    3.33    0.77
  -8  -5   4    6.81    1.06
   8  -5  -4    5.08    1.07
  -8  -5   4    6.23    1.38
   8   5  -4    6.22    1.00
  -8   5   4    3.53    0.83
  -8   5   4    2.04    1.16
   8   5  -4    8.79    1.37
  -7  -5   4    2.77    1.10
  -7  -5   4    2.64    0.79
   7  -5  -4    2.72    0.66
   7  -5  -4    4.40    0.96
  -7   5   4    2.12    0.67
   7   5  -4    3.90    1.08
  -7   5   4    3.28    1.07
   7   5  -4    2.75    0.76
   6  -5  -4   67.99    4.29
  -6  -5   4   64.33    4.22
   6  -5  -4   66.23    4.17
  -6  -5   4   59.01    4.42
   6   5  -4   63.67    4.40
   6   5  -4   66.96    4.21
  -6   5   4   66.20    4.42
  -6   5   4   69.69    4.20
   5  -5  -4  107.16    6.68
  -5  -5   4  105.14    6.67
  -5  -5   4  104.04    6.90
   5  -5  -4  105.81    6.73
  -5   5   4  110.58    6.91
  -5   5   4  108.39    6.70
   5   5  -4  114.15    6.87
   5   5  -4  110.72    6.70
  -4  -5   4   48.69    3.08
  -4  -5   4   50.04    3.43
  -4  -5   4   50.42    3.09
   4  -5  -4   50.89    3.15
   4   5  -4   51.05    3.33
  -4   5   4   40.22    3.29
  -4   5   4   47.23    3.16
   4   5  -4   52.65    3.48
   4   5  -4   50.74    3.16
  -4   5   4   51.32    3.37
  -3  -5   4    6.73    1.00
   3  -5  -4    5.92    0.65
  -3   5   4    4.99    0.88
   3   5  -4    4.08    0.64
   3   5  -4    2.91    0.77
  -3   5   4    3.96    0.57
   3   5  -4    5.09    0.55
  -3   5   4    4.64    0.79
  -2  -5   4   33.48    2.54
   2  -5  -4   37.50    2.54
   2  -5  -4   38.88    2.32
  -2   5   4   40.24    2.33
   2   5  -4   30.21    2.25
   2   5  -4   30.48    2.42
  -2   5   4   40.75    2.55
   2   5  -4   34.35    2.33
  -2   5   4   35.14    2.43
   1  -5  -4   21.94    1.56
  -1  -5   4   25.79    1.81
   1  -5  -4   20.29    1.77
   1   5  -4   23.86    1.49
   1   5  -4   23.64    1.69
  -1   5   4   21.79    1.72
  -1   5   4   20.73    1.74
  -1   5   4   21.62    1.57
   1   5  -4   23.65    1.58
   1   5  -4   21.28    1.46
   0  -5  -4    0.12    0.37
   0  -5  -4   -0.21    0.62
   0  -5   4   -0.19    0.49
   0  -5   4    0.10    0.65
   0   5  -4    0.35    0.57
   0   5   4    0.09    0.41
   0   5   4    0.18    0.55
   0   5  -4    0.10    0.25
   0   5  -4    0.27    0.45
   1  -5   4   85.00    4.82
   1  -5   4   78.82    4.93
  -1  -5  -4   71.98    4.80
  -1  -5  -4   72.81    4.94
  -1   5  -4   73.45    4.68
  -1   5  -4   74.16    4.85
  -1   5  -4   79.22    4.68
   1   5   4   77.58    4.79
   1   5   4   77.54    4.91
  -2  -5  -4    4.27    0.88
   2  -5   4    5.15    0.88
   2  -5   4    4.30    0.75
  -2  -5  -4    3.74    0.68
  -2   5  -4    5.51    0.47
  -2   5  -4    4.56    0.49
  -2   5  -4    5.23    0.75
   2   5   4    4.45    0.85
  -2   5  -4    5.91    0.91
   2   5   4    5.73    0.69
  -3  -5  -4   12.72    1.44
   3  -5   4   14.19    1.41
   3  -5   4   16.16    1.35
  -3  -5  -4   14.58    1.31
  -3   5  -4   14.91    1.03
   3   5   4   16.15    1.40
  -3   5  -4   12.58    1.39
   3   5   4   15.05    1.23
  -3   5  -4   14.11    1.25
  -4  -5  -4   16.27    1.75
  -4  -5  -4   18.27    1.57
   4  -5   4   19.17    1.55
   4   5   4   16.01    1.46
  -4   5  -4   17.55    1.24
   4   5   4   19.71    1.71
  -4   5  -4   17.45    1.62
   5  -5   4   54.25    3.83
  -5  -5  -4   58.77    3.87
  -5  -5  -4   62.78    3.97
  -5   5  -4   52.59    3.91
   5   5   4   61.09    3.93
  -5   5  -4   56.24    3.63
   5   5   4   59.43    3.78
  -6  -5  -4   23.61    2.12
  -6  -5  -4   21.93    1.99
   6  -5   4   20.71    1.89
  -6   5  -4   19.33    1.57
   6   5   4   23.38    1.96
   6   5   4   23.85    1.85
  -6   5  -4   23.71    2.01
  -7  -5  -4    0.41    1.03
  -7  -5  -4    1.58    1.04
   7  -5   4    1.21    0.91
   7   5   4    0.08    0.84
  -7   5  -4    0.47    0.55
  -7   5  -4    0.29    1.01
   7   5   4    0.95    0.98
  -8  -5  -4    1.97    1.20
  -8  -5  -4    1.93    1.24
   8  -5   4    4.11    1.25
  -8   5  -4    2.42    1.34
  -8   5  -4    2.55    0.68
   8   5   4    2.64    1.27
  -9  -5  -4    3.86    1.53
  -9  -5  -4    4.81    1.43
   9  -5   4    6.25    1.41
   9   5   4    5.89    1.43
  -9   5  -4    4.86    0.93
  -9   5  -4    5.82    1.60
 -10  -5  -4    3.60    1.62
  10  -5   4    3.25    1.55
 -10  -5  -4    2.30    1.63
 -10   5  -4    3.06    1.01
  10   5   4    4.03    1.70
 -10   5  -4    2.01    1.59
  11  -5   4   -0.48    1.50
 -11  -5  -4    0.06    1.83
 -11   5  -4   -0.61    1.13
  11  -6  -4    2.81    0.91
 -11  -6   4    3.14    2.05
 -11  -6   4    1.46    1.51
 -11   6   4    1.62    1.30
 -11   6   4    4.04    2.07
  11   6  -4    2.04    1.93
  10  -6  -4    2.41    0.80
 -10  -6   4    1.77    1.26
 -10  -6   4    3.30    1.75
 -10   6   4    3.74    1.76
 -10   6   4    2.69    1.10
  10   6  -4    3.90    1.82
  10   6  -4    2.91    1.28
  -9  -6   4    5.66    1.21
  -9  -6   4    4.97    1.57
   9  -6  -4    3.83    0.77
  -9   6   4    4.65    1.63
   9   6  -4    4.05    1.43
  -9   6   4    5.38    1.08
   9   6  -4    5.40    1.22
   8  -6  -4    3.03    0.66
  -8  -6   4    3.40    1.38
  -8  -6   4    1.96    0.94
   8   6  -4    2.66    1.18
  -8   6   4    3.76    0.91
   8   6  -4    2.91    0.93
  -8   6   4    2.39    1.33
  -7  -6   4    0.71    0.73
  -7  -6   4    0.32    1.16
   7  -6  -4    0.12    0.51
   7   6  -4    0.74    1.13
   7   6  -4    0.37    0.74
  -7   6   4    0.95    1.09
  -7   6   4    0.25    0.68
  -6  -6   4   13.87    1.23
  -6  -6   4   11.32    1.56
   6  -6  -4   13.69    1.12
  -6   6   4   13.57    1.34
   6   6  -4   12.53    1.62
  -6   6   4   13.30    1.62
   6   6  -4   15.37    1.36
  -5  -6   4   16.10    1.32
   5  -6  -4   20.14    1.35
  -5  -6   4   20.34    1.98
  -5   6   4   22.26    1.56
   5   6  -4   18.19    1.50
   5   6  -4   17.12    1.75
  -5   6   4   21.21    1.89
   4  -6  -4  127.08    8.07
  -4  -6   4  130.98    8.40
  -4   6   4  132.36    8.37
   4   6  -4  138.16    8.36
   4   6  -4  134.43    8.15
  -4   6   4  132.81    8.16
  -3  -6   4    6.47    1.15
   3  -6  -4    6.02    0.71
  -3   6   4    6.53    1.13
   3   6  -4    8.61    0.75
  -3   6   4    4.38    0.94
   3   6  -4    6.18    1.03
  -3   6   4    6.62    0.78
   2  -6  -4   11.63    0.95
   2  -6  -4   15.00    1.43
  -2  -6   4    6.08    1.16
  -2   6   4   11.26    1.21
   2   6  -4    8.66    0.88
  -2   6   4   11.32    1.32
   2   6  -4    9.50    1.19
  -2   6   4   12.28    1.04
  -1  -6   4   15.57    1.55
   1  -6  -4   12.27    1.46
   1  -6  -4   15.20    1.15
   1   6  -4   15.79    1.11
  -1   6   4   13.22    1.47
   1   6  -4   15.98    1.48
  -1   6   4   13.72    1.49
  -1   6   4   14.94    1.27
   0  -6   4    0.01    0.79
   0  -6  -4   -0.49    0.80
   0  -6  -4    0.16    0.46
   0   6  -4    0.51    0.65
   0   6   4   -0.35    0.79
   0   6   4    0.05    0.53
   0   6  -4    0.40    0.35
   1  -6   4    2.56    0.90
  -1  -6  -4    1.68    0.91
  -1  -6  -4    1.13    0.52
   1   6   4    1.67    0.90
  -1   6  -4    1.64    0.75
  -1   6  -4    2.06    0.89
   1   6   4    1.10    0.58
  -1   6  -4    1.74    0.37
  -2  -6  -4    1.65    0.59
   2  -6   4    1.82    0.86
  -2  -6  -4    2.22    0.95
   2   6   4    2.04    0.85
  -2   6  -4    1.17    0.39
  -2   6  -4    2.30    0.92
   2   6   4    2.04    0.63
  -2   6  -4    1.35    0.76
  -3  -6  -4  112.54    7.31
  -3  -6  -4  106.08    7.14
   3  -6   4  117.47    7.30
   3   6   4  115.27    7.14
  -3   6  -4  113.23    7.00
  -3   6  -4  120.76    7.30
   3   6   4  120.29    7.34
  -4  -6  -4   12.91    1.53
  -4  -6  -4   13.00    1.34
   4   6   4   13.39    1.34
  -4   6  -4   10.84    1.47
   4   6   4   14.32    1.55
  -4   6  -4   10.82    1.01
  -5  -6  -4   96.87    6.66
  -5  -6  -4   92.41    6.52
   5  -6   4  112.53    6.57
  -5   6  -4  106.88    6.68
  -5   6  -4  105.93    6.34
   5   6   4  104.79    6.50
   5   6   4   98.95    6.64
   6  -6   4    2.11    1.07
  -6  -6  -4    2.38    1.27
  -6  -6  -4    2.34    1.01
   6   6   4    1.98    0.92
  -6   6  -4    1.01    0.56
   6   6   4    1.26    1.06
  -6   6  -4    1.13    1.14
   7  -6   4    0.31    1.19
  -7  -6  -4    0.34    1.28
  -7  -6  -4    0.47    1.03
  -7   6  -4    0.48    1.24
   7   6   4   -0.01    0.97
  -7   6  -4    0.42    0.58
   7   6   4    0.39    1.16
  -8  -6  -4   13.93    1.87
  -8  -6  -4   13.43    2.04
   8  -6   4   13.60    1.83
  -8   6  -4   17.67    2.07
  -8   6  -4   16.47    1.53
   8   6   4   19.18    2.06
   9  -6   4    0.00    1.39
  -9  -6  -4    0.54    1.40
  -9  -6  -4    0.86    1.69
  -9   6  -4    1.13    1.69
   9   6   4    0.42    1.58
  -9   6  -4    0.07    0.85
 -10  -6  -4    7.07    2.15
 -10  -6  -4    7.37    1.88
  10  -6   4    7.78    1.86
  10   6   4    9.25    1.99
 -10   6  -4    8.21    1.28
 -10   6  -4    7.27    2.19
 -10  -7   4    5.18    2.14
 -10  -7   4    5.02    1.48
 -10   7   4    6.61    1.39
 -10   7   4    8.59    2.26
  10   7  -4    5.58    1.92
  10   7  -4    6.22    1.68
  -9  -7   4   42.10    3.11
  -9  -7   4   44.33    3.92
   9   7  -4   41.21    3.30
   9   7  -4   39.49    3.51
  -9   7   4   39.93    3.82
  -8  -7   4    0.20    0.84
  -8  -7   4   -0.74    1.54
  -8   7   4    0.45    0.86
   8   7  -4    0.28    0.95
   8   7  -4    0.64    1.37
  -8   7   4    2.02    1.62
  -7  -7   4   16.30    1.46
  -7  -7   4   15.16    2.10
   7   7  -4   17.39    2.04
   7   7  -4   16.36    1.70
  -7   7   4   18.09    2.04
  -7   7   4   18.91    1.72
  -6  -7   4   55.12    4.27
   6   7  -4   51.97    3.79
  -6   7   4   62.45    3.83
  -6   7   4   65.04    4.21
   6   7  -4   53.50    4.12
  -5  -7   4   13.88    1.81
  -5   7   4   15.36    1.47
   5   7  -4   16.18    1.49
   5   7  -4   15.63    1.76
  -5   7   4   18.10    1.95
  -4  -7   4    2.70    1.15
   4   7  -4    2.10    1.15
   4   7  -4    2.80    0.70
  -4   7   4    2.92    1.17
  -4   7   4    4.46    0.78
  -3  -7   4   12.83    1.66
   3   7  -4   14.91    1.26
   3   7  -4   14.39    1.60
  -3   7   4   13.13    1.65
  -3   7   4   14.13    1.31
  -2  -7   4   41.58    3.09
   2  -7  -4   40.01    3.07
  -2   7   4   41.68    2.97
   2   7  -4   39.11    2.65
   2   7  -4   39.79    2.94
  -2   7   4   40.09    2.73
  -2   7   4   40.62    3.07
   1  -7  -4    2.07    0.46
  -1  -7   4    2.01    1.11
   1  -7  -4    1.52    1.08
   1   7  -4    2.23    0.54
   1   7  -4    2.46    0.93
  -1   7   4    3.45    0.99
  -1   7   4    1.72    1.04
  -1   7   4    1.51    0.66
   0  -7  -4   51.38    3.77
   0  -7  -4   51.63    3.35
   0  -7   4   53.29    3.81
   0   7   4   55.18    3.50
   0   7  -4   51.10    3.36
   0   7   4   52.66    3.75
   0   7   4   57.68    3.70
   0   7  -4   54.91    3.63
  -1  -7  -4   59.81    4.26
  -1  -7  -4   58.13    3.90
   1  -7   4   59.67    4.25
   1   7   4   64.84    4.26
   1   7   4   59.06    3.99
  -1   7  -4   65.08    4.25
  -1   7  -4   64.90    4.17
  -1   7  -4   63.44    3.86
  -2  -7  -4  157.00    9.76
   2  -7   4  150.72    9.72
  -2  -7  -4  147.73    9.48
   2   7   4  164.99    9.74
   2   7   4  157.46    9.53
  -2   7  -4  159.91    9.75
  -2   7  -4  147.52    9.40
   3  -7   4    2.22    1.13
  -3  -7  -4    3.32    0.77
  -3  -7  -4    2.16    1.22
  -3   7  -4    2.05    1.16
   3   7   4    2.44    0.79
  -3   7  -4    2.34    0.53
   3   7   4    4.02    1.13
  -4  -7  -4    1.92    1.22
  -4  -7  -4    0.82    0.76
  -4   7  -4    1.40    0.53
   4   7   4    2.30    1.23
  -4   7  -4    2.39    1.24
   4   7   4    2.94    0.88
  -5  -7  -4   15.89    1.61
  -5  -7  -4   13.08    1.84
   5   7   4   15.67    1.54
   5   7   4   13.49    1.84
  -5   7  -4   13.82    1.26
  -5   7  -4   13.62    1.84
  -6  -7  -4    0.81    1.00
  -6  -7  -4    0.23    1.34
  -6   7  -4    0.83    1.33
   6   7   4    0.22    1.25
  -6   7  -4    1.61    0.67
   6   7   4    0.48    1.03
  -7  -7  -4    1.01    1.51
  -7  -7  -4    0.25    1.13
   7   7   4    0.77    1.55
  -7   7  -4    1.05    1.46
  -7   7  -4    0.78    0.73
   7   7   4    0.64    1.15
  -8  -7  -4    3.21    1.42
  -8  -7  -4    1.75    1.83
  -8   7  -4    4.60    1.80
  -8   7  -4    2.83    0.93
   8   7   4    3.42    1.83
  -9  -7  -4    0.82    1.99
  -9  -7  -4    0.29    1.60
  -9   7  -4   -0.42    0.89
   9   7   4    0.17    1.74
  -9   7  -4   -0.88    2.06
  -8  -8   4   21.47    2.89
   8   8  -4   25.16    2.43
   8   8  -4   18.52    2.56
  -8   8   4   22.86    2.23
  -8   8   4   24.10    2.81
  -7  -8   4    3.14    1.69
   7   8  -4    3.60    1.18
  -7   8   4    4.17    1.10
   7   8  -4    5.93    1.89
  -7   8   4    6.21    1.73
  -6  -8   4    0.18    1.40
  -6   8   4    0.23    0.90
   6   8  -4    0.61    1.39
   6   8  -4    0.98    0.96
  -6   8   4    0.99    1.47
  -5  -8   4    5.22    1.57
   5   8  -4    4.06    0.94
  -5   8   4    3.63    0.93
   5   8  -4    5.18    1.60
  -5   8   4    4.49    1.52
  -4  -8   4   15.59    2.08
  -4   8   4   17.16    1.69
   4   8  -4   17.62    1.62
   4   8  -4   18.17    2.08
  -4   8   4   16.19    2.05
  -3  -8   4   13.26    1.87
   3   8  -4   13.23    1.76
  -3   8   4   10.66    1.22
  -3   8   4   13.21    1.79
   3   8  -4   13.72    1.34
  -2  -8   4    3.12    1.37
   2  -8  -4    2.48    1.25
   2   8  -4    2.63    1.15
  -2   8   4    2.21    1.26
   2   8  -4    3.21    0.73
  -2   8   4    2.80    0.82
   1  -8  -4   -0.62    1.12
  -1  -8   4    0.01    1.21
   1   8  -4    0.56    1.20
  -1   8   4   -0.39    1.20
  -1   8   4    0.49    1.17
   1   8  -4    0.51    0.60
  -1   8   4    0.25    0.76
   0  -8  -4    4.66    1.41
   0  -8   4    5.75    1.40
   0   8  -4    4.30    1.20
   0   8  -4    7.78    1.45
   0   8   4    2.20    0.86
   0   8   4    1.95    1.25
   0   8   4    5.01    1.41
   0   8  -4    6.05    0.75
   1  -8   4    1.48    1.29
  -1  -8  -4    1.77    1.29
   1   8   4    2.71    0.90
   1   8   4    2.32    1.19
  -1   8  -4    1.34    1.24
  -1   8  -4    1.79    0.60
   1   8   4    1.92    1.29
  -2  -8  -4    2.76    0.65
   2  -8   4    4.02    1.41
  -2  -8  -4    1.78    1.34
   2   8   4    2.71    1.39
   2   8   4    3.83    0.97
  -2   8  -4    3.52    1.41
  -2   8  -4    3.69    0.65
  -3  -8  -4   26.47    2.05
   3  -8   4   23.74    2.58
  -3  -8  -4   31.63    2.74
   3   8   4   30.37    2.28
  -3   8  -4   29.76    2.76
   3   8   4   30.80    2.59
  -3   8  -4   26.59    1.98
  -4  -8  -4   19.27    2.20
  -4  -8  -4   15.45    1.62
   4   8   4   17.06    1.72
  -4   8  -4   18.41    2.17
  -4   8  -4   16.56    1.45
   4   8   4   19.11    2.13
  -5  -8  -4    2.67    0.94
  -5  -8  -4    4.08    1.61
  -5   8  -4    3.94    1.61
   5   8   4    4.45    1.18
  -5   8  -4    3.46    0.77
   5   8   4    3.12    1.48
  -6  -8  -4    0.64    1.70
  -6  -8  -4    1.86    1.11
   6   8   4    1.88    1.73
  -6   8  -4    1.82    0.75
   6   8   4    4.32    1.34
  -6   8  -4    3.48    1.73
  -7  -8  -4    0.82    1.26
  -7  -8  -4   -0.64    1.82
  -7   8  -4   -0.12    0.89
  -7   8  -4    1.67    1.82
   7   8   4   -0.62    1.39
   7   8   4    0.42    1.87
  -8  -8  -4    8.19    2.31
  -8   8  -4    8.97    2.49
  -6  -9   4    9.35    2.22
   6   9  -4   11.89    2.16
  -6   9   4    9.60    2.26
  -6   9   4   11.33    1.48
   6   9  -4   11.13    1.54
  -5  -9   4    2.40    1.85
   5   9  -4    2.54    1.76
   5   9  -4    1.67    1.15
  -5   9   4    2.43    1.87
  -5   9   4    2.64    1.12
  -4  -9   4    4.19    1.81
   4   9  -4    2.75    1.78
  -4   9   4    5.46    1.74
   4   9  -4    3.85    1.07
  -4   9   4    3.10    1.10
  -3  -9   4   11.89    2.08
   3   9  -4   13.70    1.39
  -3   9   4   16.92    2.25
   3   9  -4   10.57    1.92
  -3   9   4   12.74    1.39
   2  -9  -4    5.26    1.65
  -2  -9   4    7.43    1.80
  -2   9   4    6.48    1.14
   2   9  -4    6.30    0.99
  -2   9   4    7.25    1.76
   2   9  -4    5.69    1.58
   1  -9  -4   -0.55    1.45
  -1  -9   4    1.09    1.52
  -1   9   4    0.43    0.94
   1   9  -4    0.92    1.38
  -1   9   4    0.64    1.49
   1   9  -4   -0.06    0.78
   0  -9  -4   19.41    2.34
   0  -9   4   17.53    2.33
   0   9   4   18.40    1.72
   0   9  -4   14.93    1.59
   0   9   4   24.16    2.50
   0   9   4   17.54    2.26
   0   9  -4   15.50    2.22
   1  -9   4   12.11    2.01
  -1  -9  -4   13.48    2.11
  -1   9  -4   12.77    2.10
  -1   9  -4   14.04    1.30
   1   9   4   13.01    2.01
   1   9   4   13.98    2.07
   1   9   4   14.42    1.53
  -2  -9  -4   11.12    2.12
   2  -9   4   15.34    2.20
   2   9   4   15.48    2.11
  -2   9  -4   16.06    2.24
   2   9   4   17.69    1.74
  -2   9  -4   18.55    1.53
  -3  -9  -4   -0.29    1.73
   3   9   4    0.26    1.76
   3   9   4   -0.36    1.13
  -3   9  -4   -0.01    0.79
  -3   9  -4    0.20    1.65
  -4  -9  -4    6.10    0.89
  -4  -9  -4    9.11    2.12
   4   9   4    7.39    1.47
  -4   9  -4    6.26    1.97
   4   9   4    5.30    2.02
  -4   9  -4    6.49    0.98
  -5  -9  -4    0.75    2.10
  -5  -9  -4    1.22    0.89
  -5   9  -4    1.30    1.93
   5   9   4    0.67    1.77
   5   9   4    0.47    1.40
  -5   9  -4    0.87    0.87
   2  10  -4    2.83    2.13
   1  10   4    0.94    1.92
  14   0  -5   -0.03    1.85
  14   0  -5    0.85    1.62
 -14   0   5    0.17    1.86
 -13   0   5   -0.25    1.53
  13   0  -5   -0.27    1.34
  13   0  -5   -0.07    1.45
  12   0  -5   -0.16    1.14
 -12   0   5    0.86    1.26
  12   0  -5    0.43    1.26
  11   0  -5    0.41    1.04
 -11   0   5   -0.29    1.11
  11   0  -5    0.52    1.15
  10   0  -5   -0.42    0.81
 -10   0   5    0.80    0.92
  10   0  -5   -0.14    1.03
  -9   0   5    1.20    0.81
   9   0  -5   -0.16    0.83
  -9   0   5    1.28    1.06
   9   0  -5    0.47    0.75
   8   0  -5   -0.27    0.56
  -8   0   5    0.41    0.59
  -8   0   5    0.20    0.67
  -8   0   5    0.14    0.79
   8   0  -5    0.02    0.71
  -7   0   5    0.08    0.53
  -7   0   5   -0.21    0.67
   7   0  -5    0.12    0.62
  -7   0   5   -0.03    0.51
   7   0  -5    0.16    0.44
   7   0  -5    0.36    0.51
  -7   0   5    0.70    0.49
   7   0  -5    0.41    0.49
  -6   0   5    0.34    0.52
  -6   0   5    0.28    0.39
  -6   0   5    0.04    0.40
   6   0  -5    0.05    0.49
  -6   0   5   -0.06    0.54
   6   0  -5   -0.28    0.43
   6   0  -5   -0.06    0.35
   5   0  -5    0.01    0.37
  -5   0   5    0.14    0.31
  -5   0   5   -0.19    0.42
  -5   0   5    0.09    0.41
   5   0  -5    0.16    0.31
  -5   0   5   -0.09    0.38
   5   0  -5   -0.02    0.42
   4   0  -5    0.33    0.31
  -4   0   5    0.71    0.28
  -4   0   5    0.09    0.31
  -4   0   5    0.15    0.36
  -4   0   5   -0.03    0.34
   4   0  -5    0.44    0.26
   4   0  -5    0.59    0.38
   3   0  -5    0.25    0.19
  -3   0   5   -0.01    0.28
  -3   0   5    0.10    0.26
   3   0  -5    0.34    0.28
  -3   0   5    0.26    0.26
  -3   0   5    0.00    0.21
   3   0  -5    0.25    0.26
   2   0  -5    0.02    0.24
   2   0  -5    0.25    0.18
  -2   0   5   -0.08    0.22
   2   0  -5    0.22    0.22
  -2   0   5    0.11    0.23
  -2   0   5    0.03    0.23
  -1   0   5    0.29    0.25
  -1   0   5    0.33    0.19
  -1   0   5    0.42    0.21
   1   0  -5    0.22    0.16
   1   0  -5    0.80    0.21
   0   0   5    0.65    0.24
   0   0   5    0.27    0.19
   0   0  -5    0.50    0.14
   0   0   5    0.27    0.23
   1   0   5    0.33    0.20
   1   0   5    0.25    0.25
  -1   0  -5    0.22    0.14
   1   0   5    0.20    0.22
   2   0   5    0.02    0.24
   2   0   5    0.17    0.29
   2   0   5   -0.01    0.27
  -2   0  -5    0.16    0.19
  -2   0  -5   -0.03    0.16
  -3   0  -5    0.14    0.38
  -3   0  -5   -0.05    0.21
  -3   0  -5    0.17    0.27
   3   0   5    0.44    0.32
   3   0   5    0.33    0.30
   3   0   5   -0.06    0.29
  -4   0  -5   -0.18    0.27
   4   0   5    0.08    0.42
   4   0   5    0.06    0.34
  -4   0  -5    0.20    0.33
  -4   0  -5    0.11    0.51
  -5   0  -5   -0.23    0.61
   5   0   5   -0.25    0.38
   5   0   5    0.05    0.48
  -5   0  -5    0.08    0.41
   5   0   5   -0.07    0.41
  -5   0  -5    0.13    0.33
   6   0   5    0.04    0.45
   6   0   5   -0.09    0.57
  -6   0  -5   -0.46    0.51
  -6   0  -5    0.02    0.40
   6   0   5   -0.03    0.49
   7   0   5    0.01    0.70
   7   0   5    0.56    0.61
  -7   0  -5    0.51    0.49
  -7   0  -5    0.57    0.66
  -8   0  -5    0.87    0.78
   8   0   5    0.90    0.71
   8   0   5    0.29    0.75
  -8   0  -5    0.51    0.63
  -9   0  -5    0.10    0.71
   9   0   5   -0.71    0.79
   9   0   5   -0.27    0.84
  -9   0  -5    0.01    0.89
 -10   0  -5   -0.11    1.15
  10   0   5   -0.34    0.90
  10   0   5    0.17    1.10
 -10   0  -5    0.14    0.84
  11   0   5   -0.24    1.04
  11   0   5    1.19    1.27
  12   0   5    0.07    1.52
  13   0   5    0.84    1.89
  14  -1  -5    0.96    1.83
 -14  -1   5    0.99    2.03
  14  -1  -5    0.34    1.76
 -14   1   5    0.15    1.83
  14   1  -5    1.04    1.91
  13  -1  -5    6.46    1.56
 -13  -1   5    8.21    1.91
  13  -1  -5    5.59    1.57
  13   1  -5    7.46    1.67
 -13   1   5    4.96    1.70
  12  -1  -5   20.86    2.18
  12  -1  -5   18.71    2.07
 -12  -1   5   13.83    2.02
 -12   1   5   16.18    2.04
  12   1  -5   14.29    1.97
 -11  -1   5   40.80    3.42
  11  -1  -5   47.73    3.41
  11  -1  -5   46.04    3.40
 -11  -1   5   47.60    3.65
 -11   1   5   46.53    3.48
  11   1  -5   40.72    3.26
  10  -1  -5    1.85    1.00
  10  -1  -5    5.05    1.16
 -10  -1   5    5.74    1.30
 -10  -1   5    4.75    1.16
  10   1  -5    3.37    1.16
  10   1  -5    2.97    1.01
 -10   1   5    2.93    1.13
   9  -1  -5   10.61    1.19
   9  -1  -5   11.09    1.29
  -9  -1   5    7.32    1.28
  -9  -1   5    8.32    1.28
   9   1  -5    7.08    1.09
   9   1  -5    6.76    1.25
  -9   1   5    9.65    1.31
  -9   1   5   13.32    1.19
  -8  -1   5    8.12    1.11
   8  -1  -5    9.36    1.11
   8  -1  -5    7.19    0.99
  -8  -1   5    8.35    1.17
  -8   1   5   10.62    1.17
   8   1  -5    9.39    1.21
   8   1  -5    9.81    1.03
   8   1  -5   10.54    1.16
   8   1  -5    8.50    0.99
  -8   1   5    8.77    0.93
  -8   1   5    8.36    1.22
   7  -1  -5  110.18    7.15
  -7  -1   5  117.33    7.08
  -7  -1   5  112.55    7.17
  -7  -1   5  112.57    7.10
   7  -1  -5  114.96    7.14
   7   1  -5  117.76    7.08
   7   1  -5  120.14    7.08
   7   1  -5  116.60    7.19
  -7   1   5  114.66    7.20
   7   1  -5  101.57    7.11
  -7   1   5  117.80    7.07
  -7   1   5  113.50    7.18
   6  -1  -5    8.90    0.89
  -6  -1   5    8.95    0.87
   6  -1  -5    9.64    0.88
  -6  -1   5    8.78    0.96
   6  -1  -5    8.78    0.98
  -6  -1   5    8.14    0.90
  -6  -1   5    9.46    0.98
  -6   1   5   10.63    1.02
  -6   1   5    9.68    0.81
   6   1  -5    8.18    0.84
   6   1  -5    8.63    0.84
  -6   1   5    8.77    0.87
   6   1  -5    7.29    0.89
   6   1  -5    8.54    1.00
  -6   1   5   10.00    1.02
  -5  -1   5  235.13   14.62
  -5  -1   5  254.15   14.56
  -5  -1   5  226.78   14.60
   5  -1  -5  238.12   14.56
   5  -1  -5  236.78   14.62
   5  -1  -5  244.69   14.61
  -5   1   5  246.35   14.64
   5   1  -5  239.44   14.63
  -5   1   5  245.15   14.57
   5   1  -5  225.19   14.60
  -5   1   5  230.22   14.63
  -5   1   5  250.33   14.55
   5   1  -5  239.38   14.57
  -4  -1   5   17.07    1.32
   4  -1  -5   20.25    1.30
   4  -1  -5   18.51    1.33
  -4  -1   5   17.71    1.36
   4  -1  -5   19.31    1.37
  -4  -1   5   17.98    1.27
  -4  -1   5   18.05    1.35
   4   1  -5   18.50    1.37
  -4   1   5   20.28    1.28
  -4   1   5   20.99    1.40
   4   1  -5   18.85    1.34
  -4   1   5   20.38    1.37
  -4   1   5   19.33    1.28
   4   1  -5   17.00    1.25
   3  -1  -5   69.47    4.42
  -3  -1   5   74.33    4.45
  -3  -1   5   75.46    4.46
   3  -1  -5   67.04    4.44
  -3  -1   5   72.21    4.42
  -3   1   5   68.73    4.44
  -3   1   5   73.23    4.41
   3   1  -5   72.95    4.43
  -3   1   5   68.59    4.40
   3   1  -5   75.39    4.39
  -3   1   5   69.22    4.45
  -2  -1   5    6.04    0.56
  -2  -1   5    6.07    0.48
   2  -1  -5    6.43    0.50
  -2  -1   5    5.27    0.57
   2  -1  -5    6.12    0.50
  -2   1   5    6.14    0.49
  -2   1   5    4.92    0.51
   2   1  -5    5.50    0.54
  -2   1   5    5.00    0.57
   2   1  -5    5.67    0.44
  -2   1   5    5.80    0.53
   1  -1  -5 9349.80  585.99
   1  -1  -5 9689.50  585.83
  -1  -1   5 9552.40  585.96
  -1  -1   5 9999.00  585.90
  -1  -1   5 9794.88  586.11
   1  -1  -5 9887.81  585.87
  -1   1   5 9916.52  585.85
  -1   1   5 9989.90  586.01
  -1   1   5 9771.92  585.86
  -1   1   5 9674.25  585.99
   1   1  -5 9443.40  585.72
   1   1  -5 9411.79  585.93
   0  -1   5  226.61   14.31
   0  -1  -5  232.65   14.27
   0  -1   5  239.53   14.32
   0  -1  -5  226.08   14.28
   0  -1  -5  240.44   14.32
   0  -1   5  244.76   14.28
   0  -1  -5  238.33   14.28
   0   1  -5  227.90   14.24
   0   1   5  243.94   14.33
   0   1   5  231.40   14.32
   0   1   5  240.34   14.27
   0   1   5  241.11   14.29
   0   1   5  240.91   14.29
   0   1  -5  228.76   14.24
   1  -1   5  601.92   35.91
  -1  -1  -5  615.91   35.91
   1  -1   5  596.56   35.95
  -1  -1  -5  605.26   35.97
   1  -1   5  568.40   35.96
  -1  -1  -5  590.61   35.93
   1   1   5  586.52   35.96
  -1   1  -5  600.32   35.91
   1   1   5  595.46   35.93
   1   1   5  592.11   35.96
  -1   1  -5  588.66   35.89
   1   1   5  598.89   35.93
  -1   1  -5  586.80   35.89
  -2  -1  -5   80.22    4.54
  -2  -1  -5   77.70    4.54
   2  -1   5   75.42    4.50
   2  -1   5   67.28    4.57
   2  -1   5   70.34    4.50
   2  -1   5   75.88    4.55
  -2  -1  -5   78.48    4.60
   2   1   5   74.98    4.55
   2   1   5   73.05    4.57
  -2   1  -5   69.29    4.50
   2   1   5   72.32    4.58
   2   1   5   79.25    4.54
  -2   1  -5   69.42    4.49
  -2   1  -5   71.25    4.52
   3  -1   5   91.13    5.79
   3  -1   5   90.89    5.86
  -3  -1  -5   95.27    5.82
  -3  -1  -5   97.62    5.89
  -3  -1  -5   94.19    5.82
   3  -1   5   97.26    5.80
   3  -1   5   93.28    5.81
   3   1   5   94.56    5.85
  -3   1  -5   95.34    5.82
   3   1   5   97.66    5.86
   3   1   5   92.13    5.87
   3   1   5   99.13    5.82
  -3   1  -5   93.52    5.78
  -4  -1  -5   82.83    4.80
   4  -1   5   69.43    4.76
  -4  -1  -5   76.89    4.72
   4  -1   5   77.31    4.71
  -4  -1  -5   77.42    4.70
   4  -1   5   75.71    4.68
   4  -1   5   70.89    4.69
   4   1   5   82.49    4.71
   4   1   5   75.78    4.77
  -4   1  -5   69.50    4.71
  -4   1  -5   74.17    4.67
   4   1   5   75.62    4.73
   4   1   5   79.15    4.74
  -5  -1  -5   60.61    4.21
   5  -1   5   71.57    4.14
  -5  -1  -5   65.59    4.09
  -5  -1  -5   61.93    4.13
   5  -1   5   60.20    4.16
   5  -1   5   70.12    4.06
   5   1   5   65.71    4.10
  -5   1  -5   68.60    4.07
   5   1   5   58.87    4.13
  -5   1  -5   65.50    4.13
   5   1   5   67.72    4.13
   5   1   5   62.50    4.17
   6  -1   5   28.96    2.11
  -6  -1  -5   33.72    2.13
  -6  -1  -5   33.20    2.20
   6  -1   5   31.03    2.23
  -6  -1  -5   30.82    2.31
   6   1   5   27.98    2.21
   6   1   5   29.11    2.20
   6   1   5   34.96    2.15
  -6   1  -5   30.97    2.18
  -6   1  -5   30.66    2.07
   7  -1   5  161.23   10.15
  -7  -1  -5  163.39   10.13
  -7  -1  -5  163.68   10.19
   7  -1   5  160.15   10.21
   7   1   5  162.39   10.22
  -7   1  -5  164.82   10.20
   7   1   5  170.39   10.15
  -7   1  -5  169.90   10.11
   8  -1   5    0.27    0.64
   8  -1   5    0.37    0.72
  -8  -1  -5    0.53    0.84
  -8  -1  -5    0.72    0.68
  -8   1  -5    0.46    0.86
   8   1   5   -0.02    0.84
  -8   1  -5    1.17    0.58
   8   1   5    0.21    0.79
   9  -1   5    8.21    1.15
  -9  -1  -5   10.29    1.22
  -9  -1  -5    9.80    1.40
   9  -1   5    8.81    1.35
  -9   1  -5   10.61    1.39
  -9   1  -5    9.24    1.11
   9   1   5   14.28    1.50
   9   1   5   10.79    1.37
 -10  -1  -5    3.59    1.31
  10  -1   5    3.35    0.95
  10  -1   5    2.06    1.03
 -10   1  -5    3.42    1.27
 -10   1  -5    3.84    0.94
  10   1   5    1.99    1.18
  10   1   5    3.66    1.19
  11  -1   5   23.84    2.44
  11   1   5   24.26    2.45
  11   1   5   19.78    2.20
 -11   1  -5   24.72    2.21
  12  -1   5    4.25    1.56
  12   1   5    3.53    1.62
  12   1   5    4.98    1.60
  13  -1   5   10.87    3.49
  13   1   5   11.80    2.27
  14  -2  -5    2.02    1.83
 -14  -2   5    2.88    2.37
  14   2  -5    0.72    1.74
 -14   2   5    0.86    2.07
  13  -2  -5    2.35    1.66
 -13  -2   5    3.56    1.87
  13  -2  -5    2.28    1.42
 -13   2   5    4.71    1.76
  13   2  -5    3.77    1.77
 -12  -2   5    0.01    1.40
  12  -2  -5    0.09    1.12
  12  -2  -5    1.21    1.20
 -12  -2   5    1.13    1.53
 -12   2   5   -0.27    1.43
  12   2  -5   -0.33    1.28
 -11  -2   5   -0.16    1.28
 -11  -2   5    0.26    1.15
  11  -2  -5    0.23    0.97
  11  -2  -5   -0.52    0.99
  11   2  -5   -0.09    1.11
 -11   2   5   -0.26    1.18
  10  -2  -5   28.48    2.53
  10  -2  -5   31.68    2.53
 -10  -2   5   31.06    2.63
 -10  -2   5   32.48    2.67
 -10   2   5   28.77    2.56
 -10   2   5   32.08    2.40
  10   2  -5   31.17    2.51
   9  -2  -5    4.48    0.96
  -9  -2   5    6.79    1.13
   9  -2  -5    5.26    0.97
  -9  -2   5    5.41    1.12
   9   2  -5    4.31    0.93
  -9   2   5    6.43    1.22
   9   2  -5    6.06    0.95
   9   2  -5    4.45    0.95
  -9   2   5    4.98    0.84
  -8  -2   5    8.97    1.24
   8  -2  -5   10.38    1.27
   8  -2  -5   11.85    1.21
  -8  -2   5   11.94    1.36
   8   2  -5   12.29    1.20
   8   2  -5    9.83    1.07
  -8   2   5   12.02    1.30
   8   2  -5   11.30    1.20
  -8   2   5   11.72    1.18
  -7  -2   5    3.72    0.85
   7  -2  -5    5.79    0.80
   7  -2  -5    3.96    0.75
  -7  -2   5    2.53    0.71
  -7  -2   5    2.95    0.78
  -7   2   5    4.95    0.63
   7   2  -5    3.98    0.98
   7   2  -5    3.41    0.71
  -7   2   5    4.23    0.85
   7   2  -5    4.48    0.78
   7   2  -5    5.52    0.71
  -6  -2   5   34.76    2.60
  -6  -2   5   32.66    2.55
   6  -2  -5   37.78    2.58
   6  -2  -5   41.25    2.56
  -6  -2   5   34.84    2.62
   6   2  -5   37.13    2.50
   6   2  -5   34.81    2.53
  -6   2   5   41.80    2.45
  -6   2   5   44.04    2.52
   6   2  -5   37.74    2.55
  -6   2   5   42.41    2.65
   6   2  -5   35.10    2.64
  -6   2   5   41.49    2.69
   5  -2  -5  114.83    7.05
  -5  -2   5  104.40    7.02
  -5  -2   5  107.35    7.07
  -5  -2   5  106.17    7.08
   5  -2  -5  113.89    7.03
   5  -2  -5  122.36    7.00
  -5   2   5  122.94    6.96
  -5   2   5  122.63    7.00
  -5   2   5  121.92    7.10
   5   2  -5  108.28    7.04
   5   2  -5  110.46    7.07
  -5   2   5  120.98    7.09
   5   2  -5  108.93    6.98
   5   2  -5  105.11    7.03
   4  -2  -5  183.04   10.23
  -4  -2   5  157.53   10.30
   4  -2  -5  167.63   10.28
   4  -2  -5  171.92   10.26
  -4  -2   5  164.30   10.31
  -4  -2   5  154.18   10.24
  -4   2   5  171.45   10.22
   4   2  -5  165.17   10.22
  -4   2   5  175.52   10.23
  -4   2   5  180.55   10.32
   4   2  -5  154.14   10.25
   4   2  -5  166.16   10.28
  -4   2   5  169.94   10.29
  -3  -2   5  131.19    7.98
  -3  -2   5  128.17    8.06
   3  -2  -5  140.94    7.99
  -3  -2   5  122.83    8.05
   3  -2  -5  129.85    8.03
   3  -2  -5  136.84    8.00
  -3  -2   5  124.87    7.98
  -3   2   5  130.25    7.99
   3   2  -5  127.77    8.01
  -3   2   5  131.13    7.99
   3   2  -5  125.31    7.96
  -3   2   5  130.72    8.04
  -3   2   5  142.07    8.07
   2  -2  -5  189.31   11.16
  -2  -2   5  190.65   11.11
   2  -2  -5  190.11   11.15
  -2  -2   5  183.44   11.22
  -2  -2   5  185.78   11.11
  -2  -2   5  179.06   11.20
   2  -2  -5  185.71   11.20
  -2   2   5  189.28   11.16
  -2   2   5  181.17   11.19
  -2   2   5  168.49   11.17
   2   2  -5  176.49   11.17
   2   2  -5  177.82   11.12
  -2   2   5  195.60   11.22
   2   2  -5  177.17   11.12
  -1  -2   5   99.09    6.66
   1  -2  -5  114.23    6.68
  -1  -2   5  107.58    6.68
  -1  -2   5  102.27    6.69
   1  -2  -5  110.36    6.67
   1  -2  -5  117.53    6.62
   1  -2  -5  114.62    6.64
   1   2  -5  100.89    6.58
  -1   2   5  113.20    6.67
   1   2  -5  102.21    6.65
  -1   2   5  119.25    6.70
  -1   2   5  113.68    6.68
  -1   2   5  112.04    6.64
   1   2  -5  100.21    6.58
   0  -2  -5  370.41   21.80
   0  -2   5  352.51   21.86
   0  -2   5  336.20   21.86
   0  -2  -5  365.17   21.86
   0  -2  -5  369.29   21.84
   0  -2  -5  369.93   21.88
   0  -2   5  353.89   21.87
   0   2   5  367.12   21.88
   0   2   5  375.74   21.81
   0   2   5  355.04   21.84
   0   2   5  350.53   21.88
   1  -2   5   19.58    1.37
  -1  -2  -5   21.61    1.38
   1  -2   5   19.05    1.37
   1  -2   5   19.10    1.39
  -1  -2  -5   22.60    1.35
  -1  -2  -5   19.51    1.41
   1   2   5   21.20    1.40
  -1   2  -5   17.92    1.35
   1   2   5   19.70    1.31
   1   2   5   22.21    1.36
   1   2   5   21.84    1.45
  -2  -2  -5   23.44    1.73
  -2  -2  -5   24.65    1.69
   2  -2   5   25.76    1.67
   2  -2   5   28.22    1.73
  -2  -2  -5   25.85    1.66
  -2   2  -5   26.00    1.57
   2   2   5   24.29    1.66
   2   2   5   25.08    1.71
   2   2   5   24.34    1.75
   2   2   5   25.50    1.64
  -2   2  -5   26.35    1.67
  -2   2  -5   24.68    1.56
   3  -2   5    2.94    0.53
  -3  -2  -5    2.30    0.54
  -3  -2  -5    2.26    0.49
   3  -2   5    3.18    0.42
  -3  -2  -5    2.78    0.43
   3   2   5    2.03    0.43
   3   2   5    2.84    0.46
  -3   2  -5    3.20    0.31
   3   2   5    2.16    0.52
   3   2   5    3.02    0.58
  -3   2  -5    3.00    0.35
  -3   2  -5    2.86    0.47
   4  -2   5   83.95    4.91
   4  -2   5   81.38    4.87
  -4  -2  -5   80.82    4.96
   4  -2   5   83.37    5.03
  -4  -2  -5   71.12    4.98
   4  -2   5   82.35    4.87
  -4  -2  -5   77.20    5.05
   4   2   5   77.83    5.05
  -4   2  -5   85.79    4.92
   4   2   5   79.65    5.01
  -4   2  -5   78.05    4.98
  -4   2  -5   77.16    4.89
   4   2   5   73.72    4.96
   4   2   5   80.62    4.96
   5  -2   5   33.98    2.37
  -5  -2  -5   34.37    2.37
  -5  -2  -5   37.52    2.32
   5  -2   5   32.62    2.21
  -5  -2  -5   34.72    2.45
   5  -2   5   36.30    2.24
   5  -2   5   34.86    2.20
   5   2   5   32.62    2.41
   5   2   5   34.11    2.35
  -5   2  -5   31.55    2.21
   5   2   5   34.69    2.36
  -5   2  -5   36.56    2.36
   5   2   5   36.50    2.32
  -6  -2  -5    8.03    1.02
   6  -2   5    6.93    0.98
   6  -2   5    8.69    0.86
  -6  -2  -5   11.32    0.98
  -6  -2  -5   11.36    1.22
   6   2   5   11.23    1.03
   6   2   5    7.91    1.00
   6   2   5    9.13    1.01
   6   2   5    9.89    1.14
  -6   2  -5    8.62    1.03
  -6   2  -5    8.41    0.84
  -7  -2  -5  179.26   10.37
  -7  -2  -5  163.26   10.49
  -7  -2  -5  164.96   10.42
   7  -2   5  169.42   10.45
  -7   2  -5  164.86   10.31
   7   2   5  166.90   10.47
   7   2   5  163.16   10.39
   7   2   5  170.45   10.40
  -7   2  -5  170.09   10.42
  -8  -2  -5  156.75    9.62
   8  -2   5  137.47    9.61
   8   2   5  160.51    9.61
  -8   2  -5  148.09    9.47
   8   2   5  156.98    9.56
  -8   2  -5  150.94    9.60
   8   2   5  163.88    9.67
  -9  -2  -5    1.30    1.11
   9  -2   5   -0.41    0.99
   9   2   5    0.19    0.86
  -9   2  -5    0.10    1.05
   9   2   5    0.63    1.00
  -9   2  -5    0.07    0.67
  10  -2   5    5.37    1.40
 -10  -2  -5    4.82    1.46
  10   2   5    4.80    1.36
 -10   2  -5    5.01    1.48
  10   2   5    2.70    1.12
 -10   2  -5    4.97    0.97
  11  -2   5    4.11    1.05
  11  -2   5    4.90    1.40
  11   2   5    2.40    1.44
  11   2   5    3.75    1.42
 -11   2  -5    3.95    1.14
  12  -2   5   -0.02    1.44
  12  -2   5    0.90    1.16
 -12   2  -5   -0.41    1.20
  12   2   5    1.57    1.63
  12   2   5    0.68    1.58
 -13  -3   5    0.13    1.61
  13  -3  -5    0.25    1.43
 -13  -3   5    0.05    1.86
  13  -3  -5   -0.87    1.68
 -13   3   5   -1.09    1.87
  13   3  -5    0.03    1.77
 -12  -3   5    0.05    1.48
 -12  -3   5    0.14    1.45
  12  -3  -5   -0.21    1.27
  12  -3  -5    0.69    1.11
  12   3  -5   -0.04    1.43
 -12   3   5    1.73    1.60
 -11  -3   5    0.64    1.25
  11  -3  -5    1.26    0.98
  11  -3  -5    0.50    1.19
 -11  -3   5    0.19    1.31
 -11   3   5    1.50    1.37
  11   3  -5   -0.19    1.06
 -11   3   5    2.77    1.09
 -10  -3   5   -0.34    1.12
  10  -3  -5    0.15    0.86
 -10  -3   5   -0.25    1.05
  10  -3  -5   -0.30    0.99
  10   3  -5    0.25    1.04
 -10   3   5   -0.12    1.11
 -10   3   5   -0.50    0.76
  10   3  -5   -0.09    1.03
   9  -3  -5    0.31    0.91
  -9  -3   5   -0.56    1.00
  -9  -3   5   -0.46    0.85
   9  -3  -5    0.18    0.77
   9   3  -5   -0.34    0.72
   9   3  -5   -0.13    0.78
  -9   3   5    0.38    0.72
  -9   3   5    0.27    0.98
   9   3  -5   -0.71    0.73
   8  -3  -5    1.87    0.87
   8  -3  -5    2.64    0.77
  -8  -3   5    3.67    0.89
  -8  -3   5    3.56    0.98
  -8   3   5    3.94    0.73
   8   3  -5    1.95    0.70
  -8   3   5    2.53    0.95
   8   3  -5    2.49    0.88
   8   3  -5    2.87    0.88
  -7  -3   5    3.06    0.75
   7  -3  -5    1.52    0.61
  -7  -3   5    2.06    0.81
   7  -3  -5    1.28    0.67
  -7   3   5    1.23    0.55
   7   3  -5    1.47    0.65
   7   3  -5    2.15    0.59
   7   3  -5    3.90    0.81
  -7   3   5    0.75    0.77
  -6  -3   5   12.46    1.32
   6  -3  -5   13.29    1.15
  -6  -3   5   12.18    1.17
  -6  -3   5   12.75    1.29
   6  -3  -5   12.74    1.19
   6   3  -5   13.52    1.11
   6   3  -5   12.86    1.22
  -6   3   5   14.13    1.11
  -6   3   5   13.74    1.31
   6   3  -5   15.92    1.23
  -5  -3   5   18.71    1.73
   5  -3  -5   24.88    1.62
   5  -3  -5   21.59    1.62
  -5  -3   5   22.89    1.76
  -5  -3   5   20.63    1.59
  -5   3   5   23.62    1.57
   5   3  -5   18.98    1.61
   5   3  -5   23.03    1.56
   5   3  -5   25.09    1.70
  -5   3   5   24.01    1.54
  -5   3   5   23.52    1.72
   4  -3  -5   -0.13    0.37
  -4  -3   5   -0.11    0.40
  -4  -3   5    0.00    0.33
   4  -3  -5    0.09    0.41
  -4  -3   5   -0.11    0.52
  -4  -3   5    0.58    0.52
  -4   3   5    0.12    0.45
  -4   3   5    0.33    0.36
   4   3  -5   -0.06    0.28
  -4   3   5    0.14    0.37
  -4   3   5    0.17    0.65
   4   3  -5    0.57    0.41
   4   3  -5    0.45    0.45
  -3  -3   5  100.96    6.27
   3  -3  -5  109.35    6.32
  -3  -3   5  102.80    6.28
  -3  -3   5   99.34    6.41
   3  -3  -5   99.72    6.35
  -3  -3   5   96.99    6.41
  -3   3   5  109.46    6.42
   3   3  -5  106.13    6.40
  -3   3   5  103.61    6.34
  -3   3   5  106.26    6.32
  -3   3   5  103.43    6.40
   3   3  -5   99.22    6.34
   3   3  -5  103.27    6.29
   3   3  -5  100.11    6.29
   2  -3  -5   19.84    1.26
   2  -3  -5   18.51    1.34
  -2  -3   5   20.00    1.43
  -2  -3   5   16.98    1.40
  -2   3   5   19.65    1.39
  -2   3   5   17.90    1.42
   2   3  -5   19.54    1.21
   2   3  -5   17.67    1.35
  -2   3   5   17.47    1.28
   2   3  -5   19.76    1.33
  -2   3   5   19.58    1.34
   2   3  -5   18.86    1.23
  -1  -3   5   68.07    3.98
   1  -3  -5   64.35    3.83
   1  -3  -5   60.04    3.95
  -1  -3   5   69.92    3.93
   1  -3  -5   61.00    3.92
  -1  -3   5   62.67    3.96
   1   3  -5   64.11    3.90
   1   3  -5   61.63    3.80
  -1   3   5   62.84    3.95
   1   3  -5   62.01    3.80
  -1   3   5   63.60    3.89
  -1   3   5   60.37    3.97
  -1   3   5   54.51    3.92
   0  -3   5  815.43   49.79
   0  -3   5  833.69   49.77
   0  -3   5  799.27   49.79
   0  -3  -5  809.64   49.79
   0  -3  -5  822.74   49.78
   0   3   5  869.52   49.80
   0   3   5  832.31   49.74
   0   3   5  800.68   49.79
   1  -3   5    1.07    0.41
   1  -3   5    1.24    0.47
  -1  -3  -5    0.37    0.41
  -1  -3  -5    0.42    0.31
   1  -3   5    1.03    0.43
  -1  -3  -5    0.28    0.39
   1   3   5    0.92    0.23
   1   3   5    0.57    0.46
   1   3   5    0.87    0.34
   1   3   5    1.07    0.54
   2  -3   5    5.08    0.59
   2  -3   5    5.80    0.65
  -2  -3  -5    5.41    0.64
  -2  -3  -5    5.80    0.56
   2  -3   5    4.27    0.61
  -2  -3  -5    5.47    0.65
   2   3   5    5.90    0.75
   2   3   5    4.98    0.66
  -2   3  -5    5.89    0.65
  -2   3  -5    4.15    0.33
   2   3   5    4.69    0.51
   2   3   5    6.09    0.57
  -2   3  -5    3.86    0.34
  -3  -3  -5   98.26    5.84
  -3  -3  -5   92.94    5.89
   3  -3   5   98.72    5.83
   3  -3   5   96.59    5.90
  -3  -3  -5   93.98    5.92
   3   3   5   98.28    5.85
  -3   3  -5   88.66    5.75
   3   3   5   93.96    5.94
   3   3   5   96.11    5.81
   3   3   5   97.83    5.92
  -3   3  -5   90.31    5.74
  -3   3  -5   91.09    5.88
  -4  -3  -5    6.04    0.84
   4  -3   5    7.36    0.73
  -4  -3  -5    5.96    0.86
   4  -3   5    5.36    0.81
  -4  -3  -5    8.99    0.79
  -4   3  -5    6.20    0.66
  -4   3  -5    7.89    0.85
  -4   3  -5    6.12    0.58
   4   3   5    5.53    0.81
   4   3   5    7.76    0.77
   4   3   5    7.50    0.75
  -5  -3  -5   -0.07    0.65
  -5  -3  -5    0.35    0.63
   5  -3   5   -0.19    0.58
   5   3   5   -0.09    0.51
   5   3   5    0.09    0.50
   5   3   5    0.32    0.57
  -5   3  -5   -0.01    0.29
  -5   3  -5    0.02    0.62
   5   3   5    0.21    0.64
  -6  -3  -5   12.34    1.30
   6  -3   5   11.15    1.26
  -6  -3  -5   10.47    1.29
   6   3   5   13.32    1.39
   6   3   5   12.44    1.30
   6   3   5   13.97    1.34
   6   3   5   11.63    1.21
  -6   3  -5   12.79    1.37
  -6   3  -5   13.43    1.03
   7  -3   5    0.97    0.41
  -7  -3  -5    0.46    0.90
   7  -3   5    1.14    0.86
  -7  -3  -5    0.56    0.85
  -7   3  -5    0.37    0.47
   7   3   5    0.81    0.84
   7   3   5    0.52    0.77
   7   3   5    0.57    0.95
  -7   3  -5    0.17    0.84
   8  -3   5   54.32    3.61
   8  -3   5   56.62    3.90
  -8  -3  -5   54.17    3.96
  -8  -3  -5   59.96    4.05
  -8   3  -5   66.15    4.00
   8   3   5   57.23    4.04
   8   3   5   54.32    3.88
  -8   3  -5   59.33    3.72
   8   3   5   55.14    3.86
   9  -3   5    0.97    0.62
  -9  -3  -5    0.65    1.38
  -9  -3  -5    0.61    1.18
   9  -3   5    2.22    1.15
   9   3   5    0.61    1.07
  -9   3  -5    1.13    1.19
   9   3   5    0.89    1.22
  -9   3  -5    0.78    0.71
   9   3   5    0.63    1.09
 -10  -3  -5    0.61    1.53
  10  -3   5    0.68    1.11
  10  -3   5    0.86    0.72
  10   3   5    0.02    1.19
 -10   3  -5    1.12    0.84
 -10   3  -5    0.81    1.34
  11  -3   5   19.39    1.78
  11  -3   5   21.90    2.35
 -11   3  -5   23.04    2.07
  11   3   5   18.10    2.16
  12  -3   5    1.16    1.00
  12  -3   5    1.42    1.57
 -12   3  -5    0.36    1.19
  13  -4  -5    3.10    1.86
 -13  -4   5    2.52    2.20
 -13  -4   5    4.39    2.06
 -13   4   5    1.04    1.95
 -12  -4   5   -0.08    1.74
 -12  -4   5    0.21    1.50
  12  -4  -5   -0.03    1.14
  12  -4  -5   -0.30    1.50
 -12   4   5    0.03    1.78
 -12   4   5   -0.13    1.26
  12   4  -5   -0.93    1.57
  11  -4  -5    0.47    1.36
 -11  -4   5    0.41    1.53
  11  -4  -5    0.16    0.95
 -11  -4   5    0.43    1.24
  11   4  -5   -0.08    1.33
 -11   4   5    0.04    1.36
 -11   4   5    0.32    1.01
 -10  -4   5    8.58    1.43
  10  -4  -5    6.99    1.13
  10  -4  -5    8.94    1.52
 -10  -4   5    7.98    1.61
  10   4  -5    7.76    1.45
  10   4  -5    7.73    1.27
 -10   4   5    8.18    1.53
 -10   4   5    7.27    1.14
  10   4  -5    9.44    1.41
   9  -4  -5    1.83    0.92
  -9  -4   5    0.69    0.92
   9  -4  -5    0.92    0.76
  -9  -4   5    1.26    1.19
  -9   4   5    2.14    1.21
   9   4  -5    0.75    0.99
   9   4  -5    1.31    0.85
  -9   4   5    1.60    0.78
   9   4  -5    0.44    0.94
   8  -4  -5   30.24    2.21
  -8  -4   5   31.37    2.32
  -8  -4   5   29.19    2.46
   8  -4  -5   29.86    2.30
   8   4  -5   27.11    2.34
  -8   4   5   29.03    2.45
   8   4  -5   27.09    2.20
   8   4  -5   30.57    2.30
  -8   4   5   29.91    2.19
  -7  -4   5    0.79    0.66
   7  -4  -5   -0.13    0.71
  -7  -4   5    0.49    0.85
   7  -4  -5    0.40    0.59
   7   4  -5    0.35    0.84
   7   4  -5    0.61    0.77
  -7   4   5    0.76    0.87
  -7   4   5    0.49    0.59
   7   4  -5    1.09    0.56
  -6  -4   5   66.29    4.53
   6  -4  -5   67.63    4.38
  -6  -4   5   69.42    4.37
   6  -4  -5   68.64    4.40
  -6   4   5   70.32    4.35
   6   4  -5   72.07    4.50
   6   4  -5   69.71    4.34
   6   4  -5   66.39    4.42
  -6   4   5   65.22    4.50
  -5  -4   5  180.45   11.05
  -5  -4   5  174.95   11.21
  -5  -4   5  174.16   11.20
   5  -4  -5  178.82   11.08
   5  -4  -5  171.48   11.07
   5   4  -5  179.19   11.10
   5   4  -5  194.20   11.19
  -5   4   5  183.60   11.06
  -5   4   5  187.50   11.19
   5   4  -5  183.73   11.05
  -4  -4   5    1.40    0.38
   4  -4  -5    1.62    0.51
   4  -4  -5    1.41    0.49
  -4  -4   5    0.81    0.68
  -4  -4   5    1.17    0.63
  -4  -4   5    1.42    0.41
   4   4  -5    1.31    0.52
   4   4  -5    1.58    0.59
  -4   4   5    0.81    0.58
   4   4  -5    1.28    0.40
  -4   4   5    1.02    0.53
  -4   4   5    1.14    0.43
   3  -4  -5    8.02    0.78
  -3  -4   5    7.11    0.96
   3  -4  -5    6.90    0.73
  -3  -4   5    5.22    0.82
  -3   4   5    8.93    0.92
   3   4  -5    6.52    0.85
   3   4  -5    5.91    0.71
   3   4  -5    5.96    0.61
  -3   4   5    7.27    0.69
  -3   4   5    6.84    0.77
   3   4  -5    7.51    0.86
  -2  -4   5   96.27    5.65
   2  -4  -5   95.28    5.58
   2  -4  -5   93.95    5.46
   2  -4  -5   86.49    5.54
   2  -4  -5   86.00    5.62
  -2  -4   5   87.97    5.63
  -2   4   5   84.44    5.57
  -2   4   5   90.60    5.61
   2   4  -5   87.34    5.45
   2   4  -5   92.73    5.53
  -2   4   5   90.44    5.51
   2   4  -5   82.86    5.58
   2   4  -5   85.67    5.45
  -1  -4   5   35.76    2.26
   1  -4  -5   31.25    2.14
  -1  -4   5   35.68    2.24
  -1  -4   5   33.98    2.16
   1  -4  -5   29.62    2.22
  -1   4   5   33.76    2.12
  -1   4   5   33.06    2.21
   1   4  -5   31.61    2.18
   1   4  -5   31.76    2.12
   1   4  -5   32.75    2.00
  -1   4   5   30.51    2.29
  -1   4   5   31.65    2.20
   1   4  -5   30.87    2.00
   0  -4  -5   79.10    5.32
   0  -4   5   90.68    5.26
   0  -4   5   86.95    5.33
   0  -4  -5   77.98    5.25
   0  -4   5   88.00    5.32
   0   4   5   81.91    5.30
   0   4  -5   85.30    5.29
   0   4   5   84.69    5.23
   0   4   5   84.19    5.34
   0   4  -5   86.12    5.23
   1  -4   5   13.48    1.23
  -1  -4  -5   13.71    1.16
  -1  -4  -5   14.32    1.24
   1  -4   5   15.47    1.20
   1  -4   5   15.48    1.20
   1   4   5   14.51    1.11
   1   4   5   13.30    1.18
   1   4   5   13.69    1.38
  -1   4  -5   13.68    1.13
   2  -4   5    7.34    0.78
  -2  -4  -5    5.48    0.73
   2  -4   5    5.88    0.80
  -2  -4  -5    6.34    0.82
   2  -4   5    7.12    0.77
  -2   4  -5    6.20    0.68
  -2   4  -5    5.25    0.42
   2   4   5    6.83    0.83
   2   4   5    7.25    0.68
  -2   4  -5    6.13    0.81
   2   4   5    6.58    0.88
  -2   4  -5    5.04    0.42
   3  -4   5   56.63    3.32
   3  -4   5   54.18    3.38
  -3  -4  -5   49.59    3.40
  -3  -4  -5   48.19    3.39
  -3   4  -5   49.37    3.17
   3   4   5   56.37    3.48
   3   4   5   52.10    3.31
   3   4   5   49.92    3.41
  -3   4  -5   52.10    3.28
  -3   4  -5   50.72    3.18
  -3   4  -5   51.41    3.40
   4  -4   5   27.14    1.99
  -4  -4  -5   27.82    2.07
  -4  -4  -5   26.33    2.04
  -4   4  -5   24.29    1.73
   4   4   5   31.96    2.05
  -4   4  -5   23.53    2.00
   4   4   5   31.50    1.95
  -5  -4  -5   28.12    2.41
  -5  -4  -5   29.85    2.41
   5  -4   5   32.26    2.37
   5   4   5   32.39    2.32
  -5   4  -5   36.94    2.15
   5   4   5   32.77    2.39
  -5   4  -5   34.22    2.39
  -6  -4  -5    5.45    1.07
   6  -4   5    6.54    1.08
  -6  -4  -5    6.12    1.07
  -6   4  -5    7.61    1.14
  -6   4  -5    7.13    0.70
   6   4   5    6.14    1.04
   6   4   5    5.68    0.92
  -7  -4  -5    0.05    1.00
   7  -4   5    0.04    0.78
  -7  -4  -5    0.24    1.00
   7   4   5    0.25    0.84
  -7   4  -5    0.28    0.93
  -7   4  -5    0.19    0.49
  -8  -4  -5   12.50    1.70
  -8  -4  -5   15.43    1.78
   8  -4   5   13.94    1.57
  -8   4  -5   16.82    1.74
  -8   4  -5   12.34    1.33
   8   4   5   14.74    1.63
  -9  -4  -5    7.92    1.62
   9  -4   5    5.65    1.26
  -9  -4  -5    8.85    1.61
   9   4   5    6.80    1.43
  -9   4  -5    7.34    1.51
  -9   4  -5    7.00    1.00
 -10  -4  -5   -0.26    1.45
  10  -4   5   -0.33    1.15
 -10   4  -5    0.88    0.89
 -10   4  -5   -0.06    1.48
  11  -4   5    1.68    1.61
 -11   4  -5    3.11    1.16
  12  -4   5    0.18    1.85
 -12   4  -5    2.31    1.32
  12  -5  -5    2.56    1.18
  12  -5  -5    0.93    1.75
 -12  -5   5    0.28    1.99
 -12  -5   5    1.96    1.62
 -12   5   5    1.41    1.43
 -12   5   5    2.12    1.96
 -11  -5   5   15.94    1.90
  11  -5  -5   11.11    1.87
  11  -5  -5   10.66    1.45
 -11  -5   5   14.06    2.21
 -11   5   5   12.80    1.62
  11   5  -5   15.94    2.11
 -11   5   5   12.92    2.15
 -10  -5   5    1.44    1.42
 -10  -5   5    0.79    1.14
  10  -5  -5    0.00    0.84
  10  -5  -5    0.76    1.25
 -10   5   5    0.99    1.48
  10   5  -5    0.25    1.32
  10   5  -5    1.71    1.11
 -10   5   5    0.16    0.92
  -9  -5   5    0.93    1.27
  -9  -5   5    1.26    0.93
   9  -5  -5    2.16    1.18
   9  -5  -5    1.65    0.80
   9   5  -5    1.25    0.95
  -9   5   5    1.06    1.28
   9   5  -5    1.76    1.13
  -9   5   5    1.35    0.87
  -8  -5   5    0.70    0.81
   8  -5  -5    0.76    0.99
   8  -5  -5   -0.16    0.69
  -8  -5   5    0.37    1.08
  -8   5   5    0.40    1.07
  -8   5   5   -0.51    0.70
   8   5  -5   -0.55    0.93
   8   5  -5   -0.35    0.73
   7  -5  -5    6.33    0.87
  -7  -5   5    5.64    0.91
  -7  -5   5    6.88    1.30
   7  -5  -5    6.98    1.10
  -7   5   5    5.50    1.21
   7   5  -5    6.53    1.22
   7   5  -5    6.38    0.90
  -7   5   5    7.24    0.90
  -6  -5   5   15.34    1.65
  -6  -5   5   14.21    1.27
   6  -5  -5   13.55    1.45
   6  -5  -5   13.25    1.25
  -6   5   5   15.11    1.59
   6   5  -5   15.00    1.58
   6   5  -5   14.12    1.27
  -6   5   5   15.04    1.30
   5  -5  -5   17.57    1.43
  -5  -5   5   19.74    1.76
  -5  -5   5   17.37    1.34
  -5   5   5   15.70    1.66
   5   5  -5   19.38    1.43
   5   5  -5   19.67    1.55
  -5   5   5   17.81    1.43
   5   5  -5   21.14    1.65
  -4  -5   5   11.00    1.31
   4  -5  -5   13.13    1.07
  -4   5   5   10.33    1.24
  -4   5   5   12.76    1.19
   4   5  -5   11.51    0.99
  -4   5   5   12.34    1.07
   4   5  -5   10.59    1.21
   4   5  -5   10.63    1.09
  -3  -5   5    1.27    0.77
  -3  -5   5    0.71    0.78
   3  -5  -5    1.52    0.48
  -3   5   5    0.43    0.61
   3   5  -5    1.28    0.38
   3   5  -5    0.79    0.54
   3   5  -5    1.40    0.76
  -3   5   5    0.20    0.41
  -3   5   5    1.33    0.75
  -2  -5   5   31.25    2.24
   2  -5  -5   30.26    2.00
   2  -5  -5   30.89    2.19
  -2  -5   5   28.91    2.20
   2   5  -5   25.52    1.89
   2   5  -5   28.52    2.01
   2   5  -5   28.37    2.12
  -2   5   5   30.48    1.99
  -2   5   5   32.13    2.12
  -2   5   5   33.39    2.19
   1  -5  -5    0.89    0.44
  -1  -5   5    1.26    0.76
   1  -5  -5    0.97    0.70
  -1  -5   5    0.64    0.63
  -1   5   5    1.91    0.49
   1   5  -5    0.91    0.30
   1   5  -5    0.97    0.28
   1   5  -5    1.36    0.60
  -1   5   5    0.83    0.66
  -1   5   5    1.43    0.66
   1   5  -5    1.56    0.54
   0  -5   5   16.82    1.22
   0  -5   5   18.03    1.39
   0  -5  -5   12.24    1.32
   0  -5   5   14.35    1.28
   0  -5  -5   12.28    1.14
   0   5   5   16.04    1.29
   0   5  -5   13.52    1.16
   0   5  -5   14.90    0.95
   0   5   5   14.82    1.16
   0   5  -5   13.90    1.21
   0   5  -5   12.71    0.93
   1  -5   5    4.19    0.79
   1  -5   5    3.19    0.76
  -1  -5  -5    1.82    0.73
  -1  -5  -5    1.72    0.56
   1  -5   5    4.22    0.69
  -1   5  -5    3.54    0.36
   1   5   5    1.85    0.70
  -1   5  -5    3.71    0.70
   1   5   5    1.39    0.52
  -1   5  -5    3.21    0.31
  -2  -5  -5   32.21    2.03
   2  -5   5   28.74    2.00
  -2  -5  -5   30.05    2.14
   2  -5   5   29.25    2.03
   2  -5   5   28.80    2.10
   2   5   5   30.80    1.96
  -2   5  -5   27.84    1.75
  -2   5  -5   24.16    1.75
   2   5   5   30.98    2.12
  -2   5  -5   27.71    1.97
  -2   5  -5   24.59    2.07
  -3  -5  -5   14.79    1.60
  -3  -5  -5   18.40    1.53
   3  -5   5   19.38    1.64
   3  -5   5   19.53    1.57
  -3   5  -5   17.78    1.64
  -3   5  -5   18.32    1.21
  -3   5  -5   17.66    1.44
   3   5   5   16.89    1.56
   3   5   5   18.90    1.45
  -4  -5  -5  252.89   15.96
   4  -5   5  266.41   15.91
  -4  -5  -5  263.97   15.93
  -4   5  -5  260.32   15.74
   4   5   5  257.44   15.98
   4   5   5  255.98   15.85
  -4   5  -5  258.36   15.95
  -5  -5  -5    0.77    0.93
  -5  -5  -5    1.77    0.89
   5  -5   5    2.38    0.86
  -5   5  -5    2.18    0.96
   5   5   5    2.00    1.00
  -5   5  -5    2.52    0.46
   5   5   5    1.83    0.76
   6  -5   5    9.13    1.23
  -6  -5  -5    7.23    1.22
  -6  -5  -5    7.84    1.35
  -6   5  -5    8.47    0.90
   6   5   5    9.23    1.12
   6   5   5    9.62    1.41
  -6   5  -5    9.51    1.33
  -7  -5  -5   14.94    1.80
   7  -5   5   17.25    1.76
  -7  -5  -5   17.03    1.85
  -7   5  -5   18.96    1.89
  -7   5  -5   16.82    1.39
   7   5   5   15.47    1.87
  -8  -5  -5   -0.15    1.16
  -8  -5  -5    0.13    1.26
   8  -5   5    0.90    1.11
  -8   5  -5    0.67    1.26
  -8   5  -5    0.46    0.63
   8   5   5    0.99    1.24
  -9  -5  -5    2.90    1.47
   9  -5   5    3.31    1.42
  -9  -5  -5    3.23    1.50
   9   5   5    0.48    1.42
  -9   5  -5    2.10    1.45
  -9   5  -5    1.64    0.83
 -10  -5  -5    1.26    1.66
  10  -5   5    0.59    1.37
 -10   5  -5    0.39    0.94
  10   5   5    1.71    1.64
 -11  -5  -5    0.37    1.97
  11  -5   5    3.91    1.88
 -11   5  -5    2.46    1.25
  11  -6  -5   33.49    2.54
 -11  -6   5   25.95    3.28
 -11  -6   5   30.33    3.06
  11   6  -5   35.67    3.48
 -11   6   5   36.66    3.02
 -11   6   5   38.44    3.63
 -10  -6   5   -0.11    1.57
  10  -6  -5   -0.22    0.79
 -10  -6   5    0.91    1.18
  10   6  -5   -0.77    1.61
  10   6  -5   -0.31    1.18
 -10   6   5   -0.21    1.65
 -10   6   5    1.11    1.09
   9  -6  -5    0.75    0.72
  -9  -6   5    0.96    1.02
  -9  -6   5    1.34    1.49
   9   6  -5    0.82    1.22
  -9   6   5    0.92    0.92
  -9   6   5    1.14    1.52
   9   6  -5    0.87    0.99
   8  -6  -5    7.77    0.93
  -8  -6   5    8.62    1.59
  -8  -6   5    6.88    1.09
   8   6  -5    6.87    1.09
  -8   6   5    7.79    1.10
   8   6  -5    5.41    1.37
  -8   6   5    9.34    1.58
  -7  -6   5    2.85    0.77
  -7  -6   5    4.37    1.25
   7  -6  -5    3.50    0.72
   7   6  -5    3.05    1.24
  -7   6   5    5.59    1.29
   7   6  -5    3.03    0.81
  -7   6   5    5.52    0.85
   6  -6  -5   20.95    1.70
  -6  -6   5   24.60    1.66
  -6  -6   5   23.83    2.24
   6   6  -5   24.69    1.84
  -6   6   5   22.66    1.83
  -6   6   5   22.99    2.16
   6   6  -5   23.18    2.06
  -5  -6   5    3.96    1.13
   5  -6  -5    3.16    0.59
   5   6  -5    2.73    1.04
  -5   6   5    4.99    1.11
   5   6  -5    3.76    0.69
  -5   6   5    2.07    0.68
   4  -6  -5   67.33    4.24
  -4  -6   5   68.01    4.58
   4   6  -5   72.91    4.28
  -4   6   5   60.24    4.49
   4   6  -5   68.01    4.52
  -4   6   5   66.18    4.31
   3  -6  -5  340.41   20.38
  -3  -6   5  338.48   20.61
  -3   6   5  333.90   20.42
  -3   6   5  339.44   20.59
   3   6  -5  333.52   20.57
   3   6  -5  331.42   20.37
  -3   6   5  331.72   20.50
   2  -6  -5    1.53    0.52
  -2  -6   5    1.27    0.88
   2  -6  -5    2.11    0.87
  -2   6   5    1.56    0.74
   2   6  -5    2.81    0.45
  -2   6   5    1.30    0.56
  -2   6   5    1.04    0.80
   2   6  -5    1.23    0.78
  -1  -6   5    6.53    1.12
   1  -6  -5    8.23    0.86
   1  -6  -5    7.49    1.17
   1   6  -5    6.06    1.06
  -1   6   5    9.79    1.18
  -1   6   5    6.46    1.08
   1   6  -5    6.16    0.65
  -1   6   5    9.38    0.88
   0  -6   5    8.03    1.15
   0  -6  -5    7.77    1.12
   0  -6  -5    5.51    0.74
   0   6   5    4.63    1.01
   0   6   5    6.54    0.79
   0   6  -5    6.41    1.03
   0   6   5    6.89    1.03
   0   6  -5    6.03    0.63
  -1  -6  -5    4.05    0.68
   1  -6   5    3.93    0.99
  -1  -6  -5    3.22    1.01
  -1   6  -5    2.91    0.96
   1   6   5    4.08    0.92
   1   6   5    3.23    0.68
  -1   6  -5    2.50    0.40
  -1   6  -5    2.84    0.84
   2  -6   5    9.03    1.23
  -2  -6  -5   10.26    1.31
  -2  -6  -5    7.23    0.92
  -2   6  -5    7.29    1.03
  -2   6  -5    8.17    0.73
   2   6   5    8.99    0.97
   2   6   5    8.82    1.29
  -2   6  -5    9.75    1.27
   3  -6   5   30.75    2.44
  -3  -6  -5   30.02    2.29
  -3  -6  -5   32.15    2.56
   3   6   5   31.82    2.27
  -3   6  -5   31.54    2.03
  -3   6  -5   32.59    2.46
   3   6   5   31.98    2.44
   4  -6   5   36.03    2.58
  -4  -6  -5   32.16    2.54
  -4  -6  -5   35.71    2.79
  -4   6  -5   34.75    2.26
   4   6   5   35.93    2.53
   4   6   5   33.00    2.65
  -4   6  -5   37.31    2.72
  -5  -6  -5   29.46    2.79
  -5  -6  -5   32.26    2.58
   5  -6   5   36.89    2.62
   5   6   5   33.11    2.67
   5   6   5   38.21    2.57
  -5   6  -5   34.62    2.25
  -5   6  -5   31.44    2.74
  -6  -6  -5    0.92    0.97
   6  -6   5    1.84    1.07
  -6  -6  -5   -0.23    1.18
  -6   6  -5    0.33    1.11
  -6   6  -5    0.00    0.51
   6   6   5   -0.45    0.91
   6   6   5    0.11    1.06
  -7  -6  -5   22.03    2.29
   7  -6   5   20.07    2.15
  -7  -6  -5   24.57    2.41
  -7   6  -5   22.62    2.43
   7   6   5   20.84    2.38
  -7   6  -5   23.60    1.75
  -8  -6  -5    5.64    1.70
   8  -6   5    6.89    1.58
  -8  -6  -5    4.82    1.44
  -8   6  -5    4.90    1.59
   8   6   5    3.32    1.59
  -8   6  -5    5.33    0.84
   9  -6   5    1.32    1.54
  -9  -6  -5    1.79    1.56
  -9  -6  -5    3.26    1.78
  -9   6  -5    2.34    1.75
   9   6   5    1.42    1.57
  -9   6  -5    1.80    0.91
 -10  -6  -5   15.76    2.35
  10  -6   5   15.05    2.23
  10   6   5   14.71    2.41
 -10   6  -5   14.15    1.60
 -10  -7   5    6.93    1.44
 -10  -7   5    9.46    2.23
  10   7  -5    8.25    1.60
  10   7  -5    8.23    2.24
 -10   7   5   10.31    2.29
 -10   7   5    5.52    1.42
  -9  -7   5    7.65    1.24
  -9  -7   5    6.97    1.90
   9   7  -5    5.89    1.32
  -9   7   5    6.17    1.28
   9   7  -5    6.32    1.91
  -9   7   5    4.65    1.91
  -8  -7   5    1.57    1.59
  -8  -7   5    3.27    0.87
  -8   7   5    2.20    1.55
   8   7  -5    3.61    1.59
   8   7  -5    3.38    1.04
  -8   7   5    3.75    1.01
  -7  -7   5   19.07    1.39
  -7  -7   5   15.82    2.16
  -7   7   5   18.37    2.12
   7   7  -5   22.96    2.33
   7   7  -5   18.45    1.79
  -7   7   5   15.92    1.78
  -6  -7   5    5.58    1.48
   6   7  -5    6.15    0.95
   6   7  -5    4.62    1.31
  -6   7   5    7.82    1.48
  -6   7   5    7.56    1.04
  -5  -7   5   -0.17    1.05
   5   7  -5    0.25    1.03
   5   7  -5   -0.09    0.62
  -5   7   5   -0.16    1.12
  -5   7   5    0.05    0.69
  -4  -7   5    0.90    1.09
   4   7  -5    0.97    0.56
  -4   7   5    0.33    0.69
   4   7  -5    0.75    1.09
  -4   7   5    0.55    1.07
   3  -7  -5    4.33    0.56
  -3  -7   5    5.89    1.27
  -3   7   5    2.83    0.76
   3   7  -5    6.79    0.75
   3   7  -5    7.05    1.20
  -3   7   5    3.21    1.12
   2  -7  -5   63.40    4.47
   2  -7  -5   62.81    4.08
  -2  -7   5   66.77    4.51
   2   7  -5   65.34    4.12
  -2   7   5   64.74    4.47
  -2   7   5   71.87    4.43
   2   7  -5   66.38    4.46
  -2   7   5   65.09    4.22
   1  -7  -5    0.36    0.50
  -1  -7   5    0.26    1.01
   1  -7  -5    0.35    1.00
   1   7  -5    0.52    0.46
  -1   7   5    0.29    0.90
  -1   7   5    0.03    0.66
  -1   7   5    0.92    1.00
   1   7  -5   -0.05    0.97
   0  -7   5   51.16    3.73
   0  -7  -5   55.91    3.71
   0  -7  -5   48.31    3.32
   0   7  -5   49.27    3.60
   0   7   5   53.08    3.41
   0   7   5   55.12    3.62
   0   7   5   55.51    3.68
   0   7  -5   49.72    3.26
   1  -7   5    0.94    1.01
  -1  -7  -5   -0.42    1.06
  -1  -7  -5    0.67    0.62
   1   7   5    0.63    0.73
   1   7   5   -0.14    0.92
  -1   7  -5   -0.04    0.44
  -1   7  -5    0.30    0.95
  -1   7  -5   -0.60    0.97
  -2  -7  -5  107.06    7.10
   2  -7   5  117.04    7.38
  -2  -7  -5  119.51    7.42
   2   7   5  111.72    7.14
   2   7   5  123.85    7.39
  -2   7  -5  112.25    6.98
  -2   7  -5  113.12    7.37
  -3  -7  -5    0.43    1.14
   3  -7   5    0.73    1.04
  -3  -7  -5    0.28    0.71
   3   7   5    1.28    1.06
  -3   7  -5    0.14    0.45
  -3   7  -5   -0.20    1.03
   3   7   5    0.54    0.81
  -4  -7  -5    3.59    0.92
  -4  -7  -5    6.26    1.40
   4   7   5    4.95    1.00
   4   7   5    5.76    1.31
  -4   7  -5    5.69    0.68
  -4   7  -5    5.34    1.37
  -5  -7  -5    3.05    1.37
  -5  -7  -5    3.35    1.01
  -5   7  -5    2.04    0.58
   5   7   5    2.72    1.04
   5   7   5    3.14    1.27
  -5   7  -5    2.41    1.31
  -6  -7  -5    2.62    1.13
  -6  -7  -5    4.52    1.48
   6   7   5    1.89    1.54
  -6   7  -5    7.18    1.59
   6   7   5    5.71    1.25
  -6   7  -5    5.60    0.80
  -7  -7  -5    0.82    1.22
  -7  -7  -5   -0.22    1.47
  -7   7  -5    0.32    0.72
  -7   7  -5   -0.15    1.46
   7   7   5   -0.06    1.55
  -8  -7  -5    8.74    1.97
  -8  -7  -5    5.46    1.64
  -8   7  -5    7.95    1.93
   8   7   5    4.99    1.92
  -8   7  -5    8.19    1.10
  -9  -7  -5   -0.25    2.61
  -9  -7  -5    0.17    1.65
   9   7   5    1.86    2.00
  -9   7  -5    0.34    2.14
  -9   7  -5    1.40    1.29
  -8  -8   5   34.47    3.86
   8   8  -5   37.94    3.11
  -8   8   5   40.47    3.81
  -8   8   5   35.16    2.91
   8   8  -5   34.68    3.37
  -7  -8   5   11.97    2.18
   7   8  -5   15.83    1.68
  -7   8   5   18.75    2.29
  -7   8   5   14.56    1.61
   7   8  -5   13.03    2.24
  -6  -8   5    2.76    1.57
  -6   8   5    3.50    1.06
   6   8  -5    2.25    1.57
   6   8  -5    2.39    1.02
  -6   8   5    2.57    1.59
  -5  -8   5   -0.06    1.36
   5   8  -5    1.38    1.28
  -5   8   5   -0.10    1.38
   5   8  -5    1.16    0.86
  -5   8   5    0.93    0.87
  -4  -8   5    0.58    1.35
  -4   8   5   -0.02    0.83
   4   8  -5    0.71    0.75
  -4   8   5   -0.24    1.27
   4   8  -5    0.64    1.18
  -3  -8   5    6.39    1.59
  -3   8   5   11.12    1.69
  -3   8   5    7.21    1.03
   3   8  -5    9.37    0.99
   3   8  -5    5.48    1.37
  -2  -8   5   18.03    1.95
   2  -8  -5   10.36    1.67
   2   8  -5   14.35    1.29
   2   8  -5   15.63    1.86
  -2   8   5   12.71    1.74
  -2   8   5   12.06    1.32
   1  -8  -5    3.67    1.35
  -1  -8   5    3.53    1.33
  -1   8   5    4.02    1.32
  -1   8   5    3.43    0.89
   1   8  -5    3.72    0.71
   1   8  -5    3.42    1.27
  -1   8   5    3.53    1.35
   0  -8  -5   29.95    1.96
   0  -8  -5   31.33    2.72
   0  -8   5   25.93    2.65
   0   8   5   31.93    2.65
   0   8   5   28.75    2.52
   0   8   5   30.63    2.30
   0   8  -5   28.64    2.65
   0   8  -5   30.38    2.46
   0   8  -5   28.81    2.06
   1  -8   5    7.50    1.58
  -1  -8  -5    7.97    1.59
  -1  -8  -5    8.22    0.93
   1   8   5    6.79    1.08
   1   8   5    9.00    1.61
  -1   8  -5    5.94    1.47
  -1   8  -5    5.34    0.76
   1   8   5   10.56    1.62
   2  -8   5    3.88    1.40
  -2  -8  -5    2.88    0.76
  -2  -8  -5    3.46    1.42
  -2   8  -5    4.74    0.67
   2   8   5    3.14    1.29
   2   8   5    3.76    1.01
  -2   8  -5    3.14    1.37
   3  -8   5    9.99    1.68
  -3  -8  -5    8.78    1.74
  -3  -8  -5    7.45    1.06
   3   8   5   10.22    1.29
  -3   8  -5   11.96    1.07
   3   8   5    7.04    1.57
  -3   8  -5   10.96    1.72
  -4  -8  -5    1.92    1.44
  -4  -8  -5    0.71    0.85
  -4   8  -5    1.99    1.53
   4   8   5    0.69    1.07
  -4   8  -5    1.98    0.66
   4   8   5    1.30    1.37
  -5  -8  -5   -0.40    0.97
  -5  -8  -5    1.41    1.60
  -5   8  -5    1.48    0.68
   5   8   5    2.07    1.49
   5   8   5    1.19    1.16
  -5   8  -5    1.21    1.60
  -6  -8  -5    1.13    1.16
  -6  -8  -5    1.16    1.75
   6   8   5    1.53    1.59
  -6   8  -5    0.91    1.71
  -6   8  -5    1.78    0.80
   6   8   5    1.46    1.30
  -7  -8  -5   30.88    3.34
  -7  -8  -5   25.72    2.69
  -7   8  -5   30.03    2.34
  -7   8  -5   31.74    3.29
   7   8   5   29.92    3.06
  -6  -9   5    1.78    2.02
   6   9  -5    0.77    1.79
   6   9  -5    3.19    1.24
  -6   9   5    3.89    2.05
  -6   9   5    2.07    1.23
  -5  -9   5    2.23    1.85
  -5   9   5    1.74    1.10
  -5   9   5    1.26    1.83
   5   9  -5    3.41    1.76
   5   9  -5    1.16    1.10
  -4  -9   5    6.77    2.00
   4   9  -5    8.73    1.99
  -4   9   5    7.91    1.93
   4   9  -5    7.98    1.20
  -4   9   5    8.11    1.30
  -3  -9   5    0.27    1.61
   3   9  -5    0.11    1.43
   3   9  -5   -0.22    0.86
  -3   9   5   -0.71    1.59
  -3   9   5   -0.43    0.94
   2  -9  -5    7.36    1.77
  -2  -9   5    4.38    1.74
   2   9  -5    2.80    1.50
  -2   9   5    6.44    1.78
  -2   9   5    4.16    1.08
   2   9  -5    4.65    0.93
   1  -9  -5   39.07    3.30
  -1  -9   5   32.67    3.24
   1   9  -5   35.81    3.21
  -1   9   5   34.25    3.26
  -1   9   5   38.54    2.79
   1   9  -5   34.49    2.54
   0  -9   5   20.50    2.35
   0  -9  -5   18.67    2.30
   0   9  -5   17.78    2.27
   0   9   5   19.76    2.17
   0   9   5   16.22    1.73
   0   9   5   15.10    2.20
   0   9  -5   15.37    1.58
   1  -9   5    7.75    1.82
  -1  -9  -5    6.32    1.86
  -1   9  -5   10.73    1.95
  -1   9  -5    8.33    1.02
   1   9   5    8.93    1.33
   1   9   5    5.71    1.85
   1   9   5    8.43    1.88
   2  -9   5   -0.16    1.50
  -2  -9  -5    1.11    1.70
  -2   9  -5    0.33    1.53
   2   9   5    0.22    1.09
   2   9   5    0.37    1.66
  -2   9  -5    0.48    0.70
   2   9   5    1.01    1.51
  -3  -9  -5   12.56    1.30
  -3  -9  -5    9.00    2.07
  -3   9  -5   11.79    1.20
  -3   9  -5   16.24    2.25
   3   9   5   13.90    1.66
   3   9   5   12.20    2.05
  -4  -9  -5    1.42    1.98
  -4  -9  -5    0.37    0.92
   4   9   5    0.44    1.31
  -4   9  -5   -0.29    0.82
  -4   9  -5    0.14    1.88
   4   9   5    0.69    1.69
  -5  -9  -5   40.17    3.98
  -5  -9  -5   33.83    2.84
  -5   9  -5   44.80    3.96
   5   9   5   36.71    4.02
  -5   9  -5   40.02    2.75
   5   9   5   38.90    3.30
  14   0  -6   38.08    3.73
  14   0  -6   34.04    3.20
 -14   0   6   30.32    3.42
 -13   0   6    1.79    1.59
  13   0  -6    2.78    1.54
  13   0  -6    5.76    1.72
 -12   0   6    4.20    1.38
  12   0  -6    3.49    1.36
  12   0  -6    5.22    1.48
  11   0  -6   83.52    6.03
  11   0  -6   96.03    6.15
 -11   0   6   95.68    6.15
 -10   0   6   68.19    5.06
 -10   0   6   72.44    5.22
  10   0  -6   73.91    5.00
  10   0  -6   85.81    5.10
  -9   0   6   42.93    3.22
  -9   0   6   43.47    3.14
   9   0  -6   45.59    3.19
   9   0  -6   42.62    3.03
   8   0  -6  117.22    7.23
  -8   0   6  125.51    7.15
  -8   0   6  116.56    7.29
  -8   0   6  105.20    7.25
   8   0  -6  118.67    7.14
   8   0  -6  104.05    7.24
  -7   0   6   73.30    4.61
   7   0  -6   64.15    4.51
  -7   0   6   73.68    4.47
  -7   0   6   66.20    4.56
  -7   0   6   70.50    4.47
   7   0  -6   75.11    4.44
   7   0  -6   73.29    4.47
   7   0  -6   67.98    4.57
  -6   0   6  367.00   21.99
  -6   0   6  357.58   22.07
  -6   0   6  372.25   22.00
  -6   0   6  359.98   22.06
   6   0  -6  334.26   22.03
   6   0  -6  375.09   22.00
   6   0  -6  368.29   22.07
   5   0  -6  145.33    9.12
   5   0  -6  153.49    9.18
   5   0  -6  146.10    9.19
  -5   0   6  144.83    9.19
  -5   0   6  152.81    9.15
  -5   0   6  152.98    9.12
  -5   0   6  149.21    9.19
  -4   0   6  308.06   18.66
   4   0  -6  307.60   18.61
  -4   0   6  317.90   18.60
  -4   0   6  298.48   18.63
   4   0  -6  301.07   18.65
   4   0  -6  313.33   18.66
  -4   0   6  301.20   18.65
  -3   0   6  293.76   17.53
   3   0  -6  286.13   17.54
   3   0  -6  281.31   17.57
   3   0  -6  301.71   17.59
  -3   0   6  281.05   17.57
  -3   0   6  292.28   17.57
  -3   0   6  289.85   17.57
   2   0  -6 1600.10   94.94
  -2   0   6 1568.78   94.92
  -2   0   6 1556.74   94.94
   2   0  -6 1561.28   94.91
   2   0  -6 1538.87   94.93
  -2   0   6 1607.87   94.95
  -1   0   6 5132.97  312.58
   1   0  -6 5139.54  312.63
  -1   0   6 5242.71  312.65
  -1   0   6 5305.63  312.65
   1   0  -6 4940.42  312.63
  -1   0   6 5311.37  312.60
   0   0   6  644.60   38.09
   0   0   6  627.68   38.10
   0   0   6  627.43   38.06
   0   0  -6  619.98   38.04
   1   0   6   13.69    0.93
   1   0   6   12.19    0.90
  -1   0  -6   14.15    0.87
   1   0   6   11.51    0.92
   2   0   6  753.96   46.03
  -2   0  -6  768.78   45.99
   2   0   6  761.99   46.04
   2   0   6  744.64   46.02
  -2   0  -6  776.56   45.97
  -3   0  -6   93.86    5.54
   3   0   6   84.11    5.50
   3   0   6   90.34    5.49
  -3   0  -6   92.13    5.45
  -3   0  -6   86.48    5.45
   3   0   6   85.65    5.48
  -4   0  -6  110.06    6.72
   4   0   6  107.29    6.75
   4   0   6  108.35    6.78
   4   0   6  108.22    6.73
  -4   0  -6  106.67    6.71
  -4   0  -6  115.98    6.81
  -5   0  -6   59.20    3.66
  -5   0  -6   59.46    3.82
   5   0   6   56.08    3.72
  -5   0  -6   60.25    3.70
   5   0   6   54.79    3.74
   5   0   6   58.61    3.67
  -6   0  -6    3.86    0.71
   6   0   6    5.50    0.68
  -6   0  -6    4.77    0.62
   6   0   6    4.63    0.81
   7   0   6   24.70    2.03
  -7   0  -6   26.36    2.08
   7   0   6   28.97    2.06
  -7   0  -6   28.32    1.96
  -8   0  -6   79.25    5.33
   8   0   6   92.23    5.52
  -8   0  -6   82.01    5.44
   8   0   6   85.69    5.44
  -9   0  -6   50.78    3.34
   9   0   6   41.24    3.18
  -9   0  -6   49.08    3.12
   9   0   6   39.54    3.18
  10   0   6   46.93    3.51
 -10   0  -6   49.96    3.46
  11   0   6   31.08    2.71
  12   0   6   26.03    2.68
  12   0   6   27.72    2.97
  14  -1  -6    8.08    2.03
  14  -1  -6    5.14    1.92
 -14  -1   6   11.28    2.37
 -14   1   6    4.71    1.99
  14   1  -6    7.04    2.08
  13  -1  -6   23.19    2.53
  13  -1  -6   16.90    2.17
 -13  -1   6   17.86    2.44
  13   1  -6   19.32    2.37
 -13   1   6   19.91    2.42
 -12  -1   6    3.54    1.47
  12  -1  -6    1.47    1.30
  12  -1  -6    1.58    1.22
  12   1  -6    1.52    1.21
 -12   1   6    1.24    1.32
  11  -1  -6    4.84    1.23
 -11  -1   6    4.29    1.47
 -11  -1   6    3.37    1.25
  11  -1  -6    4.65    1.29
  11   1  -6    2.30    1.06
 -11   1   6    4.34    1.23
 -10  -1   6   86.58    5.80
 -10  -1   6   82.50    5.77
  10  -1  -6   92.75    5.74
  10  -1  -6   80.97    5.64
  10   1  -6   83.87    5.68
 -10   1   6   93.75    5.79
  -9  -1   6   95.76    6.05
  -9  -1   6   96.37    6.04
   9  -1  -6   90.75    5.99
   9  -1  -6   90.46    5.93
   9   1  -6   85.36    5.91
   9   1  -6   90.94    6.02
  -9   1   6  100.49    5.88
  -9   1   6   90.68    6.02
  -8  -1   6    8.91    1.13
  -8  -1   6    7.89    1.18
  -8  -1   6    9.69    1.19
   8  -1  -6   10.91    1.16
   8  -1  -6   11.55    1.20
   8   1  -6    8.33    1.19
   8   1  -6    7.80    1.05
  -8   1   6   11.06    1.30
   8   1  -6    9.38    1.03
  -8   1   6   10.22    1.01
  -8   1   6   12.96    1.30
   8   1  -6    9.71    1.03
   7  -1  -6   13.97    1.18
   7  -1  -6   11.05    1.15
  -7  -1   6   12.35    1.29
  -7  -1   6   15.30    1.30
   7  -1  -6   10.09    1.20
  -7  -1   6   14.10    1.22
  -7   1   6   13.05    1.11
   7   1  -6   13.20    1.25
  -7   1   6   12.85    1.30
   7   1  -6   15.14    1.16
  -7   1   6   11.58    1.15
  -7   1   6   12.61    1.41
   7   1  -6   13.63    1.13
   7   1  -6   11.94    1.34
  -6  -1   6    0.76    0.45
  -6  -1   6    0.52    0.53
   6  -1  -6    0.47    0.51
  -6  -1   6    0.29    0.55
   6  -1  -6    0.64    0.42
  -6  -1   6    0.05    0.48
   6  -1  -6   -0.01    0.50
   6   1  -6    0.36    0.58
  -6   1   6    0.10    0.41
   6   1  -6    0.76    0.55
  -6   1   6    0.26    0.44
  -6   1   6    0.46    0.56
   6   1  -6    0.93    0.42
   6   1  -6    0.84    0.44
  -6   1   6    0.25    0.55
   5  -1  -6   38.46    2.67
  -5  -1   6   45.95    2.76
  -5  -1   6   46.75    2.65
   5  -1  -6   38.68    2.64
  -5  -1   6   42.53    2.71
  -5  -1   6   45.00    2.72
   5  -1  -6   37.57    2.72
   5   1  -6   40.89    2.69
   5   1  -6   42.84    2.74
  -5   1   6   38.74    2.63
   5   1  -6   43.87    2.64
  -5   1   6   39.13    2.73
  -5   1   6   38.85    2.71
  -5   1   6   39.98    2.64
   4  -1  -6    0.91    0.39
  -4  -1   6    2.94    0.50
   4  -1  -6    0.94    0.31
  -4  -1   6    2.82    0.44
   4  -1  -6    1.27    0.41
  -4  -1   6    2.79    0.46
   4   1  -6    3.06    0.36
  -4   1   6    1.06    0.38
  -4   1   6    0.76    0.42
  -4   1   6    0.67    0.32
   4   1  -6    1.02    0.40
  -4   1   6    0.65    0.45
   4   1  -6    4.19    0.58
  -3  -1   6    0.86    0.35
  -3  -1   6    0.85    0.33
  -3  -1   6    0.80    0.30
   3  -1  -6    0.92    0.27
   3  -1  -6    0.99    0.32
   3  -1  -6    0.86    0.33
  -3   1   6    1.11    0.34
   3   1  -6    1.19    0.35
   3   1  -6    2.09    0.27
  -3   1   6    1.52    0.36
  -3   1   6    1.75    0.32
  -3   1   6    0.97    0.38
   2  -1  -6  742.29   44.12
   2  -1  -6  729.41   44.11
  -2  -1   6  722.69   44.13
  -2  -1   6  728.13   44.10
  -2  -1   6  717.16   44.10
  -2  -1   6  728.46   44.16
  -2   1   6  755.54   44.10
   2   1  -6  710.86   44.08
   2   1  -6  702.76   44.13
  -2   1   6  731.50   44.12
  -2   1   6  754.74   44.15
  -2   1   6  736.08   44.13
  -1  -1   6  919.31   55.56
  -1  -1   6  933.61   55.60
  -1  -1   6  930.76   55.56
  -1  -1   6  911.71   55.64
   1  -1  -6  927.32   55.60
  -1  -1   6  924.89   55.63
   1   1  -6  890.82   55.56
  -1   1   6  960.98   55.64
  -1   1   6  907.51   55.63
  -1   1   6  928.13   55.59
   1   1  -6  910.19   55.56
  -1   1   6  930.50   55.59
   1   1  -6  891.01   55.62
   0  -1  -6    4.13    0.43
   0  -1  -6    4.58    0.40
   0  -1   6    4.51    0.48
   0  -1  -6    3.57    0.46
   0  -1   6    4.06    0.48
   0  -1  -6    4.54    0.43
   0  -1   6    4.48    0.42
   0   1   6    4.36    0.46
   0   1  -6    3.97    0.33
   0   1   6    4.61    0.45
   0   1   6    3.80    0.45
   0   1  -6    3.91    0.32
   0   1   6    5.01    0.39
   0   1   6    4.50    0.47
  -1  -1  -6    0.91    0.36
   1  -1   6    2.45    0.27
   1  -1   6    1.55    0.34
  -1  -1  -6    0.81    0.23
   1  -1   6    1.70    0.34
  -1  -1  -6    0.74    0.24
   1   1   6    1.32    0.36
  -1   1  -6    2.25    0.26
   1   1   6    0.59    0.29
   1   1   6    1.35    0.31
  -1   1  -6    1.75    0.23
   1   1   6    0.94    0.33
  -1   1  -6    1.57    0.19
   2  -1   6   91.21    5.51
   2  -1   6   88.72    5.44
  -2  -1  -6   89.43    5.48
   2  -1   6   90.42    5.54
  -2  -1  -6   92.05    5.55
  -2  -1  -6   90.02    5.47
   2  -1   6   89.42    5.45
   2   1   6   89.40    5.51
   2   1   6   85.68    5.53
   2   1   6   91.76    5.49
  -2   1  -6   90.89    5.45
   2   1   6   88.44    5.53
  -2   1  -6   86.20    5.44
  -2   1  -6   88.56    5.46
  -3  -1  -6    2.74    0.58
   3  -1   6    5.05    0.47
  -3  -1  -6    2.74    0.42
   3  -1   6    4.22    0.48
   3  -1   6    4.63    0.45
  -3  -1  -6    3.00    0.46
   3  -1   6    3.44    0.52
   3   1   6    2.70    0.52
  -3   1  -6    5.14    0.48
   3   1   6    2.36    0.47
   3   1   6    3.20    0.48
   3   1   6    2.36    0.50
  -3   1  -6    3.86    0.40
  -4  -1  -6  203.85   12.24
   4  -1   6  191.02   12.29
   4  -1   6  201.06   12.22
  -4  -1  -6  195.16   12.31
   4  -1   6  194.09   12.22
   4  -1   6  207.60   12.22
   4   1   6  199.45   12.28
   4   1   6  205.65   12.27
   4   1   6  203.11   12.23
  -4   1  -6  204.46   12.24
   4   1   6  199.12   12.30
  -4   1  -6  203.07   12.21
   5  -1   6    6.24    0.65
  -5  -1  -6    4.86    0.71
  -5  -1  -6    6.33    0.87
   5  -1   6    4.39    0.78
  -5  -1  -6    4.68    0.62
   5  -1   6    6.68    0.67
   5   1   6    4.37    0.75
  -5   1  -6    5.02    0.56
   5   1   6    5.29    0.72
  -5   1  -6    6.87    0.76
   5   1   6    5.41    0.71
  -6  -1  -6   50.24    2.97
   6  -1   6   39.46    3.02
  -6  -1  -6   44.10    3.00
  -6  -1  -6   44.55    3.13
   6  -1   6   43.03    2.95
   6   1   6   46.87    3.02
  -6   1  -6   46.26    3.01
   6   1   6   46.31    3.07
  -6   1  -6   45.83    2.92
   6   1   6   46.38    2.99
  -7  -1  -6    5.53    0.90
   7  -1   6    2.80    0.66
  -7  -1  -6    5.31    0.76
   7  -1   6    2.39    0.78
  -7   1  -6    2.09    0.85
  -7   1  -6    2.82    0.63
   7   1   6    5.65    0.93
   7   1   6    5.69    0.85
   7   1   6    5.82    0.94
  -8  -1  -6  213.48   12.84
  -8  -1  -6  212.59   12.92
   8  -1   6  202.53   12.94
   8   1   6  214.20   12.94
   8   1   6  203.64   12.94
  -8   1  -6  209.97   12.82
  -8   1  -6  205.63   12.90
  -9  -1  -6   38.66    2.97
   9  -1   6   37.10    2.88
  -9  -1  -6   41.64    2.80
  -9   1  -6   44.83    3.01
   9   1   6   37.22    2.84
   9   1   6   36.27    2.92
  -9   1  -6   36.74    2.74
  10  -1   6    8.69    1.23
  10  -1   6    7.02    1.36
 -10   1  -6    7.97    1.16
  10   1   6   10.94    1.55
  10   1   6   10.64    1.48
  11  -1   6    2.12    1.06
  11  -1   6    2.85    1.48
 -11   1  -6    2.47    1.11
  11   1   6    2.49    1.44
  12  -1   6   25.31    2.44
  12  -1   6   23.21    2.62
  12   1   6   17.85    2.47
 -14  -2   6   -0.73    2.56
  14  -2  -6    0.78    1.76
  14   2  -6   -0.60    1.95
 -14   2   6    0.68    3.14
 -13  -2   6    0.66    1.78
  13  -2  -6    0.26    1.49
  13  -2  -6    0.22    1.34
 -13  -2   6    0.71    1.72
  13   2  -6    0.21    1.42
 -13   2   6   -0.30    1.57
 -12  -2   6    0.54    1.49
 -12  -2   6    0.01    1.42
  12  -2  -6   -0.15    1.16
  12  -2  -6   -0.94    1.31
 -12   2   6    1.49    1.46
  12   2  -6   -0.02    1.16
  11  -2  -6    1.91    1.08
 -11  -2   6    1.44    1.27
 -11  -2   6    0.14    1.15
  11  -2  -6    1.21    1.07
 -11   2   6    1.03    1.21
  11   2  -6    0.81    1.13
  10  -2  -6    1.48    0.95
 -10  -2   6    3.13    1.18
 -10  -2   6    3.45    1.12
  10  -2  -6    1.37    1.05
 -10   2   6    1.73    0.89
 -10   2   6    2.31    1.10
  10   2  -6    2.50    1.07
  -9  -2   6    0.24    0.84
   9  -2  -6    1.75    0.85
   9  -2  -6    0.52    0.78
  -9  -2   6    0.27    0.94
   9   2  -6    1.28    0.79
   9   2  -6    0.56    0.76
   9   2  -6    1.04    0.82
  -9   2   6    1.28    0.96
  -9   2   6    0.31    0.67
   8  -2  -6   12.24    1.31
  -8  -2   6   13.45    1.45
  -8  -2   6   12.10    1.43
   8  -2  -6   10.20    1.23
  -8  -2   6   10.51    1.25
  -8   2   6   12.79    1.27
  -8   2   6   13.61    1.46
   8   2  -6   13.46    1.21
   8   2  -6   11.08    1.24
   8   2  -6   13.34    1.35
  -7  -2   6  150.51    9.28
  -7  -2   6  151.04    9.23
   7  -2  -6  145.68    9.21
  -7  -2   6  144.91    9.23
   7  -2  -6  149.36    9.23
  -7   2   6  150.73    9.15
  -7   2   6  143.94    9.26
   7   2  -6  142.78    9.21
   7   2  -6  154.81    9.20
   7   2  -6  150.64    9.15
   6  -2  -6    2.62    0.61
  -6  -2   6    1.87    0.59
  -6  -2   6    2.29    0.73
   6  -2  -6    2.89    0.62
  -6  -2   6    2.63    0.66
  -6   2   6    3.64    0.52
  -6   2   6    1.90    0.48
   6   2  -6    1.86    0.66
  -6   2   6    1.64    0.66
   6   2  -6    1.85    0.45
   6   2  -6    2.27    0.63
  -6   2   6    2.61    0.68
   6   2  -6    1.77    0.62
   5  -2  -6  431.87   25.97
  -5  -2   6  418.05   26.00
   5  -2  -6  440.96   25.93
  -5  -2   6  421.80   26.01
  -5  -2   6  415.11   25.95
   5  -2  -6  423.95   25.99
   5   2  -6  420.37   25.97
  -5   2   6  433.09   25.93
  -5   2   6  423.74   26.00
  -5   2   6  436.53   26.01
   5   2  -6  437.67   25.98
   5   2  -6  411.27   25.91
  -5   2   6  434.71   25.90
   5   2  -6  437.91   25.99
   4  -2  -6   46.01    2.88
  -4  -2   6   45.89    2.95
   4  -2  -6   42.34    2.90
  -4  -2   6   47.99    2.96
  -4  -2   6   44.95    2.92
   4  -2  -6   45.61    2.85
  -4  -2   6   42.72    2.86
  -4   2   6   45.40    2.97
  -4   2   6   47.35    2.93
  -4   2   6   44.99    2.85
   4   2  -6   42.41    2.89
  -4   2   6   43.34    2.84
   4   2  -6   47.43    2.83
  -3  -2   6   41.78    2.58
  -3  -2   6   40.83    2.68
   3  -2  -6   42.18    2.62
  -3  -2   6   42.15    2.59
   3  -2  -6   45.49    2.62
  -3  -2   6   40.01    2.70
   3  -2  -6   42.78    2.67
   3   2  -6   37.88    2.64
  -3   2   6   39.02    2.62
  -3   2   6   41.26    2.60
  -3   2   6   42.42    2.70
   3   2  -6   40.21    2.57
  -3   2   6   39.15    2.65
   2  -2  -6  478.17   27.43
   2  -2  -6  464.83   27.38
  -2  -2   6  455.79   27.31
   2  -2  -6  474.63   27.38
  -2  -2   6  454.51   27.42
  -2  -2   6  443.49   27.31
  -2  -2   6  440.47   27.44
  -2   2   6  438.54   27.40
  -2   2   6  469.34   27.44
   2   2  -6  441.98   27.40
  -2   2   6  445.91   27.40
  -2   2   6  438.87   27.37
   2   2  -6  436.96   27.34
   2   2  -6  451.51   27.34
  -1  -2   6 1165.54   71.04
   1  -2  -6 1213.48   71.00
   1  -2  -6 1230.11   71.05
   1  -2  -6 1207.34   70.98
   1  -2  -6 1176.77   71.02
  -1  -2   6 1142.74   71.06
  -1  -2   6 1180.94   71.03
  -1   2   6 1181.48   71.02
   1   2  -6 1155.40   70.94
  -1   2   6 1142.25   71.04
  -1   2   6 1182.21   71.00
   1   2  -6 1132.82   70.94
  -1   2   6 1218.67   71.06
   1   2  -6 1130.68   71.02
   0  -2  -6  397.08   24.26
   0  -2  -6  404.27   24.23
   0  -2   6  394.84   24.23
   0  -2  -6  409.89   24.19
   0  -2   6  372.54   24.25
   0  -2  -6  404.66   24.22
   0  -2   6  405.46   24.26
   0   2   6  405.88   24.19
   0   2   6  396.82   24.22
   0   2   6  410.77   24.22
   0   2   6  404.54   24.27
   0   2   6  392.10   24.26
  -1  -2  -6   39.76    2.63
   1  -2   6   43.84    2.64
   1  -2   6   42.03    2.64
  -1  -2  -6   42.02    2.61
  -1  -2  -6   41.80    2.69
   1  -2   6   41.82    2.67
  -1   2  -6   42.91    2.62
   1   2   6   40.81    2.59
   1   2   6   40.81    2.68
   1   2   6   41.92    2.62
   1   2   6   38.37    2.66
  -2  -2  -6   15.16    1.02
   2  -2   6   15.55    1.04
  -2  -2  -6   13.71    1.06
   2  -2   6   14.26    1.10
  -2  -2  -6   13.43    1.11
  -2   2  -6   13.54    1.03
   2   2   6   12.98    1.01
   2   2   6   14.79    1.13
  -2   2  -6   13.29    0.89
   2   2   6   14.44    1.03
   2   2   6   14.99    1.12
  -2   2  -6   13.64    0.91
  -3  -2  -6  206.72   13.14
   3  -2   6  217.14   13.18
  -3  -2  -6  214.73   13.20
  -3  -2  -6  213.33   13.13
   3  -2   6  223.80   13.12
   3   2   6  209.84   13.19
   3   2   6  217.94   13.19
   3   2   6  221.07   13.13
  -3   2  -6  219.86   13.08
  -3   2  -6  212.54   13.07
   3   2   6  210.89   13.13
  -3   2  -6  219.55   13.14
  -4  -2  -6  106.14    6.46
   4  -2   6  108.64    6.42
  -4  -2  -6  105.36    6.55
   4  -2   6  105.60    6.35
  -4  -2  -6  102.72    6.48
   4  -2   6  100.86    6.51
   4  -2   6  109.70    6.35
   4   2   6  104.99    6.52
   4   2   6  100.36    6.54
   4   2   6  102.21    6.47
  -4   2  -6  101.05    6.46
   4   2   6   99.92    6.46
  -4   2  -6  107.99    6.41
  -4   2  -6  102.64    6.39
   5  -2   6  259.38   15.88
  -5  -2  -6  261.04   16.03
   5  -2   6  272.45   15.87
  -5  -2  -6  257.24   15.96
  -5  -2  -6  267.83   15.94
   5  -2   6  250.35   16.00
   5  -2   6  254.74   15.86
  -5   2  -6  256.78   15.96
  -5   2  -6  254.28   15.88
   5   2   6  265.43   16.00
   5   2   6  273.81   15.95
   5   2   6  264.82   15.97
  -6  -2  -6    0.21    0.52
   6  -2   6   -0.02    0.60
  -6  -2  -6    0.91    0.81
   6  -2   6    0.82    0.42
  -6  -2  -6    0.43    0.68
   6   2   6    0.26    0.70
  -6   2  -6    0.39    0.62
  -6   2  -6    0.83    0.41
   6   2   6    0.97    0.67
   6   2   6    0.19    0.61
  -7  -2  -6  146.37    8.89
   7  -2   6  140.48    8.76
  -7  -2  -6  148.80    9.00
  -7  -2  -6  139.23    8.82
   7  -2   6  144.15    8.94
  -7   2  -6  145.42    8.78
  -7   2  -6  136.32    8.87
   7   2   6  138.26    8.94
   7   2   6  140.48    8.87
   7   2   6  145.47    8.88
   8  -2   6   22.29    1.76
   8  -2   6   25.46    1.98
  -8  -2  -6   23.48    2.05
   8   2   6   21.65    1.91
   8   2   6   20.03    1.94
  -8   2  -6   24.49    2.06
   8   2   6   21.94    2.09
  -8   2  -6   24.05    1.76
   9  -2   6    7.19    1.21
  -9  -2  -6    4.57    1.34
   9  -2   6    6.35    0.94
  -9   2  -6    6.24    0.93
   9   2   6    7.46    1.27
  -9   2  -6    7.70    1.37
   9   2   6    6.45    1.29
  10  -2   6    2.35    1.25
  10  -2   6    1.73    0.84
  10   2   6    2.39    1.26
 -10   2  -6    2.01    0.83
  10   2   6    1.48    1.19
  11  -2   6    7.78    1.67
  11  -2   6    6.77    1.21
  11   2   6    6.90    1.63
 -11   2  -6    7.50    1.28
  12  -2   6    5.95    1.94
  12  -2   6    6.92    1.31
 -12   2  -6    7.59    1.45
  12   2   6    8.00    1.93
  13  -3  -6   -0.06    1.37
 -13  -3   6    1.02    1.86
 -13  -3   6   -0.10    1.66
  13  -3  -6    1.00    1.74
  13   3  -6   -0.42    1.73
 -13   3   6   -0.10    1.88
 -12  -3   6    4.26    1.69
  12  -3  -6    6.06    1.33
  12  -3  -6    3.98    1.51
 -12  -3   6    5.96    1.63
  12   3  -6    5.31    1.62
 -12   3   6    3.38    1.65
 -11  -3   6   10.02    1.58
  11  -3  -6    8.01    1.41
 -11  -3   6    7.51    1.65
  11  -3  -6    8.07    1.43
 -11   3   6   10.28    1.68
  11   3  -6    9.67    1.52
 -11   3   6   12.95    1.42
  10  -3  -6    7.07    1.22
 -10  -3   6    5.65    1.28
  10  -3  -6    4.33    1.06
 -10  -3   6    4.72    1.35
 -10   3   6    6.21    1.39
  10   3  -6    5.98    1.27
 -10   3   6    5.89    1.06
  10   3  -6    8.32    1.33
   9  -3  -6    2.37    0.90
  -9  -3   6    4.05    1.01
   9  -3  -6    0.96    0.94
  -9  -3   6    2.91    1.09
  -9   3   6    2.86    1.14
   9   3  -6    4.44    0.88
   9   3  -6    3.16    0.89
  -9   3   6    2.19    0.79
   9   3  -6    6.02    1.10
  -8  -3   6    8.34    1.13
   8  -3  -6   11.76    1.26
  -8  -3   6   10.74    1.37
   8  -3  -6   10.68    1.17
  -8   3   6    8.00    1.00
   8   3  -6   10.35    1.25
   8   3  -6    9.77    1.19
   8   3  -6   12.98    1.17
  -8   3   6    8.58    1.26
   7  -3  -6   28.61    2.12
  -7  -3   6   30.35    2.12
  -7  -3   6   30.34    2.25
   7  -3  -6   27.37    2.06
  -7  -3   6   26.66    2.15
   7   3  -6   29.81    2.01
  -7   3   6   28.47    2.21
   7   3  -6   24.88    2.10
  -7   3   6   29.14    2.02
   7   3  -6   29.82    2.15
  -6  -3   6    9.45    1.15
   6  -3  -6   12.70    1.09
   6  -3  -6    8.87    1.07
  -6  -3   6    9.07    1.05
  -6  -3   6    9.41    1.15
  -6   3   6   13.64    1.03
   6   3  -6   10.02    1.08
  -6   3   6   11.40    1.20
   6   3  -6   11.87    1.01
   6   3  -6   10.46    1.06
   5  -3  -6    1.54    0.56
   5  -3  -6    1.22    0.51
  -5  -3   6    0.54    0.40
  -5  -3   6    0.73    0.69
  -5  -3   6    0.98    0.61
   5   3  -6    0.65    0.36
  -5   3   6    1.04    0.42
  -5   3   6    1.06    0.61
  -5   3   6    1.08    0.48
   5   3  -6    1.13    0.60
  -5   3   6    0.70    0.76
   5   3  -6    0.57    0.51
   4  -3  -6    3.42    0.53
  -4  -3   6    3.66    0.51
  -4  -3   6    2.30    0.65
   4  -3  -6    4.08    0.58
  -4  -3   6    2.08    0.62
  -4  -3   6    2.98    0.45
   4   3  -6    3.02    0.61
  -4   3   6    3.11    0.47
  -4   3   6    2.87    0.61
  -4   3   6    4.14    0.75
  -4   3   6    3.61    0.54
   4   3  -6    3.45    0.42
   4   3  -6    2.14    0.51
  -3  -3   6   65.14    4.27
  -3  -3   6   71.10    4.09
   3  -3  -6   63.01    4.21
  -3  -3   6   67.09    4.27
   3  -3  -6   67.55    4.16
  -3  -3   6   67.63    4.09
   3   3  -6   68.66    4.24
   3   3  -6   67.50    4.13
  -3   3   6   65.09    4.19
  -3   3   6   62.39    4.23
   3   3  -6   67.02    4.20
   3   3  -6   65.02    4.12
  -3   3   6   70.86    4.29
  -3   3   6   66.62    4.17
  -2  -3   6  166.09   10.02
   2  -3  -6  171.04    9.91
  -2  -3   6  162.69   10.03
   2  -3  -6  164.22    9.98
  -2   3   6  166.79   10.02
   2   3  -6  160.09    9.96
   2   3  -6  157.74    9.88
  -2   3   6  163.32   10.00
  -2   3   6  160.85    9.98
  -2   3   6  162.26    9.94
   2   3  -6  158.39    9.88
  -1  -3   6  387.32   23.41
   1  -3  -6  402.62   23.31
   1  -3  -6  378.67   23.40
   1  -3  -6  372.20   23.39
  -1  -3   6  409.62   23.40
  -1  -3   6  406.63   23.44
   1  -3  -6  384.45   23.35
  -1   3   6  378.93   23.40
   1   3  -6  373.26   23.27
  -1   3   6  384.11   23.42
  -1   3   6  381.57   23.41
  -1   3   6  373.32   23.35
   1   3  -6  390.78   23.38
   1   3  -6  376.83   23.27
   0  -3   6   21.48    1.78
   0  -3   6   20.61    1.78
   0  -3  -6   28.29    1.75
   0  -3  -6   29.11    1.65
   0  -3   6   23.21    1.76
   0  -3  -6   26.99    1.80
   0  -3  -6   26.96    1.81
   0   3   6   25.81    1.84
   0   3   6   30.57    1.75
   0   3   6   26.70    1.81
  -1  -3  -6    9.43    0.96
   1  -3   6   12.78    0.97
  -1  -3  -6   11.38    0.91
   1  -3   6   12.16    0.95
  -1  -3  -6   11.53    0.97
   1  -3   6   11.91    0.96
   1   3   6    9.62    1.04
   1   3   6    9.31    0.93
   1   3   6   10.10    0.78
   1   3   6   11.75    0.90
   2  -3   6   37.48    2.37
   2  -3   6   38.75    2.39
  -2  -3  -6   39.63    2.36
   2  -3   6   32.47    2.37
  -2  -3  -6   37.71    2.41
  -2  -3  -6   35.35    2.44
   2   3   6   37.60    2.43
  -2   3  -6   33.79    2.20
   2   3   6   36.83    2.34
   2   3   6   38.18    2.29
   2   3   6   35.98    2.46
  -2   3  -6   35.09    2.20
  -2   3  -6   36.00    2.39
   3  -3   6   20.22    1.24
   3  -3   6   19.14    1.36
  -3  -3  -6   13.92    1.34
  -3  -3  -6   14.32    1.39
  -3   3  -6   15.82    1.09
   3   3   6   17.42    1.29
   3   3   6   16.15    1.19
   3   3   6   15.20    1.43
  -3   3  -6   16.69    1.08
  -3   3  -6   16.65    1.30
   3   3   6   15.79    1.32
  -4  -3  -6   24.51    1.90
   4  -3   6   27.32    1.70
  -4  -3  -6   23.09    1.82
  -4  -3  -6   23.68    1.75
   4  -3   6   26.02    1.84
   4   3   6   27.77    1.79
  -4   3  -6   22.26    1.71
  -4   3  -6   22.93    1.60
   4   3   6   25.56    1.73
  -4   3  -6   25.85    1.82
   4   3   6   26.91    1.88
   4   3   6   23.59    1.91
  -5  -3  -6   25.61    2.01
   5  -3   6   22.91    1.86
  -5  -3  -6   24.75    1.92
   5   3   6   27.42    2.01
  -5   3  -6   25.12    1.67
   5   3   6   26.71    1.84
   5   3   6   22.86    1.82
  -5   3  -6   23.69    1.88
   5   3   6   26.55    1.93
  -6  -3  -6   40.10    3.08
  -6  -3  -6   40.97    3.03
   6  -3   6   42.32    2.98
  -6   3  -6   45.16    2.80
   6   3   6   45.56    2.96
  -6   3  -6   46.18    3.03
   6   3   6   42.40    3.01
   7  -3   6   10.10    1.20
  -7  -3  -6    9.37    1.39
  -7  -3  -6    9.09    1.28
   7  -3   6    9.88    0.78
   7   3   6    9.81    1.34
   7   3   6    9.55    1.20
  -7   3  -6    8.06    1.23
   7   3   6    8.91    1.15
  -7   3  -6    9.65    0.99
  -8  -3  -6   36.20    2.49
   8  -3   6   22.99    1.88
  -8  -3  -6   30.71    2.61
   8  -3   6   28.25    2.38
   8   3   6   32.55    2.29
  -8   3  -6   25.16    2.03
   8   3   6   31.43    2.54
   8   3   6   32.98    2.34
  -8   3  -6   31.07    2.44
   9  -3   6   51.85    3.64
   9  -3   6   58.74    4.00
  -9  -3  -6   61.17    4.50
  -9   3  -6   57.33    3.79
   9   3   6   61.15    4.00
  -9   3  -6   56.79    4.09
   9   3   6   60.68    4.21
   9   3   6   58.46    4.01
  10  -3   6   12.14    1.31
  10  -3   6   13.51    1.72
 -10   3  -6   12.65    1.37
  10   3   6   15.53    1.81
  11  -3   6    1.63    1.39
  11  -3   6    1.62    0.86
 -11   3  -6    1.91    1.06
  12  -3   6   -0.12    0.98
  12  -3   6    0.58    1.72
 -12   3  -6   -0.14    1.35
 -13  -4   6    2.82    2.27
 -13  -4   6    3.82    1.95
  13  -4  -6    2.98    1.95
 -13   4   6    3.09    2.04
 -12  -4   6    2.49    1.55
  12  -4  -6    0.88    1.58
  12  -4  -6    2.55    1.20
 -12  -4   6    2.03    1.87
  12   4  -6    1.99    1.62
 -12   4   6    2.19    1.84
 -11  -4   6   28.47    2.98
  11  -4  -6   28.01    2.54
 -11  -4   6   29.29    2.75
  11  -4  -6   33.85    2.80
  11   4  -6   35.77    3.44
  11   4  -6   30.65    2.74
 -11   4   6   30.56    2.54
 -11   4   6   30.27    2.93
 -10  -4   6    3.74    1.15
  10  -4  -6    2.00    1.17
 -10  -4   6    3.50    1.40
  10  -4  -6    1.93    0.95
 -10   4   6    1.37    1.25
  10   4  -6    3.45    1.29
 -10   4   6    1.17    0.96
  10   4  -6    3.43    1.10
  10   4  -6    1.83    1.17
  -9  -4   6   51.58    3.60
   9  -4  -6   41.20    3.26
  -9  -4   6   49.59    3.39
   9  -4  -6   44.00    3.38
  -9   4   6   45.36    3.53
   9   4  -6   50.59    3.30
  -9   4   6   46.57    3.26
   9   4  -6   51.66    3.43
   9   4  -6   49.89    3.39
   8  -4  -6    0.31    0.82
  -8  -4   6    1.06    0.97
   8  -4  -6    0.41    0.72
  -8  -4   6    0.40    0.80
   8   4  -6    0.97    0.85
  -8   4   6    0.71    0.68
   8   4  -6    0.68    0.69
   8   4  -6    0.28    0.82
  -8   4   6    1.23    1.01
   7  -4  -6    9.71    1.02
   7  -4  -6    7.39    1.05
  -7  -4   6    5.89    1.11
  -7  -4   6    5.48    0.90
   7   4  -6    6.32    1.00
  -7   4   6    9.84    0.95
   7   4  -6    7.53    1.08
  -7   4   6   10.54    1.25
   7   4  -6    7.32    0.88
   6  -4  -6   16.73    1.51
  -6  -4   6   20.92    1.48
  -6  -4   6   21.35    1.74
  -6  -4   6   21.88    1.77
   6  -4  -6   16.08    1.53
   6   4  -6   18.44    1.58
  -6   4   6   18.70    1.48
   6   4  -6   18.09    1.61
   6   4  -6   19.26    1.46
  -6   4   6   18.97    1.70
   5  -4  -6  142.64    8.56
  -5  -4   6  133.05    8.68
  -5  -4   6  135.13    8.50
  -5  -4   6  133.52    8.68
   5  -4  -6  138.11    8.58
  -5   4   6  143.32    8.54
   5   4  -6  135.96    8.51
   5   4  -6  142.14    8.65
   5   4  -6  138.50    8.58
  -5   4   6  145.33    8.68
  -4  -4   6    0.42    0.32
   4  -4  -6   -0.01    0.44
  -4  -4   6    0.48    0.30
  -4  -4   6    0.69    0.68
   4  -4  -6    0.11    0.47
  -4  -4   6    0.72    0.64
  -4   4   6    0.47    0.42
   4   4  -6    0.66    0.34
   4   4  -6    0.38    0.50
  -4   4   6    0.26    0.60
  -4   4   6    0.11    0.52
   4   4  -6    0.37    0.53
   3  -4  -6    3.83    0.58
  -3  -4   6    4.20    0.77
   3  -4  -6    4.77    0.54
  -3  -4   6    3.18    0.73
   3   4  -6    3.46    0.42
  -3   4   6    3.82    0.54
  -3   4   6    3.30    0.62
  -3   4   6    3.41    0.70
   3   4  -6    2.30    0.61
   3   4  -6    3.69    0.61
   2  -4  -6   17.92    1.30
  -2  -4   6   16.87    1.41
  -2  -4   6   17.24    1.45
   2  -4  -6   17.23    1.41
   2  -4  -6   19.88    1.17
   2   4  -6   17.19    1.26
   2   4  -6   15.08    1.13
  -2   4   6   17.85    2.04
  -2   4   6   17.23    1.35
   2   4  -6   14.73    1.11
  -2   4   6   18.69    1.42
   2   4  -6   15.80    1.36
  -2   4   6   17.34    1.24
   1  -4  -6    0.85    0.25
  -1  -4   6    0.31    0.47
   1  -4  -6    0.49    0.53
  -1  -4   6    0.23    0.51
   1  -4  -6    0.37    0.41
  -1  -4   6    0.35    0.54
  -1   4   6    0.75    0.67
   1   4  -6    0.08    0.44
  -1   4   6    0.34    0.39
  -1   4   6    0.69    0.51
   1   4  -6    0.38    0.16
  -1   4   6    0.46    0.48
   1   4  -6    0.39    0.18
   1   4  -6    0.13    0.42
   0  -4   6  371.71   23.73
   0  -4  -6  382.14   23.70
   0  -4   6  381.79   23.73
   0  -4   6  394.42   23.69
   0  -4  -6  403.99   23.74
   0   4  -6  373.28   23.70
   0   4  -6  372.50   23.66
   0   4   6  401.41   23.67
   0   4   6  428.22   23.76
   0   4   6  393.21   23.74
   1  -4   6   18.03    1.33
  -1  -4  -6   16.27    1.36
   1  -4   6   18.27    1.31
   1  -4   6   16.43    1.35
  -1  -4  -6   16.41    1.32
   1   4   6   18.06    1.27
   1   4   6   14.28    1.32
   1   4   6   15.41    1.46
  -1   4  -6   15.63    1.27
   2  -4   6   54.01    3.35
  -2  -4  -6   52.75    3.42
   2  -4   6   53.38    3.38
  -2  -4  -6   51.33    3.39
   2  -4   6   48.10    3.34
  -2   4  -6   52.18    3.31
   2   4   6   56.45    3.32
  -2   4  -6   47.28    3.36
   2   4   6   50.80    3.42
   2   4   6   50.41    3.46
   3  -4   6  107.67    6.60
  -3  -4  -6  102.84    6.62
  -3  -4  -6  101.80    6.61
   3  -4   6  109.71    6.54
   3   4   6  103.87    6.64
  -3   4  -6  103.33    6.41
   3   4   6  106.39    6.54
   3   4   6  104.87    6.66
  -3   4  -6  107.11    6.42
  -3   4  -6  108.58    6.52
  -3   4  -6  102.19    6.60
   4  -4   6   10.00    1.03
  -4  -4  -6    9.17    1.10
  -4  -4  -6    8.69    1.12
   4   4   6    7.76    0.92
   4   4   6    9.53    1.10
  -4   4  -6    9.00    0.73
  -4   4  -6    9.54    1.07
   5  -4   6    3.24    0.89
  -5  -4  -6    3.69    0.94
  -5  -4  -6    2.94    0.89
  -5   4  -6    5.39    0.94
  -5   4  -6    5.41    0.55
   5   4   6    6.00    0.97
   5   4   6    5.46    0.86
   6  -4   6    0.36    0.73
  -6  -4  -6    0.56    0.86
  -6  -4  -6    0.27    0.89
  -6   4  -6    1.24    0.45
   6   4   6    0.44    0.75
  -6   4  -6    0.75    0.87
   6   4   6   -0.22    0.77
  -7  -4  -6    0.44    0.96
   7  -4   6   -0.30    0.91
  -7  -4  -6   -0.37    1.02
  -7   4  -6   -0.30    1.01
  -7   4  -6   -0.09    0.48
   7   4   6   -0.38    0.85
   8  -4   6    2.76    1.04
  -8  -4  -6    1.77    1.29
  -8  -4  -6    3.15    1.28
  -8   4  -6    2.80    1.22
  -8   4  -6    3.26    0.73
   8   4   6    4.36    1.26
  -9  -4  -6    6.51    1.61
   9  -4   6    5.10    1.36
  -9   4  -6    5.17    1.56
  -9   4  -6    5.91    0.96
   9   4   6    5.71    1.49
  10  -4   6    0.69    1.43
 -10   4  -6   -0.07    0.88
  11  -4   6   14.30    2.06
 -11   4  -6   15.80    1.70
  12  -5  -6    0.58    1.20
 -12  -5   6   -0.41    1.94
  12  -5  -6   -0.45    1.69
 -12  -5   6   -0.44    1.53
 -12   5   6    0.86    1.35
 -12   5   6   -0.88    1.88
  11  -5  -6   -0.68    1.41
 -11  -5   6   -0.78    1.65
  11  -5  -6    0.21    0.99
 -11  -5   6    0.37    1.29
  11   5  -6   -1.60    1.52
 -11   5   6   -0.28    1.59
 -11   5   6    0.71    1.15
  10  -5  -6    0.01    0.90
 -10  -5   6   -0.05    1.11
  10  -5  -6    1.11    1.30
 -10  -5   6    0.03    1.43
  10   5  -6    0.67    1.09
  10   5  -6   -0.78    1.17
 -10   5   6    0.33    1.44
 -10   5   6    1.14    0.98
  -9  -5   6    9.29    1.27
   9  -5  -6    9.26    1.17
   9  -5  -6    7.90    1.45
  -9  -5   6    6.94    1.58
  -9   5   6   10.88    1.26
   9   5  -6    8.76    1.23
  -9   5   6   10.62    1.68
   9   5  -6   11.40    1.64
  -8  -5   6    8.27    1.46
   8  -5  -6    4.99    0.91
   8  -5  -6    6.75    1.23
  -8  -5   6    5.23    0.98
  -8   5   6    6.31    1.34
  -8   5   6    4.53    0.91
   8   5  -6    7.04    1.33
   8   5  -6    5.50    0.96
  -7  -5   6   10.94    1.52
   7  -5  -6   10.07    1.18
  -7  -5   6   10.03    1.18
   7  -5  -6   10.89    1.26
   7   5  -6   11.59    1.09
  -7   5   6    8.73    1.04
   7   5  -6    9.34    1.33
  -7   5   6    9.15    1.39
  -6  -5   6    0.60    0.92
   6  -5  -6    1.35    0.63
  -6  -5   6    1.29    0.56
   6  -5  -6    2.15    1.17
   6   5  -6    1.24    0.75
   6   5  -6    0.90    0.55
  -6   5   6    1.79    0.86
  -6   5   6    0.57    0.59
   6   5  -6    1.47    0.83
  -5  -5   6    5.40    0.57
   5  -5  -6    5.96    0.77
  -5  -5   6    6.32    1.07
  -5   5   6    5.09    0.99
   5   5  -6    4.38    0.95
  -5   5   6    4.84    0.72
   5   5  -6    4.55    0.83
   5   5  -6    5.72    0.69
  -4  -5   6   58.83    3.72
  -4  -5   6   51.70    3.69
   4  -5  -6   51.83    3.51
   4   5  -6   56.50    3.44
  -4   5   6   51.25    3.48
   4   5  -6   54.23    3.64
   4   5  -6   56.76    3.53
  -4   5   6   52.48    3.55
  -4   5   6   55.96    3.67
  -3  -5   6  125.49    7.94
   3  -5  -6  127.39    7.80
  -3  -5   6  122.55    7.93
  -3   5   6  124.23    7.78
   3   5  -6  126.30    7.72
  -3   5   6  122.23    7.84
  -3   5   6  135.76    7.94
   3   5  -6  123.12    7.90
   3   5  -6  128.23    7.80
   2  -5  -6  152.61    9.78
  -2  -5   6  158.35    9.79
  -2  -5   6  162.28    9.81
   2  -5  -6  160.93    9.68
   2   5  -6  156.52    9.76
   2   5  -6  158.89    9.67
  -2   5   6  157.78    9.65
   2   5  -6  153.79    9.57
  -2   5   6  156.53    9.74
  -2   5   6  156.53    9.77
  -1  -5   6   23.87    1.87
   1  -5  -6   24.15    1.71
  -1  -5   6   24.64    1.90
   1  -5  -6   26.01    1.92
   1   5  -6   22.82    1.76
   1   5  -6   24.09    1.72
  -1   5   6   25.41    1.70
  -1   5   6   26.58    1.85
   1   5  -6   22.06    1.51
  -1   5   6   22.20    1.77
   1   5  -6   23.44    1.53
   0  -5   6    0.63    0.70
   0  -5  -6    1.06    0.73
   0  -5   6    1.03    0.74
   0  -5   6    1.21    0.60
   0  -5  -6    1.31    0.50
   0   5  -6    1.04    0.20
   0   5   6    0.92    0.64
   0   5  -6    1.15    0.22
   0   5   6    0.81    0.71
   0   5  -6    1.31    0.53
   0   5   6    0.73    0.48
   0   5  -6    0.98    0.62
  -1  -5  -6   49.00    3.50
  -1  -5  -6   51.29    3.39
   1  -5   6   50.55    3.43
   1  -5   6   54.16    3.39
   1  -5   6   52.71    3.50
  -1   5  -6   50.24    3.39
   1   5   6   55.48    3.48
  -1   5  -6   48.32    3.45
   1   5   6   54.85    3.36
  -2  -5  -6   19.88    1.39
   2  -5   6   15.97    1.48
  -2  -5  -6   16.43    1.53
   2  -5   6   15.87    1.35
   2  -5   6   15.57    1.41
   2   5   6   16.13    1.30
  -2   5  -6   14.61    0.98
   2   5   6   16.56    1.42
  -2   5  -6   13.68    1.29
  -2   5  -6   13.66    0.98
  -2   5  -6   14.49    1.47
  -3  -5  -6   88.67    5.62
   3  -5   6   90.85    5.57
  -3  -5  -6   84.43    5.68
   3  -5   6   88.86    5.62
   3  -5   6   91.82    5.67
  -3   5  -6   85.64    5.39
   3   5   6   93.56    5.70
   3   5   6   90.40    5.55
  -3   5  -6   82.36    5.64
   4  -5   6   94.12    5.78
  -4  -5  -6   83.50    5.77
  -4  -5  -6   90.84    5.82
   4   5   6   83.59    5.68
  -4   5  -6  101.98    5.83
  -4   5  -6   92.66    5.53
   4   5   6   84.15    5.80
   5  -5   6   16.27    1.61
  -5  -5  -6   15.71    1.70
  -5  -5  -6   20.56    1.86
  -5   5  -6   16.16    1.76
   5   5   6   16.87    1.60
  -5   5  -6   14.38    1.21
   5   5   6   18.64    1.65
   6  -5   6   26.02    2.14
  -6  -5  -6   23.87    2.23
  -6  -5  -6   24.72    2.21
  -6   5  -6   22.84    1.71
   6   5   6   25.04    2.02
  -6   5  -6   26.88    2.23
   6   5   6   22.29    2.08
  -7  -5  -6   14.16    1.79
  -7  -5  -6   17.00    1.87
   7  -5   6   16.47    1.77
  -7   5  -6   14.43    1.33
   7   5   6   16.61    1.87
  -7   5  -6   15.04    1.79
  -8  -5  -6    1.29    1.34
  -8  -5  -6    2.90    1.36
   8  -5   6    0.95    1.21
   8   5   6    2.33    1.33
  -8   5  -6    1.10    1.37
  -8   5  -6    1.45    0.68
  -9  -5  -6   -0.26    1.42
   9  -5   6    0.42    1.32
   9   5   6   -0.15    1.43
  -9   5  -6   -0.03    0.76
  10  -5   6    1.16    1.53
 -10  -5  -6    1.34    1.71
  10   5   6    1.23    1.68
 -10   5  -6    1.69    1.02
 -11  -5  -6    0.17    2.10
  11  -5   6   -0.80    1.77
 -11   5  -6   -0.51    1.16
 -11  -6   6   23.86    2.62
  11  -6  -6   24.02    2.14
 -11  -6   6   21.86    2.88
 -11   6   6   27.10    3.04
  11   6  -6   21.46    2.68
 -11   6   6   27.32    2.59
 -10  -6   6    3.37    1.83
 -10  -6   6    5.09    1.27
  10  -6  -6    3.34    0.96
 -10   6   6    3.52    1.20
  10   6  -6    4.78    1.30
 -10   6   6    4.11    1.80
  10   6  -6    3.12    1.54
  -9  -6   6    3.62    1.06
   9  -6  -6    2.15    0.86
  -9  -6   6    4.04    1.62
   9   6  -6    2.74    1.50
   9   6  -6    4.33    1.12
  -9   6   6    2.09    1.55
  -9   6   6    2.12    0.99
   8  -6  -6    3.35    0.84
  -8  -6   6    3.37    1.32
  -8  -6   6    5.78    0.94
  -8   6   6    2.39    0.87
   8   6  -6    4.11    0.97
   8   6  -6    3.86    1.24
  -8   6   6    1.76    1.24
  -7  -6   6   16.52    1.47
  -7  -6   6   19.10    2.09
   7  -6  -6   18.20    1.53
   7   6  -6   17.76    1.64
  -7   6   6   18.00    2.02
  -7   6   6   18.70    1.67
   7   6  -6   15.65    1.93
   6  -6  -6   55.88    3.77
  -6  -6   6   59.11    4.14
  -6  -6   6   55.93    3.63
   6   6  -6   60.15    4.03
  -6   6   6   59.89    4.11
  -6   6   6   60.17    3.85
   6   6  -6   62.45    3.82
  -5  -6   6    2.28    1.08
   5  -6  -6    2.36    0.66
  -5   6   6    2.94    0.70
   5   6  -6    3.40    0.66
  -5   6   6    4.46    1.10
   5   6  -6    3.43    1.01
   4  -6  -6   28.18    2.01
  -4  -6   6   28.58    2.40
  -4   6   6   27.10    2.07
   4   6  -6   29.02    1.98
  -4   6   6   30.32    2.35
   4   6  -6   28.67    2.26
  -3  -6   6   71.14    4.70
   3  -6  -6   69.62    4.43
  -3   6   6   74.23    4.68
  -3   6   6   66.26    4.56
  -3   6   6   74.75    4.47
   3   6  -6   64.99    4.37
   3   6  -6   72.65    4.66
   2  -6  -6    3.53    0.98
   2  -6  -6    2.77    0.62
  -2  -6   6    5.78    1.10
   2   6  -6    5.23    1.00
  -2   6   6    3.85    0.96
  -2   6   6    3.58    0.68
   2   6  -6    5.66    0.55
  -2   6   6    3.42    0.93
   1  -6  -6    0.21    0.84
   1  -6  -6    0.40    0.54
  -1  -6   6    0.40    0.83
   1   6  -6    0.50    0.34
   1   6  -6   -0.03    0.76
  -1   6   6    0.04    0.57
  -1   6   6    0.08    0.82
  -1   6   6    0.55    0.82
   0  -6  -6    5.48    0.77
   0  -6  -6    6.81    1.12
   0  -6   6    5.57    1.06
   0   6   6    4.63    0.76
   0   6   6    7.21    1.05
   0   6   6    6.57    1.09
   0   6  -6    5.16    0.51
   0   6  -6    4.50    0.88
  -1  -6  -6   58.23    4.07
   1  -6   6   59.04    4.06
  -1  -6  -6   61.62    3.90
   1   6   6   64.92    3.90
   1   6   6   61.06    4.08
  -1   6  -6   61.71    4.06
  -1   6  -6   59.28    3.70
  -1   6  -6   55.55    3.95
   2  -6   6    0.06    0.87
  -2  -6  -6    0.72    0.65
  -2  -6  -6    1.16    0.97
   2  -6   6   -0.01    1.16
  -2   6  -6    0.53    0.33
  -2   6  -6   -0.33    0.89
   2   6   6    0.61    0.65
  -2   6  -6    0.33    0.75
   2   6   6   -0.24    0.80
  -3  -6  -6    4.45    0.91
  -3  -6  -6    4.57    1.14
   3  -6   6    4.82    1.07
   3  -6   6    6.32    1.05
   3   6   6    2.64    1.00
  -3   6  -6    5.70    0.54
   3   6   6    5.25    0.87
  -3   6  -6    7.39    1.15
   4  -6   6   86.13    5.22
  -4  -6  -6   76.22    5.19
  -4  -6  -6   81.57    5.34
   4   6   6   80.88    5.15
  -4   6  -6   77.87    4.93
   4   6   6   83.71    5.31
  -4   6  -6   75.99    5.27
  -5  -6  -6    3.86    1.25
   5  -6   6    2.73    1.07
  -5  -6  -6    3.19    1.02
   5   6   6    3.48    1.16
  -5   6  -6    3.65    0.58
  -5   6  -6    2.81    1.17
   5   6   6    2.27    0.92
   6  -6   6    0.24    1.14
  -6  -6  -6    2.32    1.12
  -6  -6  -6    3.08    1.24
  -6   6  -6    1.00    1.20
   6   6   6    3.20    1.07
  -6   6  -6    0.95    0.53
   6   6   6    2.26    1.27
  -7  -6  -6   22.78    2.47
  -7  -6  -6   18.82    2.00
   7  -6   6   14.92    1.89
   7   6   6   19.09    2.06
  -7   6  -6   16.22    1.52
  -7   6  -6   19.20    2.10
  -8  -6  -6    2.30    1.42
  -8  -6  -6    4.05    1.69
   8  -6   6    3.16    1.46
   8   6   6    2.49    1.56
  -8   6  -6    3.00    1.59
  -8   6  -6    2.51    0.79
  -9  -6  -6   20.47    2.41
   9  -6   6   17.24    2.28
   9   6   6   18.95    2.45
  -9   6  -6   20.24    1.88
  10  -6   6   13.44    2.34
 -10  -6  -6   13.69    2.40
 -10   6  -6   14.39    1.81
  10   6   6   20.16    2.65
 -10  -7   6    6.95    1.34
 -10  -7   6    6.13    2.20
  10   7  -6    7.25    2.19
  10   7  -6    5.80    1.54
 -10   7   6    4.51    1.47
 -10   7   6    8.15    2.27
  -9  -7   6    2.16    0.95
  -9  -7   6    2.59    1.76
   9   7  -6    2.96    1.22
  -9   7   6    0.70    1.76
   9   7  -6    1.66    1.73
  -9   7   6    3.53    1.20
   8  -7  -6    3.15    0.67
  -8  -7   6    4.24    1.76
  -8  -7   6    5.71    0.82
  -8   7   6    4.11    1.08
   8   7  -6    5.97    1.14
   8   7  -6    5.77    1.54
  -8   7   6    4.10    1.63
   7  -7  -6   18.37    1.40
  -7  -7   6   20.20    2.31
   7   7  -6   13.50    1.97
  -7   7   6   18.82    1.79
   7   7  -6   19.10    1.77
  -7   7   6   18.14    2.14
  -6  -7   6   23.76    2.51
   6  -7  -6   23.87    1.71
  -6   7   6   23.06    2.39
   6   7  -6   24.03    2.24
  -6   7   6   23.67    1.99
   6   7  -6   24.84    1.95
   5  -7  -6   13.32    1.19
  -5  -7   6   11.94    1.74
   5   7  -6   14.34    1.70
  -5   7   6   13.59    1.44
   5   7  -6   16.87    1.40
  -5   7   6   14.21    1.73
   4  -7  -6    0.78    0.55
  -4  -7   6    1.05    1.08
   4   7  -6    0.37    0.57
  -4   7   6    1.65    0.76
  -4   7   6    1.30    1.05
   4   7  -6    1.06    1.01
  -3  -7   6   29.25    2.57
   3  -7  -6   29.45    2.05
   3   7  -6   29.03    2.06
   3   7  -6   27.94    2.39
  -3   7   6   32.80    2.57
  -3   7   6   32.31    2.20
  -2  -7   6    3.10    1.14
   2  -7  -6    3.88    1.13
   2  -7  -6    2.61    0.63
   2   7  -6    2.39    1.08
  -2   7   6    3.06    1.10
  -2   7   6    2.86    0.74
  -2   7   6    2.50    1.08
   2   7  -6    1.74    0.54
   1  -7  -6   19.11    1.89
  -1  -7   6   20.83    1.95
   1  -7  -6   16.15    1.41
   1   7  -6   16.90    1.30
  -1   7   6   16.65    1.86
   1   7  -6   16.24    1.66
  -1   7   6   17.57    1.72
  -1   7   6   19.04    1.58
   0  -7  -6    1.29    0.65
   0  -7   6    0.98    1.11
   0  -7  -6    0.71    1.07
   0   7   6    1.82    1.09
   0   7   6    0.55    0.95
   0   7  -6    3.21    1.03
   0   7  -6    2.63    0.48
   0   7   6    1.28    0.75
   1  -7   6    1.52    1.10
  -1  -7  -6    1.29    0.67
  -1  -7  -6    0.27    1.04
   1   7   6    1.18    0.80
   1   7   6    0.87    0.99
  -1   7  -6    0.60    0.97
  -1   7  -6    1.27    1.07
  -1   7  -6    1.28    0.44
  -2  -7  -6   -0.75    1.11
  -2  -7  -6    0.53    0.69
   2  -7   6    0.05    1.06
   2   7   6    0.93    1.02
  -2   7  -6    0.18    0.42
   2   7   6    1.04    0.78
  -2   7  -6    0.41    1.07
   3  -7   6   39.77    3.23
  -3  -7  -6   43.75    3.30
  -3   7  -6   41.88    2.76
   3   7   6   48.01    3.35
  -3   7  -6   44.65    3.32
   3   7   6   43.87    3.05
  -4  -7  -6   13.76    1.83
  -4  -7  -6   11.75    1.41
   4   7   6   17.27    1.90
  -4   7  -6   12.62    1.77
   4   7   6   15.67    1.51
  -4   7  -6   14.09    1.15
  -5  -7  -6   13.11    1.56
  -5  -7  -6   17.17    2.01
   5   7   6   16.74    1.63
   5   7   6   13.52    1.81
  -5   7  -6   15.43    1.88
  -5   7  -6   13.80    1.23
  -6  -7  -6    3.62    1.54
  -6  -7  -6    4.07    1.23
  -6   7  -6    4.28    0.75
   6   7   6    4.10    1.61
  -6   7  -6    6.36    1.60
   6   7   6    4.56    1.27
  -7  -7  -6    0.17    1.27
  -7  -7  -6    1.41    1.66
  -7   7  -6    0.41    1.57
  -7   7  -6    0.77    0.76
   7   7   6    1.10    1.63
  -8  -7  -6    0.54    1.96
  -8  -7  -6    1.51    1.53
  -8   7  -6   -0.06    1.81
   8   7   6    2.01    1.84
  -8   7  -6    0.25    0.82
   9   7   6   17.44    2.67
  -8  -8   6   12.53    2.43
   8   8  -6   13.58    1.68
   8   8  -6   13.10    2.18
  -8   8   6    8.11    1.50
  -8   8   6   15.30    2.41
  -7  -8   6    4.02    1.70
   7   8  -6    6.31    1.24
  -7   8   6    7.75    1.85
   7   8  -6    5.04    1.78
  -7   8   6    4.66    1.20
  -6  -8   6    1.76    1.50
  -6   8   6    3.22    1.58
   6   8  -6    1.99    1.38
   6   8  -6    2.85    1.01
  -6   8   6    1.37    1.00
  -5  -8   6   46.27    3.80
   5   8  -6   51.16    3.68
  -5   8   6   50.87    3.81
   5   8  -6   45.54    3.29
  -5   8   6   45.92    3.32
  -4  -8   6   -0.12    1.34
   4   8  -6    1.63    1.27
  -4   8   6    1.77    0.91
  -4   8   6    0.39    1.27
   4   8  -6    1.31    0.76
  -3  -8   6    3.91    1.44
  -3   8   6    3.51    1.41
   3   8  -6    4.34    0.77
   3   8  -6    2.52    1.36
  -3   8   6    3.29    0.86
   2  -8  -6    3.04    1.34
  -2  -8   6    3.72    1.43
   2   8  -6    4.13    1.24
   2   8  -6    4.55    0.73
  -2   8   6    3.69    0.92
  -2   8   6    1.74    1.28
   1  -8  -6    1.07    0.59
   1  -8  -6    2.17    1.29
  -1  -8   6    0.57    1.26
   1   8  -6    1.21    1.08
  -1   8   6    1.27    1.22
  -1   8   6    1.76    1.31
  -1   8   6    1.87    0.85
   1   8  -6    0.70    0.59
   0  -8  -6    1.58    0.65
   0  -8  -6    2.03    1.31
   0  -8   6    1.71    1.31
   0   8  -6    2.25    1.28
   0   8   6    2.11    1.25
   0   8   6    1.89    0.91
   0   8  -6    2.79    0.60
   0   8   6    1.70    1.32
   0   8  -6    2.73    1.29
  -1  -8  -6    1.03    0.69
   1  -8   6    1.44    1.27
  -1  -8  -6    0.22    1.26
  -1   8  -6    1.59    1.24
   1   8   6    2.28    1.31
   1   8   6    1.87    0.91
  -1   8  -6    1.57    0.56
   1   8   6    1.12    1.34
  -2  -8  -6   27.30    2.17
   2  -8   6   28.06    2.70
  -2  -8  -6   28.84    2.73
   2   8   6   31.61    2.62
   2   8   6   30.52    2.37
  -2   8  -6   29.02    1.98
  -2   8  -6   27.60    2.71
  -3  -8  -6    2.10    0.91
   3  -8   6    2.04    1.36
  -3  -8  -6    2.32    1.58
  -3   8  -6    4.54    0.67
   3   8   6    3.46    1.10
  -3   8  -6    4.60    1.49
   3   8   6    3.64    1.39
  -4  -8  -6    3.29    1.00
  -4  -8  -6    5.50    1.67
  -4   8  -6    1.37    1.55
   4   8   6    2.92    1.16
  -4   8  -6    2.15    0.66
   4   8   6    2.99    1.44
  -5  -8  -6   24.14    2.59
  -5   8  -6   18.40    1.65
  -5   8  -6   23.46    2.51
   5   8   6   17.99    2.45
   5   8   6   24.26    2.29
  -6  -8  -6    0.78    1.22
  -6  -8  -6    0.66    1.74
   6   8   6    1.79    1.41
   6   8   6    0.46    1.61
  -6   8  -6    3.46    1.80
  -6   8  -6    0.76    0.79
  -7  -8  -6    1.22    2.07
  -7  -8  -6    1.04    1.50
  -7   8  -6    0.21    0.87
  -7   8  -6   -0.13    1.92
   7   8   6   -0.50    1.92
  -6  -9   6   -0.29    2.96
   6   9  -6    0.75    1.78
  -6   9   6    1.84    2.94
  -6   9   6    0.60    1.20
   6   9  -6    0.45    1.22
  -5  -9   6    4.30    1.95
   5   9  -6    6.16    1.18
   5   9  -6    5.16    1.81
  -5   9   6    4.88    1.96
  -5   9   6    4.71    1.25
  -4  -9   6    5.60    1.93
   4   9  -6    1.95    1.61
  -4   9   6    5.21    1.25
   4   9  -6    6.46    1.13
  -4   9   6    4.72    1.85
  -3  -9   6    9.20    1.98
  -3   9   6    9.12    1.31
   3   9  -6    8.99    1.17
  -3   9   6    5.88    1.90
   3   9  -6   10.44    1.81
  -2  -9   6   26.61    3.09
   2  -9  -6   30.46    3.07
   2   9  -6   36.43    3.04
   2   9  -6   31.15    2.33
  -2   9   6   33.34    3.10
  -2   9   6   29.53    2.53
   1  -9  -6    9.09    1.87
  -1  -9   6    9.34    1.92
   1   9  -6   10.63    1.92
  -1   9   6    7.43    1.33
  -1   9   6    9.97    1.90
   1   9  -6   12.67    1.15
  -1   9   6   10.62    2.24
   0  -9  -6    7.02    1.77
   0  -9   6    4.25    1.74
   0   9   6    8.27    1.33
   0   9   6    4.54    1.72
   0   9  -6    8.02    1.82
   0   9   6    7.18    1.81
   0   9  -6    5.82    0.93
   1  -9   6   53.10    4.29
  -1  -9  -6   55.29    4.30
  -1   9  -6   57.87    4.40
  -1   9  -6   49.76    3.53
   1   9   6   55.59    3.84
   1   9   6   59.53    4.24
   1   9   6   54.65    4.11
  -2  -9  -6   24.37    2.65
  -2  -9  -6   17.91    1.65
   2  -9   6   20.65    2.49
  -2   9  -6   20.63    2.45
   2   9   6   22.57    2.17
  -2   9  -6   20.49    1.65
   2   9   6   19.86    2.49
   2   9   6   23.98    2.61
  -3  -9  -6   -0.35    0.88
  -3  -9  -6   -0.66    1.84
  -3   9  -6    0.29    0.76
   3   9   6   -0.42    1.31
  -3   9  -6   -0.54    1.69
   3   9   6    0.15    1.81
  -4  -9  -6    7.21    2.10
  -4  -9  -6    6.08    1.19
  -4   9  -6    6.97    2.06
   4   9   6    5.54    1.54
  -4   9  -6    5.87    0.96
   4   9   6    9.10    2.21
  -5  -9  -6    4.20    1.41
  -5  -9  -6    7.02    2.38
  -5   9  -6    3.37    1.00
   5   9   6    4.62    1.63
  -5   9  -6    5.28    2.14
 -14   0   7    0.80    1.99
  14   0  -7   -0.69    1.62
  13   0  -7    0.10    1.54
 -13   0   7   -0.14    1.52
  13   0  -7    0.69    1.54
  12   0  -7   -0.16    1.35
 -12   0   7    1.71    1.31
  12   0  -7    0.50    1.24
  11   0  -7    0.58    1.14
 -11   0   7    0.98    1.11
  11   0  -7   -0.09    1.01
  10   0  -7    0.15    0.77
 -10   0   7    0.09    1.19
 -10   0   7   -0.25    0.88
  10   0  -7    0.05    1.03
   9   0  -7    0.05    0.67
  -9   0   7   -0.06    0.96
  -9   0   7    1.03    0.79
   9   0  -7   -0.07    0.89
   8   0  -7   -0.34    0.66
  -8   0   7   -0.27    0.82
   8   0  -7    0.00    0.62
   8   0  -7    0.03    0.55
  -8   0   7    0.01    0.67
  -8   0   7   -0.15    0.69
   8   0  -7    0.12    0.55
  -7   0   7    0.08    0.66
  -7   0   7    0.22    0.48
   7   0  -7    0.47    0.48
  -7   0   7    0.47    0.60
  -7   0   7    0.18    0.55
   7   0  -7    0.35    0.65
   7   0  -7   -0.03    0.53
   6   0  -7    0.38    0.47
  -6   0   7    0.83    0.59
   6   0  -7    0.24    0.51
   6   0  -7    0.57    0.38
  -6   0   7    0.53    0.44
  -6   0   7    0.66    0.58
  -6   0   7    0.37    0.50
  -5   0   7    0.63    0.49
   5   0  -7    0.62    0.36
  -5   0   7    0.30    0.45
  -5   0   7    0.98    0.38
  -5   0   7    0.74    0.43
   5   0  -7    0.17    0.50
   5   0  -7    0.13    0.39
   4   0  -7    0.39    0.36
  -4   0   7    0.21    0.36
  -4   0   7    0.20    0.33
   4   0  -7    0.17    0.39
   4   0  -7    0.27    0.26
  -4   0   7    0.26    0.29
  -4   0   7    0.02    0.39
   3   0  -7    0.14    0.23
  -3   0   7    0.13    0.32
   3   0  -7    0.09    0.36
  -3   0   7    0.15    0.26
  -3   0   7   -0.06    0.29
  -3   0   7   -0.14    0.35
   3   0  -7    0.30    0.28
   2   0  -7   -0.01    0.31
   2   0  -7    3.98    0.40
  -2   0   7    0.25    0.27
   2   0  -7    0.18    0.21
  -2   0   7    0.00    0.31
  -2   0   7   -0.08    0.26
   1   0  -7    1.31    0.23
  -1   0   7    2.91    0.37
   1   0  -7    2.05    0.32
  -1   0   7    1.38    0.24
  -1   0   7    1.02    0.29
  -1   0   7    1.16    0.35
   0   0   7    0.19    0.30
   0   0   7    0.16    0.28
   0   0   7   -0.02    0.23
   0   0  -7    0.08    0.17
  -1   0  -7   -0.26    0.18
   1   0   7    0.01    0.28
   1   0   7    0.18    0.32
   1   0   7   -0.15    0.23
  -2   0  -7    0.11    0.19
   2   0   7    0.20    0.33
   2   0   7    0.04    0.30
  -2   0  -7    0.30    0.23
   2   0   7    0.17    0.28
  -3   0  -7    0.70    0.27
  -3   0  -7    0.22    0.27
   3   0   7    0.15    0.37
   3   0   7   -0.16    0.36
   3   0   7    0.22    0.34
  -3   0  -7    0.19    0.44
  -4   0  -7    0.11    0.61
  -4   0  -7    0.33    0.36
   4   0   7    0.42    0.40
  -4   0  -7    0.19    0.31
   4   0   7    0.15    0.47
   4   0   7   -0.26    0.40
   5   0   7    0.03    0.45
  -5   0  -7   -0.02    0.36
   5   0   7   -0.20    0.47
   5   0   7    0.08    0.49
  -5   0  -7   -0.19    0.46
  -6   0  -7    0.32    0.54
  -6   0  -7   -0.09    0.43
   6   0   7   -0.04    0.53
   6   0   7   -0.07    0.59
   6   0   7    0.04    0.55
  -7   0  -7   -0.05    0.65
   7   0   7   -0.02    0.62
  -7   0  -7   -0.14    0.53
   7   0   7    0.60    0.81
   8   0   7    0.94    0.93
  -8   0  -7   -0.19    1.14
   8   0   7    0.75    0.73
  -8   0  -7    0.46    0.65
  -9   0  -7   -0.09    0.77
   9   0   7    0.32    0.84
   9   0   7    0.29    1.03
  10   0   7   -0.56    1.19
  10   0   7    0.16    0.92
 -10   0  -7   -0.12    0.89
  11   0   7    0.41    1.15
  11   0   7   -0.08    1.27
  12   0   7    0.09    1.37
  12   0   7   -0.28    1.48
  14  -1  -7    1.56    1.80
  14  -1  -7    1.69    1.78
 -14  -1   7    1.08    2.01
 -14   1   7    0.35    1.83
  14   1  -7   -0.13    1.84
  13  -1  -7    0.22    1.44
  13  -1  -7    0.27    1.57
 -13  -1   7    0.51    1.61
 -13   1   7    1.10    1.55
  13   1  -7    0.11    1.55
  12  -1  -7   50.09    3.60
  12  -1  -7   38.24    3.41
 -12  -1   7   43.39    3.56
 -12  -1   7   40.05    4.01
  12   1  -7   46.55    3.47
 -12   1   7   40.13    3.48
  11  -1  -7   -0.12    0.98
  11  -1  -7    0.31    1.10
 -11  -1   7    0.73    1.12
 -11  -1   7    0.48    1.36
 -11   1   7    0.20    1.07
  11   1  -7   -0.49    0.92
  10  -1  -7   61.86    4.10
  10  -1  -7   57.17    3.96
 -10  -1   7   59.44    4.17
 -10  -1   7   56.86    4.12
  10   1  -7   51.79    3.94
 -10   1   7   63.15    4.13
  -9  -1   7   56.08    4.16
   9  -1  -7   62.43    4.12
   9  -1  -7   63.33    4.16
  -9  -1   7   64.73    4.19
   9   1  -7   63.15    4.13
  -9   1   7   58.00    4.18
   9   1  -7   59.80    4.08
  -8  -1   7   13.07    1.58
  -8  -1   7   15.60    1.49
  -8  -1   7   15.73    1.52
   8  -1  -7   14.32    1.43
   8  -1  -7   12.97    1.49
   8   1  -7   14.02    1.62
   8   1  -7   16.06    1.39
  -8   1   7   14.02    1.66
   8   1  -7   14.54    1.34
   8   1  -7   16.19    1.47
  -8   1   7   15.93    1.52
  -8   1   7   17.47    1.35
   7  -1  -7   69.76    4.94
  -7  -1   7   82.78    5.01
   7  -1  -7   78.44    4.87
  -7  -1   7   78.10    4.97
   7  -1  -7   73.59    4.93
  -7  -1   7   78.30    4.93
   7   1  -7   76.95    5.01
   7   1  -7   71.62    4.93
  -7   1   7   73.36    5.00
   7   1  -7   80.50    4.87
  -7   1   7   73.53    4.96
  -7   1   7   80.23    4.85
  -7   1   7   78.98    4.87
   7   1  -7   83.85    4.89
  -6  -1   7    0.73    0.52
  -6  -1   7    0.30    0.52
   6  -1  -7    0.19    0.45
   6  -1  -7    0.30    0.50
   6  -1  -7    0.24    0.38
  -6  -1   7    0.69    0.47
  -6  -1   7    0.46    0.56
  -6   1   7    0.93    0.45
  -6   1   7    0.30    0.56
   6   1  -7    0.85    0.40
   6   1  -7    0.54    0.55
  -6   1   7    0.45    0.58
  -6   1   7    0.85    0.47
   6   1  -7    0.07    0.47
   5  -1  -7  374.10   22.75
  -5  -1   7  376.12   22.69
   5  -1  -7  382.36   22.71
  -5  -1   7  374.79   22.79
  -5  -1   7  360.78   22.75
  -5  -1   7  365.75   22.76
   5  -1  -7  378.68   22.78
  -5   1   7  383.10   22.72
   5   1  -7  384.10   22.78
  -5   1   7  375.80   22.78
  -5   1   7  385.02   22.71
  -5   1   7  382.03   22.79
   5   1  -7  352.33   22.75
   5   1  -7  366.11   22.70
  -4  -1   7  152.79    9.21
  -4  -1   7  148.20    9.18
  -4  -1   7  151.56    9.21
   4  -1  -7  147.09    9.18
   4  -1  -7  149.65    9.15
   4  -1  -7  152.26    9.21
  -4   1   7  151.11    9.20
  -4   1   7  148.48    9.22
  -4   1   7  152.97    9.17
  -4   1   7  154.05    9.15
   4   1  -7  148.68    9.14
   4   1  -7  154.95    9.20
   4   1  -7  135.32    9.17
   3  -1  -7   15.22    1.20
   3  -1  -7   16.28    1.13
  -3  -1   7   16.73    1.18
   3  -1  -7   14.84    1.11
  -3  -1   7   17.16    1.18
  -3  -1   7   15.90    1.12
   3   1  -7   16.04    1.07
  -3   1   7   16.20    1.15
   3   1  -7   13.75    1.12
  -3   1   7   16.18    1.20
  -3   1   7   17.29    1.11
  -3   1   7   15.07    1.14
   2  -1  -7 1031.80   59.62
   2  -1  -7  986.87   59.58
  -2  -1   7  972.99   59.62
   2  -1  -7 1001.47   59.57
  -2  -1   7  973.84   59.55
  -2  -1   7 1001.32   59.56
  -2  -1   7  998.55   59.59
  -2   1   7  987.15   59.61
  -2   1   7  975.66   59.56
   2   1  -7  957.84   59.54
   2   1  -7  963.05   59.59
  -2   1   7  999.28   59.58
  -2   1   7  969.16   59.60
  -1  -1   7   37.09    2.23
  -1  -1   7   36.20    2.12
  -1  -1   7   36.70    2.12
   1  -1  -7   30.77    2.16
   1  -1  -7   32.72    2.15
   1  -1  -7   32.11    2.21
  -1  -1   7   39.01    2.23
  -1  -1   7   37.89    2.17
  -1   1   7   31.95    2.14
   1   1  -7   36.44    2.12
   1   1  -7   35.78    2.12
  -1   1   7   29.32    2.21
   1   1  -7   36.31    2.20
  -1   1   7   30.39    2.21
  -1   1   7   29.27    2.15
   0  -1   7  133.07    8.37
   0  -1   7  134.56    8.27
   0  -1   7  141.72    8.30
   0  -1  -7  138.80    8.33
   0  -1   7  139.72    8.27
   0  -1   7  132.60    8.37
   0  -1  -7  137.80    8.32
   0   1  -7  126.19    8.28
   0   1   7  139.94    8.32
   0   1   7  139.12    8.34
   0   1  -7  132.85    8.28
   0   1   7  141.50    8.29
   0   1   7  138.96    8.37
   0   1   7  136.25    8.37
  -1  -1  -7    9.39    0.74
  -1  -1  -7   10.99    0.88
   1  -1   7    9.85    0.66
   1  -1   7    9.94    0.71
   1  -1   7   10.66    0.66
  -1  -1  -7    9.38    0.71
   1  -1   7   10.96    0.84
   1  -1   7   10.31    0.84
   1   1   7   10.69    0.84
  -1   1  -7    9.28    0.69
   1   1   7   10.78    0.84
  -1   1  -7    8.59    0.67
   1   1   7    9.45    0.78
  -1   1  -7   10.19    0.70
   1   1   7   10.71    0.79
   2  -1   7  125.96    7.88
  -2  -1  -7  137.35    7.89
   2  -1   7  129.30    7.95
   2  -1   7  130.21    7.88
  -2  -1  -7  134.27    7.92
  -2  -1  -7  135.65    7.99
  -2   1  -7  122.49    7.88
   2   1   7  131.42    7.97
   2   1   7  125.28    7.94
   2   1   7  133.92    7.92
   2   1   7  124.85    7.96
  -2   1  -7  126.19    7.89
  -2   1  -7  129.67    7.89
  -3  -1  -7   13.51    1.20
   3  -1   7   11.15    1.11
  -3  -1  -7   12.82    1.02
  -3  -1  -7   14.79    1.03
   3  -1   7   15.38    1.06
   3  -1   7   12.03    0.96
   3  -1   7   13.40    0.99
   3   1   7   14.15    1.11
  -3   1  -7   13.61    1.01
   3   1   7   14.72    1.08
  -3   1  -7   13.87    0.96
   3   1   7   16.14    1.11
   3   1   7   14.47    1.05
  -4  -1  -7   10.53    1.07
   4  -1   7    9.61    0.79
   4  -1   7    8.47    0.87
   4  -1   7    8.77    0.96
  -4  -1  -7    9.58    0.87
  -4  -1  -7   10.79    0.84
   4  -1   7    8.89    0.84
   4   1   7    9.83    0.93
  -4   1  -7    9.73    0.77
  -4   1  -7    8.36    0.83
   4   1   7    8.77    0.96
   4   1   7   10.40    0.93
   4   1   7    9.14    0.86
   5  -1   7    0.18    0.49
   5  -1   7    0.35    0.39
  -5  -1  -7    0.24    0.40
  -5  -1  -7    0.56    0.52
  -5  -1  -7    0.38    0.62
   5  -1   7    0.94    0.47
   5   1   7   -0.19    0.49
   5   1   7    0.27    0.53
  -5   1  -7    0.21    0.33
   5   1   7    0.48    0.50
  -5   1  -7    0.25    0.50
  -6  -1  -7   41.06    2.75
   6  -1   7   42.76    2.85
  -6  -1  -7   41.96    2.80
   6  -1   7   43.97    2.75
   6   1   7   38.12    2.85
   6   1   7   35.77    2.79
   6   1   7   42.97    2.79
  -6   1  -7   42.66    2.71
  -6   1  -7   43.69    2.81
   7  -1   7  325.89   20.28
  -7  -1  -7  328.62   20.18
  -7  -1  -7  335.62   20.22
   7  -1   7  325.92   20.18
   7   1   7  320.82   20.19
   7   1   7  337.71   20.27
   7   1   7  325.62   20.26
  -7   1  -7  336.28   20.22
  -7   1  -7  344.25   20.16
   8  -1   7   -0.01    0.80
  -8  -1  -7    1.18    0.73
   8  -1   7    1.06    0.69
   8   1   7    1.65    0.85
   8   1   7    1.68    0.86
  -8   1  -7   -0.39    1.05
  -8   1  -7    0.48    0.57
   9  -1   7   12.40    1.38
  -9  -1  -7   10.97    1.24
   9  -1   7    7.84    1.32
   9   1   7   12.19    1.44
   9   1   7   10.23    1.45
  -9   1  -7    7.70    1.08
  10  -1   7    0.50    1.20
  10  -1   7    0.32    0.89
  10   1   7   -1.01    1.16
  10   1   7    0.27    1.02
 -10   1  -7   -0.02    0.88
  11  -1   7    7.36    1.68
  11  -1   7    5.89    1.24
  11   1   7    4.24    1.57
  11   1   7    5.94    1.45
 -11   1  -7    5.21    1.25
  12  -1   7   -0.31    1.72
  12  -1   7   -0.01    1.21
  12   1   7    1.60    1.55
  12   1   7   -0.08    1.51
  14  -2  -7    2.97    1.75
  14   2  -7    5.06    2.16
 -13  -2   7   -0.16    1.72
  13  -2  -7    0.05    1.40
  13  -2  -7   -0.16    1.53
 -13  -2   7    0.10    1.71
  13   2  -7    0.39    1.59
 -13   2   7    1.31    1.62
  12  -2  -7   30.27    2.66
  12  -2  -7   25.38    2.66
 -12  -2   7   24.41    2.77
 -12  -2   7   26.90    2.80
  12   2  -7   25.57    2.60
 -12   2   7   23.58    2.73
  11  -2  -7    5.44    1.27
  11  -2  -7    7.21    1.42
 -11  -2   7    6.81    1.49
 -11  -2   7    8.52    1.55
 -11   2   7    7.84    1.52
  11   2  -7    5.82    1.37
  10  -2  -7   63.90    4.71
  10  -2  -7   69.14    4.74
 -10  -2   7   66.86    4.81
 -10  -2   7   77.44    4.81
 -10   2   7   72.55    4.80
  10   2  -7   70.08    4.72
   9  -2  -7   53.94    3.67
   9  -2  -7   50.92    3.63
  -9  -2   7   61.11    3.75
  -9  -2   7   52.91    3.74
  -9   2   7   52.15    3.55
   9   2  -7   50.18    3.57
   9   2  -7   52.12    3.61
  -9   2   7   53.54    3.75
   9   2  -7   51.23    3.56
   8  -2  -7    4.84    0.97
  -8  -2   7    2.38    0.92
  -8  -2   7    3.34    0.87
   8  -2  -7    3.70    0.86
  -8  -2   7    2.10    0.92
   8   2  -7    3.86    0.82
  -8   2   7    3.56    0.93
   8   2  -7    2.48    0.72
   8   2  -7    3.61    0.72
  -8   2   7    4.74    0.76
  -7  -2   7    3.77    0.88
  -7  -2   7    4.21    0.85
   7  -2  -7    2.90    0.69
   7  -2  -7    3.06    0.71
  -7  -2   7    3.63    0.77
  -7   2   7    4.12    0.94
   7   2  -7    4.71    0.66
  -7   2   7    3.90    0.67
   7   2  -7    5.23    0.82
  -7   2   7    3.87    0.88
   7   2  -7    4.32    0.82
  -6  -2   7   19.32    1.61
   6  -2  -7   21.25    1.49
  -6  -2   7   15.66    1.49
  -6  -2   7   17.19    1.52
   6  -2  -7   18.78    1.56
   6   2  -7   16.12    1.51
   6   2  -7   19.50    1.42
  -6   2   7   21.28    1.68
  -6   2   7   22.30    1.42
  -6   2   7   21.99    1.45
   6   2  -7   18.61    1.46
  -6   2   7   21.68    1.61
  -5  -2   7   -0.03    0.58
   5  -2  -7    0.40    0.43
  -5  -2   7    0.52    0.54
  -5  -2   7    0.53    0.43
   5  -2  -7    0.34    0.47
   5  -2  -7    0.83    0.50
  -5   2   7    0.09    0.37
  -5   2   7    0.10    0.42
   5   2  -7    0.11    0.58
  -5   2   7    0.83    0.62
   5   2  -7    0.39    0.49
   5   2  -7    0.27    0.32
  -5   2   7    0.28    0.52
   4  -2  -7   58.50    3.67
  -4  -2   7   50.71    3.67
  -4  -2   7   55.38    3.69
   4  -2  -7   63.09    3.64
  -4  -2   7   52.13    3.59
  -4  -2   7   57.47    3.62
   4  -2  -7   62.71    3.61
  -4   2   7   58.47    3.67
  -4   2   7   58.21    3.61
  -4   2   7   59.07    3.72
   4   2  -7   55.91    3.64
  -4   2   7   60.83    3.61
   4   2  -7   54.56    3.57
  -3  -2   7   20.71    1.53
   3  -2  -7   20.55    1.45
   3  -2  -7   22.80    1.46
   3  -2  -7   19.68    1.51
  -3  -2   7   22.40    1.55
  -3  -2   7   23.49    1.41
  -3  -2   7   23.49    1.42
  -3   2   7   18.88    1.43
  -3   2   7   18.75    1.54
  -3   2   7   22.22    1.51
  -3   2   7   18.54    1.46
   3   2  -7   19.63    1.46
   3   2  -7   23.73    1.40
  -2  -2   7  106.44    6.40
   2  -2  -7  103.65    6.35
   2  -2  -7  108.36    6.36
  -2  -2   7  107.97    6.44
   2  -2  -7  104.65    6.42
  -2   2   7  103.34    6.36
  -2   2   7  111.27    6.39
   2   2  -7   99.75    6.31
   2   2  -7  104.44    6.31
  -2   2   7  102.53    6.43
   2   2  -7   99.72    6.38
  -2   2   7   93.71    6.39
  -1  -2   7   22.75    1.31
  -1  -2   7   22.04    1.34
  -1  -2   7   20.12    1.31
   1  -2  -7   16.59    1.21
  -1   2   7   13.61    1.27
   1   2  -7   18.02    1.27
   1   2  -7   20.91    1.15
   1   2  -7   20.23    1.15
  -1   2   7   13.99    1.25
  -1   2   7   15.37    1.24
  -1   2   7   15.62    1.34
   0  -2  -7   19.93    1.40
   0  -2  -7   21.70    1.35
   0  -2  -7   20.74    1.39
   0  -2   7   22.07    1.41
   0  -2   7   22.53    1.45
   0  -2   7   22.80    1.46
   0  -2  -7   21.39    1.48
   0   2   7   19.62    1.47
   0   2   7   17.92    1.42
   0   2   7   19.43    1.37
   0   2   7   19.33    1.38
   0   2   7   20.93    1.38
   1  -2   7    8.14    0.68
  -1  -2  -7    7.97    0.66
   1  -2   7    7.32    0.75
   1  -2   7    8.34    0.71
  -1  -2  -7    7.74    0.78
  -1  -2  -7    6.68    0.67
   1   2   7    6.34    0.72
  -1   2  -7    6.58    0.46
   1   2   7    7.30    0.76
  -1   2  -7    6.68    0.47
   1   2   7    6.98    0.65
  -1   2  -7    6.58    0.64
   1   2   7    6.89    0.64
   2  -2   7    1.34    0.41
  -2  -2  -7    1.80    0.44
   2  -2   7    2.38    0.50
  -2  -2  -7    1.18    0.32
  -2  -2  -7    1.70    0.51
   2   2   7    1.91    0.50
  -2   2  -7    1.97    0.41
   2   2   7    1.61    0.38
   2   2   7    1.50    0.40
  -2   2  -7    1.55    0.22
  -2   2  -7    1.52    0.25
   2   2   7    1.81    0.47
   3  -2   7   22.51    1.69
  -3  -2  -7   27.28    1.61
   3  -2   7   21.78    1.57
  -3  -2  -7   24.35    1.61
  -3  -2  -7   24.38    1.73
  -3   2  -7   19.99    1.52
  -3   2  -7   20.42    1.49
   3   2   7   27.90    1.73
   3   2   7   26.08    1.63
   3   2   7   26.07    1.61
  -3   2  -7   21.06    1.59
   3   2   7   25.28    1.73
   4  -2   7    1.23    0.46
   4  -2   7    1.36    0.58
  -4  -2  -7    0.48    0.61
  -4  -2  -7    0.71    0.53
  -4  -2  -7    0.08    0.42
  -4   2  -7    1.42    0.30
   4   2   7    0.78    0.52
   4   2   7    0.34    0.47
   4   2   7    0.19    0.58
   4   2   7    0.43    0.47
  -4   2  -7    1.53    0.51
  -5  -2  -7   26.82    1.88
   5  -2   7   26.76    1.83
   5  -2   7   24.97    1.68
  -5  -2  -7   28.30    1.82
   5  -2   7   24.11    1.87
  -5  -2  -7   25.43    2.03
   5  -2   7   23.90    1.65
   5   2   7   27.86    1.91
  -5   2  -7   24.37    1.85
   5   2   7   25.20    1.85
  -5   2  -7   22.79    1.69
   5   2   7   27.40    1.96
   5   2   7   26.19    1.86
  -6  -2  -7    1.62    0.87
   6  -2   7    1.14    0.44
  -6  -2  -7    1.51    0.59
  -6  -2  -7    1.80    0.75
   6  -2   7    0.72    0.68
  -6   2  -7    1.03    0.70
   6   2   7    2.19    0.77
   6   2   7    1.42    0.67
   6   2   7    1.26    0.72
  -6   2  -7    1.24    0.44
   7  -2   7    2.60    0.88
   7  -2   7    3.72    0.61
  -7  -2  -7    2.37    0.73
  -7  -2  -7    3.77    0.93
   7   2   7    3.13    0.92
  -7   2  -7    3.59    0.62
  -7   2  -7    4.16    0.93
   7   2   7    2.09    0.85
   7   2   7    2.96    0.89
   8  -2   7   29.16    2.26
   8  -2   7   23.54    1.89
  -8   2  -7   22.64    2.24
   8   2   7   26.10    2.18
   8   2   7   34.89    2.19
  -8   2  -7   24.51    1.93
   9  -2   7    3.08    0.77
   9  -2   7    4.57    1.14
   9   2   7    2.94    1.17
  -9   2  -7    3.70    0.86
   9   2   7    3.83    1.19
  10  -2   7    0.59    0.77
  10  -2   7    0.69    1.27
 -10   2  -7    0.25    0.82
  10   2   7   -0.24    1.22
  10   2   7    0.38    1.19
  11  -2   7    0.11    0.92
  11  -2   7   -1.08    1.47
 -11   2  -7    0.24    0.97
  11   2   7    0.23    1.45
  11   2   7    0.68    1.40
  12  -2   7    0.26    1.09
  12  -2   7   -0.90    1.46
 -12   2  -7    0.35    1.29
  12   2   7    0.62    1.71
  12   2   7    0.50    1.71
 -13  -3   7    0.01    1.81
  13  -3  -7    0.81    1.63
 -13  -3   7   -0.26    1.65
  13  -3  -7   -0.91    1.36
 -13   3   7   -0.11    1.85
  13   3  -7    0.88    1.67
 -12  -3   7   13.80    2.16
  12  -3  -7   13.08    1.82
  12  -3  -7   16.36    2.05
 -12  -3   7   12.99    1.97
 -12   3   7   18.38    2.27
  12   3  -7   15.58    2.02
  11  -3  -7    0.58    1.05
 -11  -3   7    0.05    1.32
  11  -3  -7    1.11    1.24
 -11  -3   7    0.55    1.15
  11   3  -7    0.89    1.17
 -11   3   7    1.68    1.39
 -10  -3   7    2.99    1.10
  10  -3  -7    3.92    1.09
  10  -3  -7    3.57    1.05
 -10  -3   7    3.83    1.29
  10   3  -7    3.31    0.99
  10   3  -7    3.62    1.04
 -10   3   7    3.16    1.26
  10   3  -7    2.72    1.10
 -10   3   7    5.44    1.04
   9  -3  -7    2.92    0.89
  -9  -3   7    2.39    0.96
  -9  -3   7    2.42    1.06
   9  -3  -7    3.42    1.02
   9   3  -7    2.41    0.98
   9   3  -7    2.69    0.99
   9   3  -7    2.66    0.84
  -9   3   7    2.80    1.04
  -9   3   7    2.56    0.81
  -8  -3   7    3.50    1.02
   8  -3  -7    3.36    0.94
   8  -3  -7    4.78    0.91
  -8  -3   7    5.41    1.18
  -8  -3   7    3.43    0.86
   8   3  -7    4.62    0.78
   8   3  -7    5.84    1.01
  -8   3   7    5.03    0.82
   8   3  -7    6.49    1.06
  -8   3   7    2.95    1.03
  -7  -3   7   70.44    4.51
  -7  -3   7   66.61    4.58
  -7  -3   7   69.74    4.63
   7  -3  -7   71.30    4.53
   7  -3  -7   70.96    4.54
   7   3  -7   74.76    4.46
   7   3  -7   67.98    4.54
  -7   3   7   71.79    4.46
  -7   3   7   68.39    4.60
   7   3  -7   66.46    4.52
  -6  -3   7    5.34    0.88
   6  -3  -7    3.16    0.70
  -6  -3   7    4.50    0.68
  -6  -3   7    4.03    0.87
   6  -3  -7    4.29    0.73
   6   3  -7    4.31    0.78
  -6   3   7    3.89    0.87
   6   3  -7    3.80    0.72
  -6   3   7    3.46    0.64
   6   3  -7    5.37    0.63
  -5  -3   7   11.23    0.97
   5  -3  -7    9.49    1.10
  -5  -3   7   13.09    1.18
   5  -3  -7   10.03    1.02
  -5  -3   7   13.31    1.23
   5   3  -7   13.19    1.09
  -5   3   7   10.91    1.13
  -5   3   7   11.89    0.99
  -5   3   7    9.67    0.99
   5   3  -7   11.00    1.09
   5   3  -7   12.38    0.95
  -5   3   7   10.77    1.30
  -4  -3   7   48.40    3.05
  -4  -3   7   43.51    3.20
   4  -3  -7   55.10    3.12
  -4  -3   7   49.60    3.05
   4  -3  -7   47.93    3.16
   4  -3  -7   48.46    3.10
  -4  -3   7   46.41    3.21
  -4   3   7   51.35    3.12
  -4   3   7   49.69    3.10
   4   3  -7   46.91    3.14
   4   3  -7   45.80    3.16
   4   3  -7   49.30    3.05
  -4   3   7   49.29    3.19
  -4   3   7   45.83    3.23
   3  -3  -7    0.24    0.36
  -3  -3   7    0.15    0.49
  -3  -3   7    0.97    0.53
   3  -3  -7    0.18    0.41
   3  -3  -7    0.37    0.41
  -3   3   7    0.44    0.38
  -3   3   7    0.63    0.59
   3   3  -7    0.85    0.44
  -3   3   7    0.26    0.44
   3   3  -7    0.69    0.30
  -3   3   7    0.22    0.46
   3   3  -7    0.93    0.26
  -2  -3   7    3.08    0.57
   2  -3  -7    3.00    0.40
   2  -3  -7    2.39    0.46
   2  -3  -7    2.81    0.53
  -2  -3   7    3.11    0.62
  -2   3   7    2.70    0.55
  -2   3   7    2.15    0.54
   2   3  -7    3.07    0.52
   2   3  -7    3.31    0.30
  -2   3   7    2.54    0.65
   2   3  -7    2.63    0.31
  -2   3   7    2.02    0.43
   1  -3  -7  655.06   39.67
  -1  -3   7  666.09   39.70
   1  -3  -7  678.92   39.57
  -1  -3   7  650.95   39.66
   1  -3  -7  649.01   39.66
  -1  -3   7  640.63   39.67
   1  -3  -7  683.85   39.62
  -1   3   7  665.45   39.68
   1   3  -7  615.92   39.53
   1   3  -7  643.92   39.64
  -1   3   7  671.73   39.70
  -1   3   7  653.96   39.62
   1   3  -7  627.81   39.53
  -1   3   7  671.10   39.66
   0  -3   7   28.07    1.90
   0  -3   7   27.65    1.86
   0  -3  -7   28.50    1.82
   0  -3  -7   25.82    1.87
   0  -3  -7   25.19    1.85
   0  -3  -7   27.91    1.72
   0  -3   7   29.33    1.86
   0   3   7   26.18    1.81
   0   3   7   26.61    1.84
   0   3   7   26.57    1.94
   0   3   7   26.41    1.88
   1  -3   7   57.24    3.44
  -1  -3  -7   58.25    3.38
   1  -3   7   53.49    3.41
  -1  -3  -7   53.20    3.45
  -1  -3  -7   50.29    3.40
  -1  -3  -7   56.78    3.30
   1  -3   7   55.72    3.41
   1   3   7   49.62    3.46
   1   3   7   48.37    3.43
   1   3   7   53.86    3.37
   1   3   7   49.95    3.30
   2  -3   7  105.67    6.14
   2  -3   7  100.08    6.16
  -2  -3  -7   94.79    6.18
  -2  -3  -7   97.98    6.14
   2  -3   7  100.93    6.13
  -2  -3  -7  102.23    6.10
  -2   3  -7   95.16    5.98
   2   3   7  101.44    6.06
   2   3   7   94.89    6.18
   2   3   7  101.47    6.11
   2   3   7  102.14    6.21
  -2   3  -7   98.30    6.13
  -2   3  -7   93.89    5.98
   3  -3   7   63.84    3.86
  -3  -3  -7   65.34    3.87
  -3  -3  -7   63.04    3.91
  -3  -3  -7   61.17    3.96
   3  -3   7   61.33    3.94
   3   3   7   63.46    3.95
  -3   3  -7   56.89    3.74
   3   3   7   63.25    3.99
   3   3   7   64.26    3.84
   3   3   7   61.06    3.86
  -3   3  -7   55.35    3.87
  -3   3  -7   58.79    3.75
  -4  -3  -7    6.06    0.75
   4  -3   7    4.17    0.77
  -4  -3  -7    4.96    0.81
   4  -3   7    6.08    0.72
  -4  -3  -7    6.67    0.93
  -4   3  -7    5.14    0.52
  -4   3  -7    4.62    0.78
   4   3   7    6.27    0.96
   4   3   7    6.79    0.93
   4   3   7    7.02    0.78
   4   3   7    5.47    0.71
   5  -3   7    1.99    0.67
  -5  -3  -7    1.28    0.70
  -5  -3  -7    2.38    0.86
   5   3   7    1.63    0.65
  -5   3  -7    2.15    0.40
   5   3   7    2.52    0.85
  -5   3  -7    1.55    0.68
   5   3   7    1.45    0.69
   5   3   7    1.41    0.62
   6  -3   7   32.26    2.53
  -6  -3  -7   36.58    2.68
  -6  -3  -7   36.96    2.61
  -6   3  -7   33.69    2.57
   6   3   7   35.00    2.58
   6   3   7   38.80    2.54
  -6   3  -7   34.44    2.33
   6   3   7   36.45    2.70
   7  -3   7   90.82    5.74
  -7  -3  -7   85.35    5.82
  -7  -3  -7   86.28    5.72
   7   3   7   88.74    5.67
   7   3   7   85.98    5.70
  -7   3  -7   85.57    5.50
  -7   3  -7   86.31    5.68
   7   3   7   96.43    5.82
   8  -3   7    5.81    1.22
   8  -3   7    4.82    0.57
   8   3   7    6.76    1.30
   8   3   7    6.40    1.20
  -8   3  -7    5.62    1.49
  -8   3  -7    4.54    0.80
   8   3   7    5.50    1.19
   9  -3   7   10.55    1.04
   9  -3   7   11.88    1.59
   9   3   7   11.68    1.61
   9   3   7   13.18    1.72
   9   3   7   13.30    2.58
  -9   3  -7   11.91    1.22
  10  -3   7    0.01    0.62
  10  -3   7    0.60    1.31
 -10   3  -7    0.45    0.85
  10   3   7    0.48    1.34
  11  -3   7   19.17    2.39
  11  -3   7   20.33    1.70
  11   3   7   19.18    2.38
 -11   3  -7   20.92    2.17
  12  -3   7    1.97    0.93
 -12   3  -7    1.11    1.32
  12   3   7    2.09    2.09
  13  -4  -7   -0.23    2.04
 -13  -4   7   -0.75    2.20
  13  -4  -7    0.16    1.91
 -13  -4   7   -0.17    1.72
  13   4  -7   -0.21    1.84
 -13   4   7   -0.48    2.69
  12  -4  -7   -0.03    1.18
  12  -4  -7    0.90    1.55
 -12  -4   7    0.16    1.43
 -12  -4   7   -0.45    1.76
 -12   4   7   -1.06    1.65
  12   4  -7    1.38    1.58
 -11  -4   7    3.33    1.64
  11  -4  -7    2.08    1.12
  11  -4  -7    2.98    1.40
 -11  -4   7    1.70    1.25
 -11   4   7    3.07    1.55
 -11   4   7    3.03    1.19
  11   4  -7    3.92    1.51
  11   4  -7    3.17    1.37
 -10  -4   7    0.82    1.03
  10  -4  -7    1.10    1.12
 -10  -4   7    0.31    1.28
  10  -4  -7    0.69    0.92
  10   4  -7   -0.25    0.93
 -10   4   7   -0.11    0.89
 -10   4   7    0.39    1.24
  10   4  -7    0.24    1.19
  10   4  -7    0.22    1.13
  -9  -4   7   10.34    1.32
   9  -4  -7    9.19    1.22
  -9  -4   7   11.64    1.66
   9  -4  -7   13.51    1.53
  -9   4   7   13.94    1.31
   9   4  -7    9.38    1.40
  -9   4   7   12.27    1.58
   9   4  -7   10.11    1.22
   9   4  -7    8.75    1.45
  -8  -4   7    0.28    0.73
   8  -4  -7    0.09    0.72
   8  -4  -7   -0.10    0.87
  -8  -4   7    0.13    1.02
   8   4  -7   -0.20    0.80
  -8   4   7    1.23    0.71
  -8   4   7    0.68    0.98
   8   4  -7    0.78    0.89
   8   4  -7    0.76    0.70
   7  -4  -7   43.12    2.94
  -7  -4   7   43.37    2.89
   7  -4  -7   43.85    2.94
  -7  -4   7   39.42    3.06
  -7  -4   7   47.13    3.14
   7   4  -7   40.24    2.85
   7   4  -7   43.48    3.00
  -7   4   7   38.75    2.87
  -7   4   7   44.37    3.09
   7   4  -7   42.86    2.97
   6  -4  -7  123.05    7.62
  -6  -4   7  123.31    7.57
   6  -4  -7  118.87    7.64
  -6  -4   7  128.61    7.79
  -6  -4   7  120.82    7.76
  -6   4   7  117.59    7.72
   6   4  -7  126.08    7.73
   6   4  -7  124.69    7.65
   6   4  -7  122.71    7.57
  -6   4   7  119.69    7.59
   5  -4  -7   27.54    1.87
  -5  -4   7   23.66    1.99
  -5  -4   7   27.58    2.06
  -5  -4   7   24.81    1.73
   5  -4  -7   28.09    1.92
   5   4  -7   23.68    1.88
   5   4  -7   23.90    1.91
  -5   4   7   25.73    1.98
  -5   4   7   24.83    1.84
  -5   4   7   26.74    1.82
   5   4  -7   25.97    1.77
   4  -4  -7   51.74    3.26
  -4  -4   7   44.77    3.42
  -4  -4   7   54.80    3.44
   4  -4  -7   46.85    3.31
   4   4  -7   58.22    3.42
   4   4  -7   52.19    3.21
  -4   4   7   50.92    3.28
  -4   4   7   50.77    3.40
   4   4  -7   48.23    3.30
  -4   4   7   52.01    3.31
   3  -4  -7   25.47    1.80
  -3  -4   7   26.41    1.92
  -3  -4   7   24.31    1.91
   3  -4  -7   28.06    1.71
   3   4  -7   24.34    1.77
  -3   4   7   23.67    1.86
   3   4  -7   26.43    1.65
  -3   4   7   23.10    1.80
  -3   4   7   25.82    1.76
   3   4  -7   23.26    1.83
   2  -4  -7    6.10    0.75
  -2  -4   7    6.89    0.95
   2  -4  -7    5.85    0.62
  -2  -4   7    7.85    0.92
   2   4  -7    6.95    0.86
   2   4  -7    6.62    0.57
  -2   4   7    6.41    0.83
  -2   4   7    5.15    0.79
   2   4  -7    7.67    0.76
  -2   4   7    6.91    0.70
   2   4  -7    6.03    0.53
  -2   4   7    6.08    1.13
  -1  -4   7    4.32    0.75
  -1  -4   7    3.67    0.67
  -1  -4   7    5.30    0.70
   1  -4  -7    4.52    0.63
   1  -4  -7    3.39    0.70
   1   4  -7    3.76    0.34
  -1   4   7    6.14    0.79
  -1   4   7    5.31    0.62
  -1   4   7    5.27    0.75
  -1   4   7    6.29    0.89
   1   4  -7    5.15    0.64
   1   4  -7    3.71    0.36
   1   4  -7    5.07    0.72
   0  -4  -7   26.20    1.91
   0  -4   7   27.74    1.95
   0  -4   7   28.81    1.94
   0  -4   7   29.58    1.91
   0  -4  -7   25.39    1.96
   0   4   7   26.56    2.04
   0   4  -7   25.00    1.85
   0   4   7   30.03    1.96
   0   4   7   25.47    1.93
   0   4   7   27.00    1.85
   1  -4   7   78.36    5.22
   1  -4   7   84.90    5.22
  -1  -4  -7   82.99    5.23
  -1  -4  -7   76.66    5.24
   1  -4   7   84.68    5.24
   1   4   7   86.11    5.18
   1   4   7   87.57    5.31
   1   4   7   82.00    5.26
   2  -4   7  127.82    7.89
   2  -4   7  125.99    7.91
  -2  -4  -7  128.46    7.91
  -2  -4  -7  125.41    7.92
   2  -4   7  125.56    7.90
   2   4   7  132.44    7.98
   2   4   7  123.48    7.94
  -2   4  -7  125.58    7.90
   2   4   7  130.52    7.85
   3  -4   7  112.98    6.81
  -3  -4  -7  121.65    6.92
  -3  -4  -7  115.41    6.88
   3  -4   7  103.31    6.84
   3   4   7  119.77    6.95
  -3   4  -7   98.55    6.83
   3   4   7  114.00    6.90
   3   4   7  118.34    6.81
  -3   4  -7  100.62    6.66
  -3   4  -7  102.50    6.65
  -4  -4  -7  273.34   16.98
   4  -4   7  267.47   16.94
  -4  -4  -7  272.28   16.94
   4   4   7  281.64   16.99
   4   4   7  281.54   16.88
  -4   4  -7  279.88   16.77
   4   4   7  283.56   17.04
  -4   4  -7  272.97   16.92
  -5  -4  -7   15.60    1.72
   5  -4   7   20.51    1.63
  -5  -4  -7   14.87    1.63
  -5   4  -7   16.28    1.19
  -5   4  -7   16.36    1.56
   5   4   7   16.27    1.53
   5   4   7   14.85    1.51
  -6  -4  -7   14.12    1.53
  -6  -4  -7   12.82    1.44
   6  -4   7   10.44    1.30
  -6   4  -7   14.42    1.52
  -6   4  -7   11.82    1.04
   6   4   7   10.32    1.35
  -7  -4  -7    1.04    1.12
  -7  -4  -7   -0.01    1.01
   7  -4   7    0.51    0.96
   7   4   7    0.32    1.04
  -7   4  -7    0.87    1.05
  -7   4  -7    0.92    0.53
  -8  -4  -7   30.14    2.73
   8  -4   7   26.64    2.45
  -8   4  -7   27.61    2.09
  -8   4  -7   29.04    3.31
   8   4   7   29.08    2.50
  -9  -4  -7    0.75    1.50
   9  -4   7    0.77    1.27
  -9   4  -7    0.48    0.73
   9   4   7   -0.08    1.31
  10  -4   7   11.87    1.75
 -10   4  -7    9.41    1.30
  11  -4   7    3.60    1.78
 -11   4  -7    4.96    1.25
  12  -5  -7   14.32    2.21
 -12  -5   7   12.62    2.45
 -12  -5   7   15.80    2.03
  12  -5  -7   11.41    1.65
 -12   5   7   11.91    2.77
 -12   5   7   16.49    2.50
  11  -5  -7    0.91    1.49
 -11  -5   7    1.64    1.30
  11  -5  -7   -0.26    1.05
 -11  -5   7   -0.25    1.68
  11   5  -7    0.32    1.54
 -11   5   7   -0.86    1.65
 -11   5   7    0.72    1.22
  10  -5  -7   18.81    1.98
 -10  -5   7   17.83    2.25
  10  -5  -7   19.90    2.13
 -10  -5   7   18.54    2.03
  10   5  -7   19.32    2.04
 -10   5   7   21.05    2.03
 -10   5   7   23.38    2.48
  10   5  -7   19.73    2.12
   9  -5  -7   -0.10    0.80
  -9  -5   7    0.18    0.86
  -9  -5   7    0.50    1.22
   9  -5  -7   -0.64    1.14
  -9   5   7    0.01    1.23
   9   5  -7    0.07    0.88
  -9   5   7   -0.17    0.90
   9   5  -7   -0.18    1.18
   8  -5  -7    3.99    1.09
   8  -5  -7    2.74    0.82
  -8  -5   7    2.57    1.26
  -8  -5   7    2.14    0.82
  -8   5   7    2.03    1.22
  -8   5   7    3.92    0.90
   8   5  -7    2.77    0.81
   8   5  -7    3.25    1.16
   7  -5  -7   13.65    1.39
  -7  -5   7   11.01    1.60
  -7  -5   7   13.10    1.29
  -7   5   7   13.68    1.36
  -7   5   7   17.02    1.71
   7   5  -7   13.32    1.46
   7   5  -7   13.23    1.59
   7   5  -7   13.67    1.33
   6  -5  -7    3.13    0.73
  -6  -5   7    3.39    0.61
  -6  -5   7    2.13    0.98
   6   5  -7    3.69    0.67
  -6   5   7    3.64    1.05
   6   5  -7    4.34    0.99
  -6   5   7    5.05    0.77
   6   5  -7    2.74    0.88
  -5  -5   7  334.25   21.13
  -5  -5   7  330.70   21.12
   5  -5  -7  340.59   21.00
  -5   5   7  344.62   21.12
   5   5  -7  344.74   21.11
   5   5  -7  346.16   20.94
   5   5  -7  369.96   21.02
  -5   5   7  343.21   20.97
  -4  -5   7  341.15   21.45
  -4  -5   7  342.09   21.44
   4  -5  -7  349.13   21.32
  -4   5   7  358.39   21.34
  -4   5   7  354.97   21.42
   4   5  -7  344.90   21.41
   4   5  -7  353.00   21.32
  -4   5   7  362.51   21.29
   4   5  -7  343.17   21.24
  -3  -5   7    1.92    0.83
   3  -5  -7    1.40    0.55
  -3  -5   7    1.12    0.76
   3   5  -7    1.52    0.39
   3   5  -7    1.96    0.70
   3   5  -7    1.96    0.66
  -3   5   7    2.54    0.56
  -3   5   7    1.78    0.74
  -3   5   7    2.97    0.81
  -2  -5   7    0.71    0.79
  -2  -5   7    0.28    0.68
   2  -5  -7    0.41    0.71
   2  -5  -7    0.05    0.52
   2   5  -7    0.57    0.60
   2   5  -7    0.13    0.56
  -2   5   7    0.43    0.69
   2   5  -7    0.36    0.28
  -2   5   7    0.67    0.69
  -2   5   7    0.68    0.51
   1  -5  -7    0.62    0.67
   1  -5  -7    1.11    0.53
  -1  -5   7    1.40    0.68
  -1  -5   7    0.61    0.68
  -1  -5   7    0.30    0.69
   1   5  -7    0.60    0.60
  -1   5   7    1.06    0.55
  -1   5   7    0.64    0.71
   1   5  -7    0.34    0.58
  -1   5   7    1.41    0.69
   1   5  -7    0.49    0.23
   1   5  -7    0.56    0.27
   0  -5  -7   16.53    1.57
   0  -5   7   21.06    1.62
   0  -5   7   18.56    1.63
   0  -5   7   19.53    1.51
   0  -5  -7   17.86    1.47
   0   5   7   15.10    1.49
   0   5  -7   16.60    1.44
   0   5  -7   19.12    1.51
   0   5   7   19.52    1.43
   0   5   7   18.58    1.55
  -1  -5  -7   37.65    2.72
  -1  -5  -7   37.72    2.64
   1  -5   7   37.47    2.65
   1  -5   7   40.29    2.70
   1  -5   7   38.89    2.72
   1   5   7   43.61    2.73
  -1   5  -7   35.07    2.62
   1   5   7   43.07    2.62
  -1   5  -7   35.94    2.72
   2  -5   7   25.72    2.00
   2  -5   7   25.53    2.02
   2  -5   7   26.38    2.09
  -2  -5  -7   23.69    2.06
  -2  -5  -7   30.48    2.07
  -2   5  -7   25.68    2.09
   2   5   7   31.28    1.96
  -2   5  -7   25.01    1.94
   2   5   7   29.21    2.08
  -3  -5  -7  204.04   12.45
   3  -5   7  194.39   12.41
  -3  -5  -7  201.03   12.41
   3  -5   7  200.94   12.39
  -3   5  -7  210.49   12.43
   3   5   7  198.49   12.34
  -3   5  -7  201.48   12.18
   3   5   7  197.14   12.46
  -4  -5  -7  121.74    8.01
  -4  -5  -7  121.68    8.00
   4  -5   7  130.35    7.97
  -4   5  -7  132.86    7.74
   4   5   7  114.36    7.89
  -4   5  -7  144.45    8.02
   4   5   7  119.70    8.03
  -5  -5  -7   37.53    2.82
   5  -5   7   35.74    2.71
  -5  -5  -7   38.13    2.80
  -5   5  -7   36.63    2.77
   5   5   7   39.95    2.84
   5   5   7   37.33    2.64
  -5   5  -7   34.14    2.36
   6  -5   7    6.46    1.22
  -6  -5  -7    5.86    1.33
  -6  -5  -7    5.03    1.24
   6   5   7    4.98    1.16
  -6   5  -7    7.69    1.27
  -6   5  -7    5.67    0.67
  -7  -5  -7    1.72    1.15
  -7  -5  -7    0.19    1.24
   7  -5   7    1.50    1.05
   7   5   7    1.63    1.23
  -7   5  -7    2.79    1.23
  -7   5  -7    1.03    0.59
  -8  -5  -7   14.95    1.93
   8  -5   7   11.24    1.66
  -8   5  -7   13.40    1.38
   8   5   7   16.12    1.96
  -9  -5  -7    4.70    1.66
   9  -5   7    5.07    1.57
   9   5   7    6.58    1.58
  -9   5  -7    4.08    0.98
  10  -5   7    6.10    1.89
 -10  -5  -7   11.16    2.19
 -10   5  -7    8.28    1.28
  10   5   7    9.00    2.07
 -11  -6   7    2.82    2.09
  11  -6  -7    3.66    1.14
 -11  -6   7    6.04    1.48
 -11   6   7    4.56    2.04
  11   6  -7    4.51    1.64
  11   6  -7    5.99    2.09
 -11   6   7    3.01    1.39
 -10  -6   7   10.08    2.03
 -10  -6   7   12.72    1.51
  10  -6  -7    8.30    1.28
  10   6  -7   10.72    2.00
 -10   6   7   10.46    1.50
 -10   6   7   10.61    2.06
  10   6  -7   13.60    1.62
  -9  -6   7   11.80    1.43
  -9  -6   7   10.98    1.96
   9  -6  -7   15.42    1.63
  -9   6   7   16.03    1.58
  -9   6   7   17.38    2.09
   9   6  -7   17.80    1.68
   9   6  -7   15.71    1.92
  -8  -6   7    6.98    1.53
  -8  -6   7    6.02    0.91
   8  -6  -7    4.18    0.91
   8   6  -7    5.02    1.47
  -8   6   7    3.41    1.30
  -8   6   7    4.50    0.98
   8   6  -7    6.36    1.02
  -7  -6   7    9.85    1.00
   7  -6  -7    8.18    1.04
  -7  -6   7   11.09    1.59
   7   6  -7   10.64    1.53
   7   6  -7   10.08    1.12
  -7   6   7    7.42    1.48
  -7   6   7    8.32    1.14
  -6  -6   7   20.61    2.26
   6  -6  -7   23.58    1.85
  -6   6   7   26.10    1.94
  -6   6   7   24.19    2.22
   6   6  -7   23.39    1.85
   6   6  -7   24.06    2.11
  -5  -6   7   20.88    2.22
   5  -6  -7   25.03    1.82
  -5   6   7   24.52    1.87
   5   6  -7   22.90    1.76
   5   6  -7   24.14    2.04
  -5   6   7   24.29    2.18
  -4  -6   7   39.73    3.13
   4  -6  -7   43.50    2.87
  -4   6   7   46.28    3.13
   4   6  -7   40.51    2.76
   4   6  -7   38.34    3.01
  -4   6   7   45.75    2.89
  -3  -6   7   50.61    3.40
   3  -6  -7   47.42    3.15
  -3  -6   7   47.50    3.40
  -3   6   7   47.92    3.15
  -3   6   7   45.26    3.28
   3   6  -7   45.77    3.31
  -3   6   7   50.15    3.39
   3   6  -7   47.39    3.04
  -2  -6   7    0.22    0.85
   2  -6  -7    0.36    0.54
   2  -6  -7    0.17    0.85
  -2  -6   7    1.20    0.92
  -2   6   7    0.35    0.59
  -2   6   7   -0.15    0.80
   2   6  -7    0.60    0.77
   2   6  -7    0.30    0.37
  -2   6   7    0.48    0.87
   1  -6  -7   19.66    1.67
  -1  -6   7   22.10    1.99
   1  -6  -7   23.31    2.01
  -1  -6   7   23.65    1.96
  -1   6   7   25.33    2.02
  -1   6   7   22.36    1.74
   1   6  -7   22.43    1.90
  -1   6   7   21.97    1.84
   1   6  -7   22.63    1.48
   0  -6  -7    7.70    0.91
   0  -6  -7    7.55    1.20
   0  -6   7    7.20    1.11
   0  -6   7    8.05    1.23
   0   6  -7    7.25    0.64
   0   6   7    7.49    0.93
   0   6  -7    9.22    1.09
   0   6   7    8.12    1.15
   0   6   7   10.87    1.22
  -1  -6  -7    2.70    1.00
  -1  -6  -7    1.62    0.65
   1  -6   7    2.46    0.88
   1  -6   7    2.26    0.96
   1  -6   7    1.54    0.92
  -1   6  -7    2.05    0.84
  -1   6  -7    2.77    0.33
   1   6   7    1.52    0.71
  -1   6  -7    0.88    0.88
   1   6   7    2.99    0.92
  -2  -6  -7   41.38    3.08
   2  -6   7   40.19    2.93
   2  -6   7   36.88    2.90
   2  -6   7   41.16    2.98
  -2  -6  -7   41.61    2.87
  -2   6  -7   40.92    2.99
  -2   6  -7   42.59    2.57
   2   6   7   44.50    3.01
   2   6   7   40.34    2.85
  -2   6  -7   40.20    2.90
   3  -6   7    4.00    1.08
   3  -6   7    5.09    1.05
  -3  -6  -7    3.84    1.17
  -3  -6  -7    2.99    0.88
  -3   6  -7    2.64    1.05
   3   6   7    4.05    0.86
  -3   6  -7    4.29    0.46
   3   6   7    3.77    1.06
  -4  -6  -7   -0.10    0.83
   4  -6   7    0.02    0.94
  -4  -6  -7    0.09    1.07
  -4   6  -7    0.18    0.97
  -4   6  -7    0.39    0.39
   4   6   7   -0.07    0.78
   4   6   7    0.13    0.92
  -5  -6  -7   42.02    3.15
  -5  -6  -7   39.35    3.00
   5  -6   7   39.83    2.98
  -5   6  -7   39.05    2.58
  -5   6  -7   40.40    3.08
   5   6   7   40.89    2.89
   5   6   7   36.83    3.10
  -6  -6  -7    0.45    1.25
  -6  -6  -7    0.22    1.09
   6  -6   7   -0.20    1.14
  -6   6  -7    0.49    1.23
  -6   6  -7    0.47    0.54
   6   6   7    0.16    1.09
  -7  -6  -7    1.23    1.47
  -7  -6  -7    1.80    1.29
   7  -6   7    0.28    1.25
  -7   6  -7    0.41    1.39
  -7   6  -7    0.76    0.62
   7   6   7    0.25    1.22
   8  -6   7    0.95    1.38
  -8  -6  -7    0.94    1.45
  -8   6  -7    1.92    0.77
   8   6   7    0.41    1.39
   9  -6   7    3.84    1.61
  -9  -6  -7    8.30    1.91
  -9   6  -7    5.45    1.09
   9   6   7    5.42    1.96
  10  -6   7    0.63    1.99
 -10  -6  -7    0.54    2.00
  10   6   7    1.53    2.18
 -10  -7   7    1.41    1.13
  10  -7  -7    1.32    0.86
 -10  -7   7    1.03    2.14
 -10   7   7    0.94    1.39
 -10   7   7    0.93    2.08
  10   7  -7    2.52    1.47
  10   7  -7    1.00    1.94
   9  -7  -7    0.65    0.79
  -9  -7   7   -0.51    1.69
  -9  -7   7    0.45    0.84
   9   7  -7    0.38    1.13
  -9   7   7    0.36    1.14
   9   7  -7    0.43    1.50
  -9   7   7    1.99    1.79
  -8  -7   7   21.11    2.53
   8  -7  -7   23.52    1.84
  -8   7   7   20.54    2.50
  -8   7   7   26.25    2.21
   8   7  -7   25.81    2.66
   8   7  -7   21.36    2.14
  -7  -7   7   24.11    2.95
   7  -7  -7   32.36    2.25
   7   7  -7   29.01    2.44
  -7   7   7   39.68    3.01
   7   7  -7   34.26    2.95
  -7   7   7   31.79    2.49
  -6  -7   7    1.89    1.39
   6  -7  -7    2.52    0.70
   6   7  -7    2.70    1.20
   6   7  -7    2.32    0.77
  -6   7   7    2.70    0.88
  -6   7   7    2.26    1.33
  -5  -7   7    1.19    1.18
   5  -7  -7    0.70    0.66
   5   7  -7    0.53    1.03
   5   7  -7    0.42    0.62
  -5   7   7    1.04    1.13
  -5   7   7   -0.11    0.76
   4  -7  -7   10.85    1.14
  -4  -7   7   10.32    1.53
  -4   7   7   12.52    1.59
   4   7  -7    9.57    1.43
  -4   7   7   10.11    1.19
   4   7  -7   12.11    1.13
  -3  -7   7    5.68    1.35
   3  -7  -7    5.43    0.85
  -3   7   7    7.46    1.36
   3   7  -7    5.93    0.73
  -3   7   7    5.61    0.90
   3   7  -7    5.21    1.19
   2  -7  -7   12.95    1.30
   2  -7  -7   14.80    1.68
  -2  -7   7   13.22    1.68
   2   7  -7   14.29    1.14
  -2   7   7   13.09    1.42
   2   7  -7   13.79    1.68
  -2   7   7   13.91    1.64
  -2   7   7   17.23    1.73
  -1  -7   7   18.41    2.05
   1  -7  -7   17.21    1.50
   1  -7  -7   20.42    2.05
   1   7  -7   18.45    1.76
  -1   7   7   16.15    1.85
  -1   7   7   18.01    1.63
  -1   7   7   18.85    1.91
   1   7  -7   17.88    1.33
   0  -7  -7   24.24    2.33
   0  -7  -7   22.40    1.84
   0  -7   7   22.49    2.21
   0   7   7   25.51    2.23
   0   7  -7   23.65    2.13
   0   7   7   22.15    1.94
   0   7   7   25.53    2.25
   0   7  -7   24.55    1.61
  -1  -7  -7   99.18    6.41
  -1  -7  -7   91.09    6.16
   1  -7   7   91.94    6.38
[truncated: 549,136 more chars]
