# Supplementary material for: Crystal structure and Hirshfeld surface analysis of 3,4-dihydro-2-(2,4-dioxo-6-methylpyran-3-ylidene)-4-(4-pyridin-4-yl)-1,5-benzodiazepine
Source: Acta Crystallogr E Crystallogr Commun. 2019 Jan 1;75(Pt 1):94–8. doi: 10.1107/S2056989018017565 (PMC6323877; doi:10.1107/S2056989018017565)
Supplement: Supplementary file 2 [file e-75-00094-Isup2.hkl]

data_I                                                                          
_shelx_title ' JTM946_0m_a_a.res in P2(1)/c'                                    
_shelx_refln_list_code          4                                               
_shelx_F_calc_maximum      242.43                                               
_exptl_crystal_F_000       728.00                                               
_reflns_d_resolution_high  0.7298                                               
                                                                                
loop_                                                                           
 _space_group_symop_operation_xyz                                               
 'x, y, z'                                                                      
 '-x, y+1/2, -z+1/2'                                                            
 '-x, -y, -z'                                                                   
 'x, -y-1/2, z-1/2'                                                             
                                                                                
_cell_length_a    10.5093                                                       
_cell_length_b     7.4349                                                       
_cell_length_c    21.3673                                                       
_cell_angle_alpha  90.000                                                       
_cell_angle_beta  103.041                                                       
_cell_angle_gamma  90.000                                                       
                                                                                
_shelx_F_squared_multiplier     1.000                                           
                                                                                
loop_                                                                           
 _refln_index_h                                                                 
 _refln_index_k                                                                 
 _refln_index_l                                                                 
 _refln_F_squared_calc                                                          
 _refln_F_squared_meas                                                          
 _refln_F_squared_sigma                                                         
 _refln_observed_status                                                         
   1   0   0       7575.71       7790.90       235.11 o                         
   2   0   0         57.21         42.76         1.32 o                         
   3   0   0        106.11        135.38         3.36 o                         
   4   0   0        132.10        136.66         3.51 o                         
   5   0   0        366.74        366.70         8.79 o                         
   6   0   0        222.88        212.04         5.91 o                         
   7   0   0        412.73        420.53        13.56 o                         
   8   0   0       4395.03       4378.22       132.86 o                         
   9   0   0         77.46         80.88         4.56 o                         
  10   0   0          2.34          5.07         3.89 o                         
  11   0   0        470.89        481.79        19.16 o                         
  12   0   0        103.26        114.84         8.24 o                         
  13   0   0         26.18         28.52         6.59 o                         
  14   0   0        155.19        172.93        14.44 o                         
   1   1   0       1756.01       1814.59        34.68 o                         
   2   1   0        212.19        203.33         3.85 o                         
   3   1   0         36.98         27.19         1.36 o                         
   4   1   0          2.76          8.45         0.86 o                         
   5   1   0       1079.26       1242.40        21.03 o                         
   6   1   0        112.46        112.29         3.01 o                         
   7   1   0          3.14          5.73         1.16 o                         
   8   1   0        614.24        565.36        11.44 o                         
   9   1   0        969.06        956.44        21.24 o                         
  10   1   0         94.46         98.34         7.12 o                         
  11   1   0          7.95          6.12         2.82 o                         
  12   1   0         13.69         11.98         3.71 o                         
  13   1   0         39.97         45.85         5.01 o                         
   0   2   0       2561.54       3006.96        68.64 o                         
   1   2   0       1295.81       1394.72        24.37 o                         
   2   2   0         23.11         20.26         0.69 o                         
   3   2   0        609.23        640.05        11.27 o                         
   4   2   0       4331.97       5027.31        87.77 o                         
   5   2   0        549.71        526.05         9.48 o                         
   6   2   0        317.16        299.56         5.93 o                         
   7   2   0         50.84         39.86         1.76 o                         
   8   2   0          0.17          1.66         1.59 o                         
   9   2   0         47.59         39.04         2.39 o                         
  10   2   0         96.55         93.17         4.78 o                         
  11   2   0         18.53         13.33         3.21 o                         
  12   2   0         25.36         20.24         3.89 o                         
  13   2   0         39.25         38.80         5.59 o                         
   1   3   0       1888.37       2008.85        35.12 o                         
   2   3   0        128.62        121.91         2.29 o                         
   3   3   0        382.24        453.35         7.76 o                         
   4   3   0        546.30        582.24        10.03 o                         
   5   3   0        780.35        786.73        14.69 o                         
   6   3   0          7.14          9.72         1.20 o                         
   7   3   0         34.37         35.42         1.88 o                         
   8   3   0        101.53         99.15         3.27 o                         
   9   3   0         33.14         24.79         3.91 o                         
  10   3   0         14.38         18.70         2.74 o                         
  11   3   0          5.71          6.02         2.97 o                         
  12   3   0          0.97          0.90         3.71 o                         
  13   3   0          0.06          4.71         5.21 o                         
   0   4   0          1.71          3.53         0.86 o                         
   1   4   0       1434.58       1707.67        28.77 o                         
   2   4   0        943.45       1066.14        18.82 o                         
   3   4   0        133.69        160.85         3.36 o                         
   4   4   0        152.51        167.25         3.92 o                         
   5   4   0        632.17        591.98        11.75 o                         
   6   4   0        123.81        105.78         3.08 o                         
   7   4   0          7.11          7.36         1.55 o                         
   8   4   0         23.62         22.28         2.01 o                         
   9   4   0         35.67         35.94         2.65 o                         
  10   4   0        292.06        296.00         8.45 o                         
  11   4   0         58.95         61.49         4.26 o                         
  12   4   0         22.65         29.51         4.20 o                         
   1   5   0         12.71         22.27         1.97 o                         
   2   5   0        541.45        493.60         9.85 o                         
   3   5   0        175.55        153.97         3.82 o                         
   4   5   0         12.36         13.82         1.59 o                         
   5   5   0        164.40        179.24         7.97 o                         
   6   5   0        126.50        128.90         4.30 o                         
   7   5   0         46.77         47.81         2.82 o                         
   8   5   0        197.53        165.89         5.59 o                         
   9   5   0         29.56         22.43         3.28 o                         
  10   5   0         87.84         80.03         4.73 o                         
  11   5   0         43.85         43.91         3.82 o                         
  12   5   0          9.19          3.53         5.47 o                         
   0   6   0          7.40         12.34         2.45 o                         
   1   6   0         36.03         39.86         2.16 o                         
   2   6   0        118.05        113.04         3.08 o                         
   3   6   0        715.97        678.58        16.21 o                         
   4   6   0        113.82        115.38         4.19 o                         
   5   6   0        794.90        764.86        19.70 o                         
   6   6   0        128.97        118.09         6.75 o                         
   7   6   0         47.96         49.34         3.31 o                         
   8   6   0          0.88          0.61         2.77 o                         
   9   6   0          4.34          2.95         3.56 o                         
  10   6   0         38.13         43.36         4.85 o                         
  11   6   0         80.58        104.84         6.95 o                         
   1   7   0         64.42         71.12         3.13 o                         
   2   7   0        233.31        214.85         6.68 o                         
   3   7   0         98.95         81.25         3.73 o                         
   4   7   0          1.74          4.08         1.99 o                         
   5   7   0         10.51          9.40         2.29 o                         
   6   7   0        100.59        107.02         4.87 o                         
   7   7   0        100.94         81.54         5.23 o                         
   8   7   0        118.16        100.68         4.99 o                         
   9   7   0          0.80          0.79         3.90 o                         
  10   7   0         25.35         23.94         6.39 o                         
   0   8   0        373.85        404.13        14.05 o                         
   1   8   0         11.54          8.61         2.42 o                         
   2   8   0          5.77          8.72         2.55 o                         
   3   8   0         22.67         17.07         2.81 o                         
   4   8   0         46.07         49.47         4.58 o                         
   5   8   0          0.07         -1.50         3.00 o                         
   6   8   0         37.07         35.85         3.31 o                         
   7   8   0         61.01         52.08         4.02 o                         
   8   8   0        234.51        274.86         9.48 o                         
   1   9   0         52.40         40.18         3.54 o                         
   2   9   0         33.11         24.37         3.54 o                         
   3   9   0          3.26          4.17         3.53 o                         
   4   9   0         18.32         16.79         4.00 o                         
   5   9   0          0.11          0.01         4.12 o                         
   6   9   0         91.95         98.53         7.98 o                         
   0  10   0         17.86         17.19         7.26 o                         
   1  10   0         26.78         44.55         8.52 o                         
   2  10   0          0.36         -1.76        14.11 o                         
 -14   1   1         15.39         17.32         6.53 o                         
 -13   1   1        173.45        196.86         8.37 o                         
 -12   1   1         17.40         19.24         3.90 o                         
 -11   1   1          6.67          4.30         3.09 o                         
 -10   1   1          2.91          9.91         2.52 o                         
  -9   1   1          0.24          1.22         1.90 o                         
  -8   1   1         23.13         25.40         1.71 o                         
  -7   1   1        289.87        263.38         7.03 o                         
  -6   1   1        152.97        167.03         3.62 o                         
  -5   1   1       2181.48       2544.15        42.77 o                         
  -4   1   1       3633.14       4098.53        74.75 o                         
  -3   1   1       3647.00       4033.05        77.08 o                         
  -2   1   1       3070.38       3348.20        67.44 o                         
  -1   1   1        200.56        243.48         4.73 o                         
   0   1   1       1527.05       1716.29        36.68 o                         
   1   1   1       5263.05       5755.06       104.67 o                         
   2   1   1       1382.06       1466.86        25.64 o                         
   3   1   1        657.37        688.53        12.69 o                         
   4   1   1         55.90         61.46         3.56 o                         
   5   1   1         19.65         13.93         0.80 o                         
   6   1   1        302.81        283.75         5.19 o                         
   7   1   1         42.01         52.66         2.26 o                         
   8   1   1        444.89        427.00         8.84 o                         
   9   1   1       2004.89       2051.65        47.57 o                         
  10   1   1         69.16         68.23         4.41 o                         
  11   1   1         73.25         71.18         3.92 o                         
  12   1   1        126.24        149.34         6.98 o                         
  13   1   1         54.92         73.33         5.63 o                         
 -13   2   1         98.08        106.41         6.70 o                         
 -12   2   1          5.04          5.31         4.14 o                         
 -11   2   1          1.60          0.39         3.01 o                         
 -10   2   1        106.02        107.31         4.40 o                         
  -9   2   1        230.77        194.14         5.15 o                         
  -8   2   1         14.09         13.31         1.62 o                         
  -7   2   1         82.03         71.65         2.74 o                         
  -6   2   1        592.96        625.27        11.78 o                         
  -5   2   1         50.58         61.45         3.64 o                         
  -4   2   1        488.03        504.01         9.43 o                         
  -3   2   1         88.55        124.32         2.43 o                         
  -2   2   1        459.99        458.48         8.51 o                         
  -1   2   1         65.63         51.69         1.18 o                         
   0   2   1         12.45         23.39         0.78 o                         
   1   2   1        191.75        220.98         4.40 o                         
   2   2   1         76.44         75.89         1.54 o                         
   3   2   1        839.16        832.33        13.58 o                         
   4   2   1         69.42         53.53         4.55 o                         
   5   2   1        273.39        300.05         5.60 o                         
   6   2   1         14.14          7.35         1.03 o                         
   7   2   1        154.69        151.03         3.61 o                         
   8   2   1          4.04          3.32         1.57 o                         
   9   2   1        204.20        182.10         6.62 o                         
  10   2   1        199.67        186.71         6.04 o                         
  11   2   1         11.25          8.37         3.02 o                         
  12   2   1          2.32          3.43         3.55 o                         
  13   2   1          1.13          2.62         4.88 o                         
 -13   3   1        115.33        141.71         8.13 o                         
 -12   3   1         18.74         18.59         3.70 o                         
 -11   3   1          2.38          0.61         2.86 o                         
 -10   3   1         15.26         15.07         2.62 o                         
  -9   3   1         22.07         16.23         2.22 o                         
  -8   3   1         27.95         18.12         2.46 o                         
  -7   3   1         46.23         46.07         2.37 o                         
  -6   3   1        645.44        683.83        13.55 o                         
  -5   3   1       1051.40       1179.92        21.82 o                         
  -4   3   1        707.29        847.87        15.03 o                         
  -3   3   1          7.35          6.74         0.81 o                         
  -2   3   1         53.07         53.00         1.48 o                         
  -1   3   1         71.29         72.90         1.38 o                         
   0   3   1       5013.35       5951.09       113.66 o                         
   1   3   1       2204.48       2435.45        46.60 o                         
   2   3   1        113.24        114.10         2.38 o                         
   3   3   1        716.00        762.47        14.09 o                         
   4   3   1        253.69        253.57         4.86 o                         
   5   3   1         80.12         89.50         3.69 o                         
   6   3   1          8.10         15.01         1.32 o                         
   7   3   1        122.91         97.07         3.08 o                         
   8   3   1         33.71         27.51         2.16 o                         
   9   3   1         81.33         76.59         3.32 o                         
  10   3   1        206.60        193.02         6.28 o                         
  11   3   1          1.03          0.72         3.03 o                         
  12   3   1        198.53        221.85         9.10 o                         
  13   3   1         10.23         15.58         4.77 o                         
 -13   4   1         69.80         71.85        10.15 o                         
 -12   4   1         29.82         31.12         4.34 o                         
 -11   4   1          5.82          7.37         3.35 o                         
 -10   4   1         14.59         11.79         2.68 o                         
  -9   4   1        292.24        265.75         6.97 o                         
  -8   4   1        277.66        279.09         6.61 o                         
  -7   4   1          7.54          2.69         1.49 o                         
  -6   4   1         10.42          8.71         1.34 o                         
  -5   4   1        243.78        219.92         4.76 o                         
  -4   4   1         88.28         71.03         1.91 o                         
  -3   4   1         62.17         68.03         2.82 o                         
  -2   4   1        658.12        626.49         9.97 o                         
  -1   4   1        754.05        833.87        14.15 o                         
   0   4   1        417.32        472.94         8.46 o                         
   1   4   1          8.89          6.04         0.72 o                         
   2   4   1          1.27         10.55         0.95 o                         
   3   4   1         27.67         28.69         1.48 o                         
   4   4   1         50.80         42.96         1.72 o                         
   5   4   1         36.94         27.39         1.63 o                         
   6   4   1         36.58         44.75         1.76 o                         
   7   4   1         31.57         15.23         1.62 o                         
   8   4   1        201.78        162.66         4.53 o                         
   9   4   1          3.21          4.44         2.32 o                         
  10   4   1        189.19        151.87         6.14 o                         
  11   4   1         21.27         17.80         3.48 o                         
  12   4   1         54.38         69.03         5.99 o                         
 -12   5   1          4.42          6.83         5.40 o                         
 -11   5   1          0.29          2.08         3.24 o                         
 -10   5   1         10.89          4.30         2.72 o                         
  -9   5   1         10.66          6.35         2.27 o                         
  -8   5   1         74.63         49.48         3.26 o                         
  -7   5   1         16.95         18.98         1.84 o                         
  -6   5   1         28.03         23.51         2.08 o                         
  -5   5   1        486.14        539.40        12.98 o                         
  -4   5   1       1029.24       1098.98        25.57 o                         
  -3   5   1        108.74        109.84         2.99 o                         
  -2   5   1          2.81          2.78         0.93 o                         
  -1   5   1        862.37        816.42        20.62 o                         
   0   5   1        455.29        435.70         9.82 o                         
   1   5   1        295.44        289.40         5.99 o                         
   2   5   1        419.01        367.90         9.75 o                         
   3   5   1        367.68        311.84         6.86 o                         
   4   5   1        478.25        490.00        11.84 o                         
   5   5   1         26.37         20.25         1.88 o                         
   6   5   1         80.46         60.22         5.50 o                         
   7   5   1        609.44        508.85        12.68 o                         
   8   5   1          0.03          2.28         2.35 o                         
   9   5   1         17.65          9.50         3.13 o                         
  10   5   1         82.45         92.11         5.14 o                         
  11   5   1          7.60          9.17         4.57 o                         
  12   5   1          0.86          3.87         5.57 o                         
 -11   6   1        242.61        310.50        11.92 o                         
 -10   6   1          0.10          1.51         4.14 o                         
  -9   6   1         44.93         49.68         5.70 o                         
  -8   6   1         85.51         74.86         4.06 o                         
  -7   6   1         64.60         64.82         4.76 o                         
  -6   6   1         10.54         10.75         2.31 o                         
  -5   6   1        120.34        121.35         4.50 o                         
  -4   6   1        176.79        182.28         5.60 o                         
  -3   6   1       1384.16       1261.88        27.52 o                         
  -2   6   1        837.59        757.76        17.95 o                         
  -1   6   1        376.33        376.46         9.40 o                         
   0   6   1        432.40        391.71        11.22 o                         
   1   6   1         52.59         38.93         1.66 o                         
   2   6   1        352.86        321.77         7.60 o                         
   3   6   1         45.75         56.16         3.35 o                         
   4   6   1       1612.50       1527.55        38.33 o                         
   5   6   1        731.92        697.89        18.14 o                         
   6   6   1          8.03         13.70         2.54 o                         
   7   6   1         42.49         39.16         3.11 o                         
   8   6   1        246.87        251.14         8.15 o                         
   9   6   1         44.06         37.75         3.97 o                         
  10   6   1         10.99          9.55         4.01 o                         
  11   6   1          4.10         10.02         5.01 o                         
 -10   7   1        174.69        207.94        11.41 o                         
  -9   7   1        334.09        354.14        11.14 o                         
  -8   7   1        116.95        125.00         5.69 o                         
  -7   7   1         20.33         22.44         3.07 o                         
  -6   7   1        312.17        324.84         9.48 o                         
  -5   7   1          9.79          6.75         2.12 o                         
  -4   7   1         52.74         52.70         3.42 o                         
  -3   7   1          7.31          5.09         2.17 o                         
  -2   7   1        123.26        125.81         4.41 o                         
  -1   7   1        440.12        413.11        10.45 o                         
   0   7   1         36.64         30.39         2.47 o                         
   1   7   1         53.57         45.80         2.68 o                         
   2   7   1        214.43        201.61         5.97 o                         
   3   7   1        346.12        343.18         8.76 o                         
   4   7   1         39.97         37.40         3.05 o                         
   5   7   1          1.25          1.24         2.26 o                         
   6   7   1         12.21          9.85         2.63 o                         
   7   7   1         63.97         62.00         5.97 o                         
   8   7   1         34.40         34.23         3.85 o                         
   9   7   1          0.05         -1.52         4.23 o                         
  10   7   1          2.53          2.81         8.56 o                         
  -8   8   1         31.12         46.25         4.36 o                         
  -7   8   1         64.29         66.74         6.70 o                         
  -6   8   1          5.91          2.05         2.64 o                         
  -5   8   1         28.45         29.78         3.50 o                         
  -4   8   1          0.61          1.00         2.93 o                         
  -3   8   1        103.90        107.98         4.78 o                         
  -2   8   1        328.43        294.82         8.83 o                         
  -1   8   1          8.24          7.85         2.38 o                         
   0   8   1          0.42          3.22         2.27 o                         
   1   8   1         55.22         56.72         4.10 o                         
   2   8   1       1052.80       1080.76        27.65 o                         
   3   8   1        153.35        157.08         5.97 o                         
   4   8   1         29.15         28.03         3.44 o                         
   5   8   1        103.88        115.32         4.96 o                         
   6   8   1        402.49        427.64        13.68 o                         
   7   8   1         27.74         21.29         4.27 o                         
   8   8   1         22.32         16.12         4.15 o                         
  -6   9   1          4.45          7.52         4.46 o                         
  -5   9   1         59.53         72.83         5.25 o                         
  -4   9   1        226.63        250.68         9.56 o                         
  -3   9   1        131.37        153.97         6.97 o                         
  -2   9   1          0.55          2.01         3.18 o                         
  -1   9   1         61.40         72.89         4.11 o                         
   0   9   1         39.90         34.03         3.20 o                         
   1   9   1         71.49         89.78         4.63 o                         
   2   9   1         15.06         19.56         3.49 o                         
   3   9   1        151.81        176.42         7.71 o                         
   4   9   1          5.78          4.47         3.78 o                         
   5   9   1         42.96         37.73         4.60 o                         
   6   9   1        157.26        171.06        13.43 o                         
  -2  10   1         44.73         42.07        15.54 o                         
  -1  10   1          0.25          2.44        12.35 o                         
   0  10   1          8.74         10.06         5.29 o                         
   1  10   1         26.34         33.18        15.20 o                         
   2  10   1         14.02          9.23        14.04 o                         
 -14   0   2        112.63        141.27        10.97 o                         
 -13   0   2          1.47         -0.92         6.23 o                         
 -12   0   2          0.99          1.79         4.88 o                         
 -11   0   2        990.77        992.41        36.48 o                         
 -10   0   2         50.31         45.79         4.69 o                         
  -9   0   2       2934.76       3123.48        95.15 o                         
  -8   0   2        453.70        437.55        12.81 o                         
  -7   0   2        312.14        289.49         7.30 o                         
  -6   0   2         80.15         79.02         2.84 o                         
  -5   0   2         97.92         94.28         2.72 o                         
  -4   0   2       1288.02       1433.10        30.81 o                         
  -3   0   2       5722.00       6270.17       154.56 o                         
  -2   0   2          6.15          2.18         0.48 o                         
  -1   0   2      12640.97      13800.94       372.44 o                         
   0   0   2        223.87        262.35         9.24 o                         
   1   0   2       1889.38       2196.69        59.36 o                         
   2   0   2       4599.06       5043.90       136.22 o                         
   3   0   2       1167.06       1192.88        29.62 o                         
   4   0   2         77.25         74.82         2.92 o                         
   5   0   2        103.20         87.03         2.63 o                         
   6   0   2        864.15        913.82        21.25 o                         
   7   0   2         19.73         18.92         2.56 o                         
   8   0   2       4827.16       4865.27       147.61 o                         
   9   0   2        866.80        862.71        27.21 o                         
  10   0   2         24.03         23.84         3.45 o                         
  11   0   2         33.32         33.50         5.24 o                         
  12   0   2        136.80        169.79        10.58 o                         
  13   0   2          3.70         -0.35         6.16 o                         
 -14   1   2          9.75         11.28         5.96 o                         
 -13   1   2         36.80         35.55         4.69 o                         
 -12   1   2          1.63          1.01         3.57 o                         
 -11   1   2         27.10         31.84         3.52 o                         
 -10   1   2         65.15         63.08         4.44 o                         
  -9   1   2       2353.78       2358.15        51.04 o                         
  -8   1   2        108.39        110.20         3.16 o                         
  -7   1   2         52.72         55.66         2.31 o                         
  -6   1   2        133.79        118.07         2.40 o                         
  -5   1   2       1316.29       1468.20        23.92 o                         
  -4   1   2        584.49        686.21        10.89 o                         
  -3   1   2         56.34         57.39         1.33 o                         
  -2   1   2         74.31        102.44         2.47 o                         
  -1   1   2       4982.80       5639.01       102.59 o                         
   0   1   2       2178.03       2328.93        53.18 o                         
   1   1   2       2024.04       2187.26        36.61 o                         
   2   1   2        267.24        237.36         4.11 o                         
   3   1   2        601.66        643.48        10.95 o                         
   4   1   2       1851.74       2082.16        36.48 o                         
   5   1   2         64.47         60.52         1.94 o                         
   6   1   2        146.10        126.88         2.69 o                         
   7   1   2        874.82        856.20        18.37 o                         
   8   1   2         24.37         25.49         1.85 o                         
   9   1   2        504.29        485.93        12.05 o                         
  10   1   2         13.06         12.17         2.57 o                         
  11   1   2         42.55         38.74         3.38 o                         
  12   1   2         45.47         56.30         4.61 o                         
  13   1   2         12.67         18.64         4.71 o                         
 -13   2   2          0.04          4.19         4.76 o                         
 -12   2   2         13.15         14.36         4.20 o                         
 -11   2   2         24.81         17.84         3.11 o                         
 -10   2   2         15.68         19.19         2.65 o                         
  -9   2   2         30.15         23.68         2.30 o                         
  -8   2   2        118.07        118.60         3.37 o                         
  -7   2   2          0.20          2.66         1.22 o                         
  -6   2   2       1471.49       1658.07        29.22 o                         
  -5   2   2       1669.96       1990.33        34.93 o                         
  -4   2   2       5588.04       6824.59       124.33 o                         
  -3   2   2        374.68        373.15         7.01 o                         
  -2   2   2         13.34         10.51         0.54 o                         
  -1   2   2        289.20        249.92         4.49 o                         
   0   2   2       2408.42       2479.08        53.01 o                         
   1   2   2       1218.70       1227.85        24.87 o                         
   2   2   2          3.90          1.89         0.41 o                         
   3   2   2       1883.64       2172.12        33.99 o                         
   4   2   2         38.13         48.19         1.54 o                         
   5   2   2       1130.02       1199.13        21.20 o                         
   6   2   2          5.63          4.58         1.03 o                         
   7   2   2        476.28        448.46         8.74 o                         
   8   2   2        493.18        541.54        11.62 o                         
   9   2   2         19.56         15.65         2.27 o                         
  10   2   2         88.35         96.97         4.25 o                         
  11   2   2          1.36          3.63         2.94 o                         
  12   2   2         46.75         52.66         4.11 o                         
  13   2   2          0.52          5.37         4.97 o                         
 -13   3   2         71.83         70.88         5.99 o                         
 -12   3   2          0.07          0.58         3.35 o                         
 -11   3   2         69.34         58.62         3.72 o                         
 -10   3   2          0.32          0.84         2.48 o                         
  -9   3   2         41.01         27.43         3.33 o                         
  -8   3   2          0.01          1.29         1.55 o                         
  -7   3   2         90.14         84.51         4.83 o                         
  -6   3   2        261.56        278.48         6.22 o                         
  -5   3   2        355.85        334.81         6.53 o                         
  -4   3   2        340.42        318.25         5.88 o                         
  -3   3   2        203.91        233.52         4.36 o                         
  -2   3   2        150.10        114.31         2.05 o                         
  -1   3   2          7.12         10.52         0.60 o                         
   0   3   2         10.79          9.19         0.63 o                         
   1   3   2       3229.53       3588.88        68.61 o                         
   2   3   2        623.95        682.94        11.61 o                         
   3   3   2         19.83         20.28         0.91 o                         
   4   3   2        924.20       1021.72        17.98 o                         
   5   3   2         92.36         86.96         2.75 o                         
   6   3   2          2.98          3.92         1.16 o                         
   7   3   2         48.43         44.28         2.31 o                         
   8   3   2         16.51         20.52         2.04 o                         
   9   3   2          3.93          5.64         2.13 o                         
  10   3   2          0.08          2.94         2.62 o                         
  11   3   2          1.95          0.15         3.12 o                         
  12   3   2          7.69         12.34         3.90 o                         
  13   3   2         88.39        131.42        22.66 o                         
 -13   4   2         58.85         59.65         6.56 o                         
 -12   4   2         18.92         21.85         4.19 o                         
 -11   4   2         21.02         18.43         3.60 o                         
 -10   4   2          1.85          2.41         2.45 o                         
  -9   4   2         75.34         76.50         3.15 o                         
  -8   4   2         41.63         27.83         2.06 o                         
  -7   4   2          0.48          1.62         1.49 o                         
  -6   4   2         25.70         22.97         1.56 o                         
  -5   4   2        308.68        311.85         6.82 o                         
  -4   4   2         26.80         33.12         1.27 o                         
  -3   4   2        256.44        232.15         4.40 o                         
  -2   4   2         25.56         27.65         1.33 o                         
  -1   4   2        436.87        429.69         7.74 o                         
   0   4   2        240.29        256.37         4.95 o                         
   1   4   2        174.25        177.12         3.72 o                         
   2   4   2          3.69          7.29         0.72 o                         
   3   4   2        363.95        312.21         6.36 o                         
   4   4   2         63.42         61.78         2.83 o                         
   5   4   2         61.82         52.01         2.20 o                         
   6   4   2        380.71        362.68         8.50 o                         
   7   4   2         68.66         54.67         2.65 o                         
   8   4   2        157.60        116.10         4.82 o                         
   9   4   2        119.36        122.94         5.32 o                         
  10   4   2        111.61        106.27         5.15 o                         
  11   4   2          4.46          3.09         4.17 o                         
  12   4   2         74.28         86.99         7.32 o                         
 -12   5   2         44.16         44.38         6.00 o                         
 -11   5   2          6.99          5.64         3.37 o                         
 -10   5   2          0.28          3.41         2.78 o                         
  -9   5   2          6.88         11.19         2.37 o                         
  -8   5   2         52.91         56.73         2.82 o                         
  -7   5   2       1008.71        941.16        20.74 o                         
  -6   5   2         12.96         19.29         1.69 o                         
  -5   5   2         77.46         72.65         2.44 o                         
  -4   5   2        228.34        196.53         4.55 o                         
  -3   5   2       2551.28       2621.49        45.90 o                         
  -2   5   2         24.94         22.27         1.25 o                         
  -1   5   2        687.87        719.44        14.93 o                         
   0   5   2        344.63        285.45         5.58 o                         
   1   5   2        194.77        198.06         5.38 o                         
   2   5   2          8.08         10.07         1.17 o                         
   3   5   2        544.52        552.88        11.64 o                         
   4   5   2        116.52         95.13         4.67 o                         
   5   5   2       2101.32       2065.88        47.73 o                         
   6   5   2         13.96         14.47         2.01 o                         
   7   5   2          1.69          3.85         2.14 o                         
   8   5   2         59.97         49.14         3.18 o                         
   9   5   2         48.93         43.37         4.35 o                         
  10   5   2         17.95         15.23         3.76 o                         
  11   5   2          0.02          3.53         4.61 o                         
 -11   6   2          3.31          2.62         4.96 o                         
 -10   6   2          0.68          0.94         4.17 o                         
  -9   6   2         37.00         39.47         3.73 o                         
  -8   6   2         23.65         17.94         2.92 o                         
  -7   6   2        350.57        372.90        10.58 o                         
  -6   6   2        123.29        113.75         5.81 o                         
  -5   6   2          0.01          1.54         1.86 o                         
  -4   6   2       1015.90       1006.10        27.99 o                         
  -3   6   2       1164.87       1096.06        25.73 o                         
  -2   6   2         19.94         18.94         1.99 o                         
  -1   6   2         36.96         35.11         2.08 o                         
   0   6   2         99.18         93.41         2.81 o                         
   1   6   2         97.75         75.35         2.68 o                         
   2   6   2         12.71         19.33         1.66 o                         
   3   6   2        387.25        353.02         8.92 o                         
   4   6   2        136.65        140.66         8.74 o                         
   5   6   2          1.63         12.86         2.16 o                         
   6   6   2         26.47         33.40         2.79 o                         
   7   6   2         19.57         23.50         2.76 o                         
   8   6   2         75.05         86.96         6.58 o                         
   9   6   2         22.20         23.96         3.70 o                         
  10   6   2         40.17         43.37         4.75 o                         
  11   6   2        155.07        190.04         9.67 o                         
 -10   7   2          4.54         12.39         4.98 o                         
  -9   7   2          6.12         11.02         3.87 o                         
  -8   7   2        158.34        165.18         6.59 o                         
  -7   7   2        351.46        333.10         9.87 o                         
  -6   7   2        162.20        153.74         5.67 o                         
  -5   7   2         51.19         43.02         3.28 o                         
  -4   7   2         95.88         89.67         4.44 o                         
  -3   7   2        147.00        160.05         6.06 o                         
  -2   7   2         20.95         25.59         3.00 o                         
  -1   7   2         35.70         38.79         2.54 o                         
   0   7   2        299.86        257.27         7.09 o                         
   1   7   2          1.03          1.53         1.93 o                         
   2   7   2          0.15          3.53         1.73 o                         
   3   7   2        341.93        343.21        11.79 o                         
   4   7   2         11.47         11.00         2.21 o                         
   5   7   2          2.66          2.38         2.32 o                         
   6   7   2         14.69         15.83         2.72 o                         
   7   7   2        241.13        259.63         8.44 o                         
   8   7   2          0.71          2.32         3.44 o                         
   9   7   2         34.13         35.18         5.00 o                         
  -8   8   2          2.66          5.27         3.70 o                         
  -7   8   2        141.90        145.04         7.79 o                         
  -6   8   2          0.33          1.17         3.51 o                         
  -5   8   2         51.16         54.71         4.15 o                         
  -4   8   2          3.87          3.65         3.00 o                         
  -3   8   2        203.70        185.68         6.51 o                         
  -2   8   2          9.93         10.26         2.62 o                         
  -1   8   2         18.34         20.21         2.61 o                         
   0   8   2        403.07        417.79        10.18 o                         
   1   8   2        397.78        376.51         9.97 o                         
   2   8   2          3.68         15.37         2.72 o                         
   3   8   2         14.01          7.47         2.59 o                         
   4   8   2         32.94         35.12         2.87 o                         
   5   8   2         24.10         17.53         2.92 o                         
   6   8   2         49.69         44.52         4.60 o                         
   7   8   2         56.37         60.75         4.38 o                         
   8   8   2         40.62         43.56         4.79 o                         
  -6   9   2         23.63         21.41         4.59 o                         
  -5   9   2          7.09         15.77         4.16 o                         
  -4   9   2         14.90          6.09         3.79 o                         
  -3   9   2          0.08          0.70         3.40 o                         
  -2   9   2         14.58         13.78         3.37 o                         
  -1   9   2         66.89         67.22         6.25 o                         
   0   9   2         87.72         87.79         4.19 o                         
   1   9   2        123.09        131.04         5.92 o                         
   2   9   2          3.93          6.84         3.20 o                         
   3   9   2         75.47         78.60         5.03 o                         
   4   9   2          1.38          0.62         3.71 o                         
   5   9   2          3.23          5.71         4.09 o                         
   6   9   2          7.25         10.89         4.57 o                         
  -2  10   2         50.16         84.40        16.83 o                         
  -1  10   2         23.09         28.29        12.96 o                         
   0  10   2          0.83         -0.22         5.51 o                         
   1  10   2          2.16         -4.48        14.11 o                         
   2  10   2         72.97         61.33        14.65 o                         
 -14   1   3         41.68         33.90         6.53 o                         
 -13   1   3        113.56        134.58         9.00 o                         
 -12   1   3         50.79         59.27         5.83 o                         
 -11   1   3          0.34         -1.40         3.03 o                         
 -10   1   3        275.88        284.05         8.47 o                         
  -9   1   3       1002.89       1039.20        23.00 o                         
  -8   1   3        903.62        899.98        17.77 o                         
  -7   1   3        448.05        438.76         8.58 o                         
  -6   1   3        213.69        232.92         4.31 o                         
  -5   1   3        132.45        148.23         4.43 o                         
  -4   1   3       1767.96       1864.71        29.23 o                         
  -3   1   3        786.29        905.13        15.32 o                         
  -2   1   3       5905.10       6623.48       115.37 o                         
  -1   1   3        537.91        510.23         8.27 o                         
   0   1   3        932.83        971.99        18.64 o                         
   1   1   3       1190.43       1353.11        22.72 o                         
   2   1   3         66.34         61.46         1.20 o                         
   3   1   3       5044.53       5979.21       100.15 o                         
   4   1   3       2103.74       2442.95        41.08 o                         
   5   1   3       1108.15       1250.23        21.20 o                         
   6   1   3        158.49        124.61         3.10 o                         
   7   1   3        521.09        480.64         9.72 o                         
   8   1   3        303.32        300.62        10.58 o                         
   9   1   3         48.80         53.21         3.01 o                         
  10   1   3         32.29         35.99         3.42 o                         
  11   1   3         12.41         12.95         3.07 o                         
  12   1   3          1.58          4.31         3.89 o                         
  13   1   3          6.75          7.55         5.41 o                         
 -14   2   3         26.02         34.60        16.22 o                         
 -13   2   3          0.00         -1.23         4.63 o                         
 -12   2   3        142.55        147.11         7.10 o                         
 -11   2   3        148.31        150.99         5.80 o                         
 -10   2   3         27.10         23.03         2.65 o                         
  -9   2   3        112.36        101.20         3.72 o                         
  -8   2   3        113.89         98.21         3.05 o                         
  -7   2   3          0.32          0.81         1.22 o                         
  -6   2   3         51.86         62.56         1.87 o                         
  -5   2   3        280.30        319.43         5.48 o                         
  -4   2   3        441.00        478.19         8.28 o                         
  -3   2   3        119.80        107.18         3.48 o                         
  -2   2   3       2611.09       2745.34        47.93 o                         
  -1   2   3       5806.24       6138.58       111.67 o                         
   0   2   3        155.69        141.33         3.50 o                         
   1   2   3         78.26         66.73         1.51 o                         
   2   2   3        222.55        226.34         4.11 o                         
   3   2   3        807.93        961.43        15.65 o                         
   4   2   3        213.62        249.29         7.53 o                         
   5   2   3        530.27        573.16        10.32 o                         
   6   2   3        342.49        314.02         6.26 o                         
   7   2   3        129.90        102.23         2.98 o                         
   8   2   3        623.77        615.91        13.12 o                         
   9   2   3        157.92        125.84         4.60 o                         
  10   2   3          2.36          2.63         2.51 o                         
  11   2   3          5.04          4.18         2.85 o                         
  12   2   3         29.14         23.99         3.77 o                         
  13   2   3          1.86          5.33         7.32 o                         
 -13   3   3         63.28         73.26         5.72 o                         
 -12   3   3          7.53          7.75         3.51 o                         
 -11   3   3         81.10         78.35         4.16 o                         
 -10   3   3          6.03          3.62         2.34 o                         
  -9   3   3        525.89        426.39         9.55 o                         
  -8   3   3        138.34        107.77         3.87 o                         
  -7   3   3        251.16        262.78         6.04 o                         
  -6   3   3          0.01          4.00         1.17 o                         
  -5   3   3        607.09        646.91        12.14 o                         
  -4   3   3          2.38          8.22         0.79 o                         
  -3   3   3        334.87        342.59         6.00 o                         
  -2   3   3          2.10          4.91         0.49 o                         
  -1   3   3        332.70        347.51         6.04 o                         
   0   3   3        688.35        739.79        16.05 o                         
   1   3   3         41.52         41.23         1.47 o                         
   2   3   3        273.37        281.36         4.94 o                         
   3   3   3       4842.42       5501.64        92.19 o                         
   4   3   3         24.62         26.61         1.32 o                         
   5   3   3        179.45        203.54         4.25 o                         
   6   3   3         83.30         85.25         2.61 o                         
   7   3   3          0.48          0.93         1.39 o                         
   8   3   3        659.56        585.22        12.63 o                         
   9   3   3         72.39         68.37         5.01 o                         
  10   3   3          2.13          4.05         2.61 o                         
  11   3   3        217.37        243.99         9.14 o                         
  12   3   3         24.12         29.95         5.23 o                         
 -13   4   3        115.00        140.23        13.77 o                         
 -12   4   3         42.85         40.79         4.59 o                         
 -11   4   3          5.60          5.35         3.11 o                         
 -10   4   3         51.10         40.12         3.01 o                         
  -9   4   3        233.38        204.53         5.51 o                         
  -8   4   3         43.59         38.40         2.27 o                         
  -7   4   3         56.45         48.33         2.17 o                         
  -6   4   3        210.98        179.72         4.45 o                         
  -5   4   3         15.12         15.17         1.34 o                         
  -4   4   3        111.23         94.55         2.93 o                         
  -3   4   3          4.13          3.80         0.74 o                         
  -2   4   3       1116.88       1165.25        20.57 o                         
  -1   4   3          4.18          7.68         0.66 o                         
   0   4   3        914.96       1032.02        18.21 o                         
   1   4   3        287.85        331.30         6.43 o                         
   2   4   3        252.41        228.24         4.34 o                         
   3   4   3        205.08        192.98         4.12 o                         
   4   4   3         39.96         38.60         1.90 o                         
   5   4   3         15.37         17.33         1.52 o                         
   6   4   3        171.78        173.31         5.06 o                         
   7   4   3         22.57         16.36         2.16 o                         
   8   4   3         21.63         25.47         2.87 o                         
   9   4   3         81.32         70.62         4.15 o                         
  10   4   3          8.18          8.50         2.64 o                         
  11   4   3         36.78         39.18         3.78 o                         
  12   4   3          0.16          0.09         4.47 o                         
 -12   5   3         59.99         59.04         5.41 o                         
 -11   5   3         25.69         19.59         3.49 o                         
 -10   5   3         14.61         15.26         3.00 o                         
  -9   5   3         73.69         63.87         3.17 o                         
  -8   5   3        133.92         93.08         3.61 o                         
  -7   5   3        342.21        293.99         7.27 o                         
  -6   5   3          8.29         10.90         1.69 o                         
  -5   5   3        587.69        601.23        13.39 o                         
  -4   5   3        705.28        668.79        14.78 o                         
  -3   5   3         52.88         39.07         1.75 o                         
  -2   5   3        134.97        107.84         4.14 o                         
  -1   5   3         73.81         66.90         2.46 o                         
   0   5   3        240.89        222.67         5.56 o                         
   1   5   3         25.19         20.13         1.11 o                         
   2   5   3         88.98         72.47         2.48 o                         
   3   5   3         12.58         13.13         1.33 o                         
   4   5   3        174.16        205.42         7.68 o                         
   5   5   3         13.20         18.77         1.97 o                         
   6   5   3       1435.44       1488.49        34.57 o                         
   7   5   3         52.87         47.85         3.84 o                         
   8   5   3          0.62          3.38         2.68 o                         
   9   5   3         10.07          9.76         3.18 o                         
  10   5   3         32.43         33.25         4.06 o                         
  11   5   3         53.22         52.50         5.43 o                         
 -11   6   3         20.39         27.98         5.20 o                         
 -10   6   3         37.61         39.22         4.70 o                         
  -9   6   3         63.42         69.71         4.26 o                         
  -8   6   3         49.83         42.18         3.32 o                         
  -7   6   3         46.28         46.40         4.60 o                         
  -6   6   3        307.96        319.64         9.10 o                         
  -5   6   3        197.64        189.39         8.18 o                         
  -4   6   3       1265.19       1220.55        33.79 o                         
  -3   6   3        554.81        570.39        13.80 o                         
  -2   6   3        541.44        544.71        11.52 o                         
  -1   6   3        658.09        591.28        13.24 o                         
   0   6   3        215.65        199.87         5.39 o                         
   1   6   3         13.73          8.63         1.44 o                         
   2   6   3       1029.56       1102.43        24.02 o                         
   3   6   3        169.44        137.22         4.32 o                         
   4   6   3        507.64        507.81        15.59 o                         
   5   6   3        427.35        409.58        11.17 o                         
   6   6   3       2012.63       1966.63        45.65 o                         
   7   6   3        613.35        611.08        15.19 o                         
   8   6   3         11.00         11.23         3.20 o                         
   9   6   3          0.73         -1.64         3.38 o                         
  10   6   3          7.32          8.30         4.23 o                         
 -10   7   3         85.52         96.96         5.79 o                         
  -9   7   3         34.24         30.31         4.11 o                         
  -8   7   3         10.72          5.95         3.25 o                         
  -7   7   3        385.08        374.73        10.69 o                         
  -6   7   3         23.57         22.47         2.57 o                         
  -5   7   3        178.43        167.21         6.48 o                         
  -4   7   3         90.46         83.50         5.13 o                         
  -3   7   3        230.41        194.45         6.24 o                         
  -2   7   3         59.16         49.81         2.77 o                         
  -1   7   3        455.68        444.00        11.10 o                         
   0   7   3          2.15          2.02         1.91 o                         
   1   7   3        285.93        278.56         6.93 o                         
   2   7   3        964.08        914.09        21.49 o                         
   3   7   3        135.15        111.54         4.12 o                         
   4   7   3         15.03         14.61         2.31 o                         
   5   7   3          1.34          1.55         2.32 o                         
   6   7   3          0.10          4.05         2.58 o                         
   7   7   3         11.16          7.29         3.13 o                         
   8   7   3          0.08          1.24         3.78 o                         
   9   7   3         33.20         35.03         4.90 o                         
  -8   8   3         74.25         75.66         6.91 o                         
  -7   8   3        207.28        216.58         8.75 o                         
  -6   8   3          2.97          1.52         3.42 o                         
  -5   8   3          4.69          5.24         3.22 o                         
  -4   8   3        137.70        137.60         6.07 o                         
  -3   8   3         72.19         75.21         4.21 o                         
  -2   8   3         97.05         79.94         4.03 o                         
  -1   8   3         10.84          8.32         2.44 o                         
   0   8   3         32.81         43.58         2.90 o                         
   1   8   3        197.47        188.21         6.09 o                         
   2   8   3         30.00         26.30         2.88 o                         
   3   8   3          6.23          4.23         2.20 o                         
   4   8   3          0.47          1.54         2.50 o                         
   5   8   3         20.54         19.67         3.03 o                         
   6   8   3         11.78         10.36         3.25 o                         
   7   8   3          1.27          3.97         3.69 o                         
   8   8   3         64.83         92.25        11.12 o                         
  -6   9   3          1.93          2.77         4.34 o                         
  -5   9   3          0.19          1.18         3.99 o                         
  -4   9   3         12.01          9.39         3.83 o                         
  -3   9   3         73.78         70.36         4.82 o                         
  -2   9   3         31.51         26.02         3.56 o                         
  -1   9   3        143.00        144.94         5.76 o                         
   0   9   3          3.12          2.58         2.88 o                         
   1   9   3          0.55          0.89         2.99 o                         
   2   9   3         12.79         10.20         3.39 o                         
   3   9   3         22.72         20.75         3.83 o                         
   4   9   3         54.72         52.44         4.62 o                         
   5   9   3         14.67         15.77         3.38 o                         
   6   9   3        133.13        138.90         8.12 o                         
  -2  10   3         59.56         58.15        15.81 o                         
  -1  10   3          8.29         11.74        13.77 o                         
   0  10   3          6.01          0.96        11.94 o                         
   1  10   3         44.94         55.70        15.47 o                         
 -14   0   4          0.02          3.64         7.12 o                         
 -13   0   4         40.53         49.59         6.96 o                         
 -12   0   4         53.80         53.71         6.24 o                         
 -11   0   4        130.13        127.95        13.34 o                         
 -10   0   4       2539.87       2670.33        94.40 o                         
  -9   0   4        427.37        396.55        13.53 o                         
  -8   0   4          9.44          9.23         2.15 o                         
  -7   0   4          1.62          3.95         1.23 o                         
  -6   0   4         13.32         21.28         1.31 o                         
  -5   0   4         14.71         13.69         1.11 o                         
  -4   0   4        115.16        100.33         2.74 o                         
  -3   0   4        924.64        989.55        22.78 o                         
  -2   0   4       9291.44      10466.02       238.64 o                         
  -1   0   4       1422.74       1419.69        38.46 o                         
   0   0   4      12340.18      13384.95       403.87 o                         
   1   0   4      11980.69      13784.27       415.71 o                         
   2   0   4       2392.89       2706.44        73.20 o                         
   3   0   4       2324.60       2449.83        60.56 o                         
   4   0   4        898.37        979.65        24.48 o                         
   5   0   4        442.50        483.34        11.47 o                         
   6   0   4          0.73          0.36         1.34 o                         
   7   0   4         49.53         52.19         3.11 o                         
   8   0   4       3295.03       3235.63        98.51 o                         
   9   0   4          7.61         11.53         2.90 o                         
  10   0   4         59.18         62.84         4.86 o                         
  11   0   4        184.75        213.74        15.57 o                         
  12   0   4         85.34        106.97         9.70 o                         
  13   0   4        235.06        275.91        17.55 o                         
 -14   1   4         30.65         30.71         6.24 o                         
 -13   1   4          7.30          2.89         4.69 o                         
 -12   1   4         67.34         63.36         4.96 o                         
 -11   1   4          5.71          6.95         3.05 o                         
 -10   1   4        694.82        753.61        17.10 o                         
  -9   1   4         16.05         15.44         2.16 o                         
  -8   1   4        327.23        286.75         6.37 o                         
  -7   1   4        100.18        105.29         3.63 o                         
  -6   1   4          0.00          0.41         0.71 o                         
  -5   1   4        531.91        606.06        14.14 o                         
  -4   1   4       1188.62       1288.45        21.77 o                         
  -3   1   4       1501.59       1764.51        29.70 o                         
  -2   1   4      14913.99      16048.95       279.51 o                         
  -1   1   4       3245.61       3484.34        54.25 o                         
   0   1   4       1236.60       1470.03        25.71 o                         
   1   1   4        201.52        189.48         3.30 o                         
   2   1   4        116.73        122.28         2.14 o                         
   3   1   4        159.27        166.60         3.04 o                         
   4   1   4        917.86       1064.80        18.02 o                         
   5   1   4        636.32        755.02        12.94 o                         
   6   1   4        294.32        282.58         5.67 o                         
   7   1   4        202.10        182.20         4.27 o                         
   8   1   4        297.74        292.96         8.74 o                         
   9   1   4         64.07         67.66         3.60 o                         
  10   1   4          0.10         -0.68         2.51 o                         
  11   1   4          0.21          1.93         2.97 o                         
  12   1   4          4.77          8.68         4.69 o                         
  13   1   4         92.93        105.87         8.85 o                         
 -14   2   4          4.34          2.94         8.08 o                         
 -13   2   4         89.19        111.49         9.74 o                         
 -12   2   4          1.23          1.45         3.73 o                         
 -11   2   4         52.03         47.95         3.59 o                         
 -10   2   4        640.41        655.37        16.08 o                         
  -9   2   4          0.67          1.98         1.86 o                         
  -8   2   4          2.75          1.48         1.48 o                         
  -7   2   4          9.71         12.99         1.36 o                         
  -6   2   4          2.47          1.28         0.96 o                         
  -5   2   4       1626.01       1789.43        29.11 o                         
  -4   2   4          3.24          4.27         0.68 o                         
  -3   2   4       2818.84       2957.02        49.64 o                         
  -2   2   4       1836.54       1901.69        31.91 o                         
  -1   2   4        824.07        952.89        16.06 o                         
   0   2   4        157.31        171.32         3.52 o                         
   1   2   4         21.10         21.75         0.93 o                         
   2   2   4        213.53        285.94         5.19 o                         
   3   2   4        532.69        607.78        10.81 o                         
   4   2   4       3452.13       4266.36        68.96 o                         
   5   2   4          0.43          2.67         0.86 o                         
   6   2   4         35.02         40.01         1.62 o                         
   7   2   4          0.75          0.97         1.31 o                         
   8   2   4        217.70        212.68         5.35 o                         
   9   2   4         17.55         13.56         2.34 o                         
  10   2   4        109.48        117.03         6.57 o                         
  11   2   4          4.60          4.63         2.94 o                         
  12   2   4        208.84        239.66        10.92 o                         
  13   2   4         10.35         13.64         9.30 o                         
 -13   3   4         87.35         89.93         5.90 o                         
 -12   3   4         37.13         31.93         4.35 o                         
 -11   3   4          6.07          2.40         2.85 o                         
 -10   3   4          0.59          0.62         2.34 o                         
  -9   3   4         80.19         61.73         2.80 o                         
  -8   3   4         69.22         57.83         2.51 o                         
  -7   3   4          1.85          1.69         1.38 o                         
  -6   3   4         31.49         36.36         2.92 o                         
  -5   3   4         42.82         41.62         2.35 o                         
  -4   3   4         41.28         40.60         1.26 o                         
  -3   3   4         70.72         60.70         1.52 o                         
  -2   3   4          7.75          5.71         0.62 o                         
  -1   3   4        148.58        131.56         2.53 o                         
   0   3   4       3944.20       4468.06        90.11 o                         
   1   3   4        356.12        395.59         8.27 o                         
   2   3   4        207.36        234.78         4.17 o                         
   3   3   4        528.12        551.68         9.85 o                         
   4   3   4        265.01        268.49         4.83 o                         
   5   3   4          0.24          1.98         1.07 o                         
   6   3   4        120.78        128.42         3.06 o                         
   7   3   4        536.74        493.97        10.66 o                         
   8   3   4        704.50        675.12        14.38 o                         
   9   3   4          6.05          4.96         2.18 o                         
  10   3   4          0.02         -0.03         2.73 o                         
  11   3   4         54.65         57.58         6.02 o                         
  12   3   4        258.20        321.04        14.15 o                         
 -13   4   4          8.46          4.84         6.46 o                         
 -12   4   4          9.92         10.43         3.97 o                         
 -11   4   4         68.92         63.96         4.55 o                         
 -10   4   4         10.02         10.17         2.61 o                         
  -9   4   4          6.06          2.75         2.07 o                         
  -8   4   4        572.14        486.22        11.29 o                         
  -7   4   4        429.68        387.73         8.59 o                         
  -6   4   4         48.25         41.43         1.90 o                         
  -5   4   4        135.15        125.07         3.50 o                         
  -4   4   4         91.16         74.20         2.01 o                         
  -3   4   4          7.38         10.69         0.78 o                         
  -2   4   4         92.41         90.62         2.00 o                         
  -1   4   4        188.78        227.86         4.44 o                         
   0   4   4        863.40        932.85        16.46 o                         
   1   4   4        300.54        352.41         7.54 o                         
   2   4   4        281.80        327.93         6.46 o                         
   3   4   4         27.76         27.36         1.22 o                         
   4   4   4        285.61        284.56         7.14 o                         
   5   4   4         34.62         34.07         1.99 o                         
   6   4   4         14.81         10.72         1.79 o                         
   7   4   4        205.69        176.88         5.45 o                         
   8   4   4         75.19         63.28         4.14 o                         
   9   4   4          0.62          1.00         0.84 o                         
  10   4   4         10.45          8.92         3.77 o                         
  11   4   4          6.91          6.09         4.99 o                         
  12   4   4         22.34         25.86         7.71 o                         
 -12   5   4         16.06         16.16         4.38 o                         
 -11   5   4         79.40         71.13         4.30 o                         
 -10   5   4         18.73         14.07         2.78 o                         
  -9   5   4        100.96        108.44         4.15 o                         
  -8   5   4         31.92         36.80         4.51 o                         
  -7   5   4         28.89         20.61         2.00 o                         
  -6   5   4        446.05        445.96        10.29 o                         
  -5   5   4        773.60        734.89        16.23 o                         
  -4   5   4        342.05        335.88         6.96 o                         
  -3   5   4         41.45         33.16         2.29 o                         
  -2   5   4        263.45        244.10         7.91 o                         
  -1   5   4        177.15        153.00         3.49 o                         
   0   5   4          0.05          0.64         0.96 o                         
   1   5   4        577.33        521.93        10.90 o                         
   2   5   4         30.05         33.91         1.46 o                         
   3   5   4        111.35         99.34         2.92 o                         
   4   5   4        136.26        120.84         3.92 o                         
   5   5   4        400.53        393.57         9.85 o                         
   6   5   4        168.38        150.98         4.85 o                         
   7   5   4          2.98          4.60         2.17 o                         
   8   5   4         24.50         17.71         2.94 o                         
   9   5   4         29.57         35.74         3.65 o                         
  10   5   4         21.88         20.60         3.99 o                         
  11   5   4          0.11         -2.67         5.49 o                         
 -11   6   4         12.54         16.63         3.93 o                         
 -10   6   4          8.73         19.13         3.17 o                         
  -9   6   4         37.60         32.68         2.98 o                         
  -8   6   4         25.97         19.99         2.46 o                         
  -7   6   4          1.82          2.98         1.95 o                         
  -6   6   4         93.72         92.37         3.51 o                         
  -5   6   4        130.37        131.24         5.22 o                         
  -4   6   4        890.32        900.17        22.85 o                         
  -3   6   4         20.52         45.89         2.46 o                         
  -2   6   4         84.01         74.39         4.91 o                         
  -1   6   4         94.74        100.55         3.22 o                         
   0   6   4          1.01          0.74         1.40 o                         
   1   6   4          9.22         11.17         1.49 o                         
   2   6   4         15.34         11.77         1.57 o                         
   3   6   4        780.71        781.60        18.50 o                         
   4   6   4         70.06         84.36         3.68 o                         
   5   6   4        688.85        699.15        16.81 o                         
   6   6   4          9.35         11.27         2.33 o                         
   7   6   4          3.26          2.34         2.45 o                         
   8   6   4        105.47        108.12         6.25 o                         
   9   6   4          1.67          2.93         3.62 o                         
  10   6   4         52.53         54.11         4.98 o                         
 -10   7   4         30.61         42.26         4.78 o                         
  -9   7   4        256.11        281.14        10.60 o                         
  -8   7   4          2.94          2.88         2.97 o                         
  -7   7   4        106.30        116.04         4.97 o                         
  -6   7   4        381.14        393.54        16.90 o                         
  -5   7   4        125.77        107.58         5.05 o                         
  -4   7   4         29.12         22.38         2.79 o                         
  -3   7   4        100.55         95.44         4.44 o                         
  -2   7   4        293.59        273.86         7.48 o                         
  -1   7   4         13.24         14.43         1.74 o                         
   0   7   4        377.33        362.98         8.63 o                         
   1   7   4        474.90        420.09         9.85 o                         
   2   7   4       1095.10       1052.75        24.68 o                         
   3   7   4         19.89         18.16         2.16 o                         
   4   7   4         12.91         12.58         2.32 o                         
   5   7   4        107.47         97.82         4.45 o                         
   6   7   4          6.83          5.48         2.79 o                         
   7   7   4          1.69          4.95         3.12 o                         
   8   7   4         14.89         21.14         4.24 o                         
   9   7   4          0.00         -0.43         4.32 o                         
  -8   8   4        113.79        154.22         7.73 o                         
  -7   8   4         22.83         30.56         4.28 o                         
  -6   8   4          2.71          4.00         3.48 o                         
  -5   8   4         30.87         29.26         3.62 o                         
  -4   8   4        113.92        115.85         5.67 o                         
  -3   8   4         87.16         86.08         4.63 o                         
  -2   8   4         11.87         19.19         2.79 o                         
  -1   8   4          0.09          1.12         2.38 o                         
   0   8   4         34.91         34.76         3.75 o                         
   1   8   4         15.21         13.10         2.53 o                         
   2   8   4         18.35         22.23         2.42 o                         
   3   8   4        172.34        192.76         6.86 o                         
   4   8   4        109.83        117.74         5.01 o                         
   5   8   4         22.84         24.23         3.11 o                         
   6   8   4         13.48         15.67         3.33 o                         
   7   8   4          2.33          1.37         3.74 o                         
   8   8   4         46.16         58.13        11.49 o                         
  -6   9   4         64.59         74.14         5.56 o                         
  -5   9   4         15.32         15.64         4.33 o                         
  -4   9   4         22.76         25.86         4.17 o                         
  -3   9   4         86.21         90.10         5.90 o                         
  -2   9   4         37.54         43.52         3.80 o                         
  -1   9   4          0.02          2.42         3.14 o                         
   0   9   4        119.99        122.64         5.76 o                         
   1   9   4        100.48         92.46         4.58 o                         
   2   9   4        122.45        112.27         5.73 o                         
   3   9   4          0.01         -0.40         3.67 o                         
   4   9   4         38.69         44.99         3.63 o                         
   5   9   4         10.12          6.14         3.43 o                         
  -2  10   4         19.81         19.20        14.45 o                         
   1  10   4          0.61          6.38        13.03 o                         
 -14   1   5          3.44          4.64         5.66 o                         
 -13   1   5         42.13         44.99         5.06 o                         
 -12   1   5        111.58        115.51         8.34 o                         
 -11   1   5        287.31        305.15         9.50 o                         
 -10   1   5         18.14         26.68         3.30 o                         
  -9   1   5         66.01         66.35         4.95 o                         
  -8   1   5         67.84         61.39         2.22 o                         
  -7   1   5        803.77        775.75        13.96 o                         
  -6   1   5         81.57         60.98         1.59 o                         
  -5   1   5       1500.09       1626.11        27.47 o                         
  -4   1   5        140.19        128.40         2.40 o                         
  -3   1   5        507.20        485.96         9.06 o                         
  -2   1   5         37.63         39.28         1.05 o                         
  -1   1   5      58773.21      65890.41      1147.57 o                         
   0   1   5       1393.97       1601.73        25.91 o                         
   1   1   5       3637.21       4034.33        67.61 o                         
   2   1   5        552.79        502.84         8.23 o                         
   3   1   5        556.48        643.39        10.97 o                         
   4   1   5        502.18        516.59         8.89 o                         
   5   1   5        441.05        442.33         8.08 o                         
   6   1   5        221.40        212.37         4.67 o                         
   7   1   5       1169.89       1116.66        24.39 o                         
   8   1   5          1.26          3.36         1.73 o                         
   9   1   5         65.84         69.75         3.18 o                         
  10   1   5         22.29         21.56         2.81 o                         
  11   1   5        143.33        157.63         7.86 o                         
  12   1   5         29.22         28.94         6.24 o                         
  13   1   5         59.96         78.29        12.91 o                         
 -14   2   5          7.87         10.54         6.65 o                         
 -13   2   5         22.39         22.20         5.08 o                         
 -12   2   5          6.55          2.06         3.61 o                         
 -11   2   5          0.79         -0.61         3.04 o                         
 -10   2   5        215.77        209.56         6.52 o                         
  -9   2   5         32.46         36.35         2.24 o                         
  -8   2   5         93.45         76.02         2.75 o                         
  -7   2   5         32.66         29.84         1.79 o                         
  -6   2   5        254.00        261.08         6.27 o                         
  -5   2   5        727.52        773.67        12.76 o                         
  -4   2   5       1045.67       1141.63        19.31 o                         
  -3   2   5        907.10        889.83        15.08 o                         
  -2   2   5       1265.77       1247.32        20.24 o                         
  -1   2   5        709.32        742.67        12.06 o                         
   0   2   5       2222.76       2448.55        44.70 o                         
   1   2   5        140.81        138.99         2.94 o                         
   2   2   5        178.56        172.35         3.26 o                         
   3   2   5         17.17         19.27         0.86 o                         
   4   2   5        528.07        540.86         8.99 o                         
   5   2   5        226.68        235.50         4.36 o                         
   6   2   5         64.02         63.21         2.74 o                         
   7   2   5       1255.71       1141.10        23.55 o                         
   8   2   5       1093.86       1044.28        24.59 o                         
   9   2   5          0.98          1.88         2.51 o                         
  10   2   5         34.08         31.56         3.46 o                         
  11   2   5         22.24         26.46         3.81 o                         
  12   2   5          0.69          3.38         4.13 o                         
 -13   3   5          0.46         -1.53         4.66 o                         
 -12   3   5          2.73          2.54         3.77 o                         
 -11   3   5          3.88          6.56         2.97 o                         
 -10   3   5          0.00         -1.07         2.33 o                         
  -9   3   5          0.15         -0.82         1.83 o                         
  -8   3   5         17.69         20.07         1.89 o                         
  -7   3   5         23.63         13.74         1.85 o                         
  -6   3   5        107.34         91.26         2.58 o                         
  -5   3   5        165.88        153.74         3.73 o                         
  -4   3   5          0.69          0.95         0.75 o                         
  -3   3   5        651.73        699.04        11.51 o                         
  -2   3   5        126.91        128.15         2.60 o                         
  -1   3   5        363.01        426.76         7.35 o                         
   0   3   5       4795.95       5586.99       119.41 o                         
   1   3   5          1.36          5.29         0.79 o                         
   2   3   5         33.59         33.81         1.29 o                         
   3   3   5        613.26        643.30        11.47 o                         
   4   3   5         53.87         46.99         2.19 o                         
   5   3   5          0.10          0.40         1.14 o                         
   6   3   5        100.92         84.82         2.86 o                         
   7   3   5          2.79          4.31         1.51 o                         
   8   3   5        451.31        390.80         8.78 o                         
   9   3   5          7.68          6.36         2.18 o                         
  10   3   5          8.00          4.93         2.81 o                         
  11   3   5        139.16        140.18         7.30 o                         
  12   3   5          9.43          6.48         4.67 o                         
 -13   4   5         13.71         18.67         6.80 o                         
 -12   4   5          0.47         -1.15         3.71 o                         
 -11   4   5          1.47          1.68         3.09 o                         
 -10   4   5         65.18         54.57         3.07 o                         
  -9   4   5         21.77          8.12         2.08 o                         
  -8   4   5        187.29        199.76         5.21 o                         
  -7   4   5          1.12          3.74         1.56 o                         
  -6   4   5        467.53        464.72        10.00 o                         
  -5   4   5       1185.24       1228.20        23.86 o                         
  -4   4   5         12.81          8.64         0.96 o                         
  -3   4   5         58.44         47.13         1.65 o                         
  -2   4   5        518.53        606.65        10.45 o                         
  -1   4   5        192.30        220.86         4.06 o                         
   0   4   5        552.73        574.38        11.34 o                         
   1   4   5         97.43         96.57         2.71 o                         
   2   4   5         42.25         41.24         1.33 o                         
   3   4   5        381.67        352.57         6.82 o                         
   4   4   5        204.18        187.93         7.00 o                         
   5   4   5        242.81        222.22         6.01 o                         
   6   4   5         43.36         44.28         2.47 o                         
   7   4   5          3.71          1.19         2.11 o                         
   8   4   5        111.76         96.70         4.44 o                         
   9   4   5         53.26         48.85         3.72 o                         
  10   4   5          2.21          0.97         3.95 o                         
  11   4   5          7.11         17.04         6.39 o                         
  12   4   5          6.68          9.66         7.29 o                         
 -12   5   5          8.09         11.08         4.35 o                         
 -11   5   5        115.02         90.10         4.72 o                         
 -10   5   5          7.62          4.74         2.69 o                         
  -9   5   5         12.00          9.74         2.42 o                         
  -8   5   5          0.49          0.23         2.01 o                         
  -7   5   5         36.23         43.98         2.43 o                         
  -6   5   5        100.24         97.64         3.35 o                         
  -5   5   5        144.48        126.09         3.68 o                         
  -4   5   5         69.97         79.32         2.72 o                         
  -3   5   5          4.63          6.64         1.24 o                         
  -2   5   5        185.17        203.42         4.48 o                         
  -1   5   5         18.53          7.80         0.96 o                         
   0   5   5         94.90         98.62         3.15 o                         
   1   5   5         23.49         21.65         2.01 o                         
   2   5   5        182.95        194.67         4.05 o                         
   3   5   5        122.26        122.75         3.38 o                         
   4   5   5       1722.97       1760.07        40.78 o                         
   5   5   5         14.50         14.13         1.93 o                         
   6   5   5         48.24         59.35         3.04 o                         
   7   5   5        112.39        114.15         4.79 o                         
   8   5   5          2.55          3.36         2.77 o                         
   9   5   5         15.10         14.91         3.47 o                         
  10   5   5          4.59          5.98         4.38 o                         
  11   5   5          8.03         15.62         6.24 o                         
 -11   6   5        208.05        228.92        10.62 o                         
 -10   6   5          1.91          0.68         3.02 o                         
  -9   6   5          4.73          6.34         2.63 o                         
  -8   6   5         53.77         51.20         3.04 o                         
  -7   6   5         30.49         27.62         2.82 o                         
  -6   6   5        164.04        158.19         4.86 o                         
  -5   6   5         23.64         23.27         2.40 o                         
  -4   6   5        508.27        457.27        12.18 o                         
  -3   6   5       2326.18       2276.84        52.55 o                         
  -2   6   5          9.82         12.68         1.54 o                         
  -1   6   5         66.40         51.79         3.19 o                         
   0   6   5         52.40         43.47         2.13 o                         
   1   6   5         19.87         21.92         1.68 o                         
   2   6   5         66.07         58.03         2.47 o                         
   3   6   5        247.76        213.98         5.99 o                         
   4   6   5        252.55        237.55         6.58 o                         
   5   6   5        250.32        231.38         6.95 o                         
   6   6   5          1.76          2.09         2.21 o                         
   7   6   5        163.46        152.43         6.06 o                         
   8   6   5         39.43         35.83         3.66 o                         
   9   6   5          9.92         13.14         3.86 o                         
  10   6   5         93.87        100.26         6.98 o                         
 -10   7   5         58.65         53.42         4.85 o                         
  -9   7   5         38.75         44.14         4.16 o                         
  -8   7   5         26.57         21.17         3.22 o                         
  -7   7   5        130.25        125.86         5.35 o                         
  -6   7   5         44.91         44.80         3.82 o                         
  -5   7   5          1.11         -0.16         2.50 o                         
  -4   7   5          4.64          4.79         2.42 o                         
  -3   7   5         35.63         35.57         4.73 o                         
  -2   7   5        473.19        446.59        10.40 o                         
  -1   7   5          0.21          2.32         1.68 o                         
   0   7   5        363.04        354.43         8.46 o                         
   1   7   5          0.06          1.27         1.76 o                         
   2   7   5        826.67        780.22        18.59 o                         
   3   7   5          0.79          2.73         1.96 o                         
   4   7   5         37.88         36.08         2.78 o                         
   5   7   5         21.14         18.08         2.64 o                         
   6   7   5         33.19         34.13         4.78 o                         
   7   7   5          3.35          1.33         3.41 o                         
   8   7   5         44.09         51.05         4.80 o                         
   9   7   5          7.63          5.42         5.39 o                         
  -8   8   5        227.84        248.02        10.16 o                         
  -7   8   5         99.97        102.74         6.90 o                         
  -6   8   5         11.42         18.66         3.88 o                         
  -5   8   5          3.33          5.04         3.25 o                         
  -4   8   5          1.41          2.36         3.00 o                         
  -3   8   5         54.64         56.51         6.61 o                         
  -2   8   5         92.96         94.39         6.51 o                         
  -1   8   5         30.47         24.58         2.75 o                         
   0   8   5        222.04        201.39         5.41 o                         
   1   8   5         67.99         50.46         3.30 o                         
   2   8   5         33.48         26.19         2.55 o                         
   3   8   5         79.57         67.18         3.94 o                         
   4   8   5          9.46          9.59         2.77 o                         
   5   8   5          5.27          7.47         2.98 o                         
   6   8   5         11.40          9.42         3.41 o                         
   7   8   5        174.52        200.60         8.69 o                         
  -6   9   5         22.15         16.02         4.67 o                         
  -5   9   5         13.10         12.63         4.24 o                         
  -4   9   5         62.05         54.18         4.73 o                         
  -3   9   5          0.25         -1.49         3.50 o                         
  -2   9   5         20.56         33.18         3.84 o                         
  -1   9   5        220.24        243.92         8.34 o                         
   0   9   5        108.59        118.31         5.18 o                         
   1   9   5         49.24         56.70         3.95 o                         
   2   9   5          0.14          3.12         3.06 o                         
   3   9   5         86.34         86.09         5.04 o                         
   4   9   5          3.55          2.29         3.33 o                         
   5   9   5        213.57        263.85         9.26 o                         
 -14   0   6        207.54        232.06        13.43 o                         
 -13   0   6         20.82         23.48         7.44 o                         
 -12   0   6         31.27         29.36         5.50 o                         
 -11   0   6        577.88        624.25        25.88 o                         
 -10   0   6        507.64        513.25        22.10 o                         
  -9   0   6        316.02        296.20        10.66 o                         
  -8   0   6        763.45        780.96        19.99 o                         
  -7   0   6        429.69        480.10        10.82 o                         
  -6   0   6       2170.12       2459.62        56.50 o                         
  -5   0   6        949.55       1013.24        23.50 o                         
  -4   0   6       2040.50       2082.58        47.79 o                         
  -3   0   6       1932.48       1964.85        45.04 o                         
  -2   0   6       8706.90      10669.94       262.95 o                         
  -1   0   6      32023.18      35157.94       865.92 o                         
   0   0   6       3575.88       4274.67       129.16 o                         
   1   0   6        103.32         88.20         4.05 o                         
   2   0   6       4725.93       5165.60       139.60 o                         
   3   0   6        550.05        603.11        15.19 o                         
   4   0   6        665.90        742.88        18.70 o                         
   5   0   6        357.83        394.44        10.30 o                         
   6   0   6         27.79         32.49         2.36 o                         
   7   0   6        185.37        184.61         6.89 o                         
   8   0   6        570.38        576.44        18.42 o                         
   9   0   6        316.22        309.25        18.68 o                         
  10   0   6        307.24        329.15        16.72 o                         
  11   0   6        175.05        210.87        18.39 o                         
  12   0   6        133.39        181.93        13.50 o                         
 -14   1   6         43.64         50.95         6.77 o                         
 -13   1   6        113.65        132.26         7.21 o                         
 -12   1   6         11.98         12.38         3.93 o                         
 -11   1   6         25.69         27.03         3.43 o                         
 -10   1   6        565.27        589.99        15.89 o                         
  -9   1   6        625.43        629.68        14.34 o                         
  -8   1   6         66.49         67.58         2.54 o                         
  -7   1   6         83.11         88.73         2.21 o                         
  -6   1   6          2.93          3.07         0.85 o                         
  -5   1   6        275.98        282.03         5.08 o                         
  -4   1   6          6.93         14.37         2.24 o                         
  -3   1   6          2.64          8.95         0.81 o                         
  -2   1   6       4493.46       4954.76        86.41 o                         
  -1   1   6       5652.18       6247.83       104.62 o                         
   0   1   6         23.05         29.21         0.75 o                         
   1   1   6          1.41         10.94         0.97 o                         
   2   1   6        562.47        607.05         9.95 o                         
   3   1   6         22.22         25.69         1.77 o                         
   4   1   6       1181.45       1362.14        24.00 o                         
   5   1   6         33.42         37.75         1.72 o                         
   6   1   6        334.49        308.53         6.45 o                         
   7   1   6         20.56         30.58         3.57 o                         
   8   1   6       1438.13       1417.82        33.08 o                         
   9   1   6        272.55        265.02         7.38 o                         
  10   1   6         63.99         61.45         4.72 o                         
  11   1   6         13.32         16.63         4.18 o                         
  12   1   6        154.11        153.13        12.95 o                         
 -14   2   6          1.18          0.25         7.40 o                         
 -13   2   6          0.52          1.88         4.24 o                         
 -12   2   6          1.74          0.78         3.63 o                         
 -11   2   6          4.61          7.43         3.17 o                         
 -10   2   6         16.01         15.17         2.66 o                         
  -9   2   6          9.63          5.35         1.83 o                         
  -8   2   6         96.43         83.57         2.81 o                         
  -7   2   6        993.92       1007.80        19.77 o                         
  -6   2   6          9.10         16.47         1.11 o                         
  -5   2   6       2422.49       2902.81        47.09 o                         
  -4   2   6        364.57        306.46         5.44 o                         
  -3   2   6        295.50        279.92         4.95 o                         
  -2   2   6       2835.45       3072.79        49.65 o                         
  -1   2   6       7248.47       7982.78       128.77 o                         
   0   2   6       2582.23       2714.99        47.46 o                         
   1   2   6        307.78        281.67         5.40 o                         
   2   2   6        104.05         95.95         2.02 o                         
   3   2   6       1241.41       1463.69        25.74 o                         
   4   2   6        609.46        707.51        11.70 o                         
   5   2   6       1791.75       1775.60        31.22 o                         
   6   2   6          7.14          3.48         1.21 o                         
   7   2   6        980.64        967.39        19.04 o                         
   8   2   6        158.12        156.21         4.63 o                         
   9   2   6         51.52         45.02         2.95 o                         
  10   2   6         17.73         13.35         3.08 o                         
  11   2   6         49.32         48.95         4.76 o                         
  12   2   6         39.22         48.86         5.38 o                         
 -13   3   6          0.04          1.38         4.65 o                         
 -12   3   6         32.86         33.99         4.31 o                         
 -11   3   6         81.19         66.95         3.90 o                         
 -10   3   6         49.40         41.80         2.94 o                         
  -9   3   6         26.29         23.47         2.78 o                         
  -8   3   6         71.80         69.66         3.08 o                         
  -7   3   6        185.65        194.27         4.54 o                         
  -6   3   6         77.92         74.42         3.23 o                         
  -5   3   6          3.73          6.25         0.99 o                         
  -4   3   6         24.87         22.12         1.07 o                         
  -3   3   6        437.49        453.64         7.60 o                         
  -2   3   6       1099.84       1106.69        20.38 o                         
  -1   3   6       2275.35       2619.52        42.38 o                         
   0   3   6        187.63        179.17         5.59 o                         
   1   3   6         68.67         75.31         2.45 o                         
   2   3   6        248.36        248.27         4.43 o                         
   3   3   6        118.68        113.42         3.09 o                         
   4   3   6        170.77        169.93         3.49 o                         
   5   3   6        181.43        170.34         4.24 o                         
   6   3   6        290.04        294.60         7.64 o                         
   7   3   6         81.13         64.39         2.54 o                         
   8   3   6        230.20        203.79         7.58 o                         
   9   3   6        458.16        394.53         9.62 o                         
  10   3   6         97.80         89.93         5.12 o                         
  11   3   6         11.68         11.67         4.08 o                         
  12   3   6          1.80          0.32         4.89 o                         
 -13   4   6         25.68         21.65         6.92 o                         
 -12   4   6         13.43         13.89         4.31 o                         
 -11   4   6        197.35        208.78         6.73 o                         
 -10   4   6         18.89         16.63         2.57 o                         
  -9   4   6        345.26        325.63         7.66 o                         
  -8   4   6          0.58          4.41         1.80 o                         
  -7   4   6         49.05         54.46         3.80 o                         
  -6   4   6        140.29        129.57         3.38 o                         
  -5   4   6        957.01        942.34        18.44 o                         
  -4   4   6          4.42          2.65         0.85 o                         
  -3   4   6         18.83         25.24         1.26 o                         
  -2   4   6        122.02        116.49         2.48 o                         
  -1   4   6          6.05          2.89         0.58 o                         
   0   4   6       2370.15       2652.68        50.87 o                         
   1   4   6        114.86        113.07         3.01 o                         
   2   4   6        379.16        351.56         7.24 o                         
   3   4   6        692.74        715.04        13.42 o                         
   4   4   6         64.83         61.66         2.51 o                         
   5   4   6         37.62         33.81         2.93 o                         
   6   4   6          2.48          3.77         1.80 o                         
   7   4   6          0.04         -1.07         2.15 o                         
   8   4   6         22.29         20.94         2.94 o                         
   9   4   6         36.34         38.93         4.00 o                         
  10   4   6          1.05          1.49         5.08 o                         
  11   4   6        106.91        103.32         8.90 o                         
 -12   5   6          2.18         -0.20         4.23 o                         
 -11   5   6          0.18         -1.38         3.36 o                         
 -10   5   6          1.66          2.12         2.72 o                         
  -9   5   6         67.71         64.71         3.29 o                         
  -8   5   6         44.28         40.02         2.60 o                         
  -7   5   6         70.51         68.98         2.93 o                         
  -6   5   6          9.73          8.15         1.58 o                         
  -5   5   6         35.91         36.36         1.86 o                         
  -4   5   6        385.65        369.62         8.09 o                         
  -3   5   6        916.11        856.61        17.75 o                         
  -2   5   6       1017.94       1068.33        20.86 o                         
  -1   5   6        187.07        163.32         3.55 o                         
   0   5   6          9.00          7.13         0.79 o                         
   1   5   6        376.53        352.63         7.76 o                         
   2   5   6        101.10        105.96         2.62 o                         
   3   5   6        660.24        601.26        12.67 o                         
   4   5   6        638.66        614.28        14.97 o                         
   5   5   6        111.13        113.84         4.09 o                         
   6   5   6        186.85        165.98         5.29 o                         
   7   5   6        121.51        105.34         4.70 o                         
   8   5   6         20.20         11.05         3.02 o                         
   9   5   6          1.46         -0.02         3.74 o                         
  10   5   6          9.55          9.48         4.70 o                         
  11   5   6          0.12         -2.89         5.98 o                         
 -11   6   6        144.39        165.69         7.23 o                         
 -10   6   6         30.87         26.94         3.38 o                         
  -9   6   6         20.28         20.57         2.95 o                         
  -8   6   6         31.17         26.18         2.67 o                         
  -7   6   6        120.71        120.22         4.41 o                         
  -6   6   6        402.49        400.80         9.99 o                         
  -5   6   6         33.16         21.32         2.23 o                         
  -4   6   6        193.37        194.12         5.98 o                         
  -3   6   6        484.54        479.01        11.66 o                         
  -2   6   6         37.07         30.71         2.75 o                         
  -1   6   6          1.53          2.00         1.42 o                         
   0   6   6         37.10         37.82         2.05 o                         
   1   6   6        425.14        409.12         9.50 o                         
   2   6   6          3.35          2.47         1.46 o                         
   3   6   6         29.80         36.95         2.75 o                         
   4   6   6        555.94        545.74        13.33 o                         
   5   6   6         22.97         22.17         2.38 o                         
   6   6   6         14.73         11.76         2.75 o                         
   7   6   6        115.47        123.67         6.22 o                         
   8   6   6         25.52         19.25         3.52 o                         
   9   6   6        114.04        131.62         7.52 o                         
  10   6   6         78.40        104.68         9.30 o                         
 -10   7   6         42.69         43.63         4.74 o                         
  -9   7   6         12.65         16.07         3.65 o                         
  -8   7   6         29.83         32.39         2.67 o                         
  -7   7   6        113.08        123.84         5.05 o                         
  -6   7   6        178.16        162.40         5.75 o                         
  -5   7   6        104.46         96.79         4.12 o                         
  -4   7   6          8.65          6.56         2.06 o                         
  -3   7   6        242.57        204.60         6.30 o                         
  -2   7   6         15.82         18.04         1.97 o                         
  -1   7   6        132.32        120.08         3.90 o                         
   0   7   6         14.51         12.24         2.07 o                         
   1   7   6          3.76          7.32         1.84 o                         
   2   7   6          0.56          2.44         1.89 o                         
   3   7   6        321.76        296.06         8.71 o                         
   4   7   6         99.55         96.52         4.64 o                         
   5   7   6         91.69        100.72         4.51 o                         
   6   7   6         32.10         30.36         3.29 o                         
   7   7   6          6.89          5.03         3.63 o                         
   8   7   6          4.14          5.12         4.07 o                         
   9   7   6        103.20        118.33        18.12 o                         
  -8   8   6         76.26         84.16         6.23 o                         
  -7   8   6         44.98         38.52         4.48 o                         
  -6   8   6          9.43         14.95         3.71 o                         
  -5   8   6        300.82        324.74        10.79 o                         
  -4   8   6          8.29          7.41         3.12 o                         
  -3   8   6         24.32         25.21         3.18 o                         
  -2   8   6         39.21         25.82         2.93 o                         
  -1   8   6          7.64          8.51         2.10 o                         
   0   8   6         14.45         14.74         2.15 o                         
   1   8   6          4.58          9.49         2.20 o                         
   2   8   6        191.17        196.97         6.20 o                         
   3   8   6         25.01         24.55         2.73 o                         
   4   8   6         22.43         19.67         2.95 o                         
   5   8   6        135.23        145.28         9.54 o                         
   6   8   6         10.89          8.15         3.48 o                         
   7   8   6          0.23          2.43         4.26 o                         
  -6   9   6          6.00          4.26         4.91 o                         
  -5   9   6         37.87         35.74         4.59 o                         
  -4   9   6         32.65         35.38         4.41 o                         
  -3   9   6         54.51         61.26         4.63 o                         
  -2   9   6        194.94        213.07         7.76 o                         
  -1   9   6         65.52         71.36         4.19 o                         
   0   9   6         44.52         44.96         3.73 o                         
   1   9   6        354.35        372.91        10.43 o                         
   2   9   6        120.15        142.38         5.17 o                         
   3   9   6          0.01         -1.29         3.18 o                         
   4   9   6         43.48         43.62         4.00 o                         
   5   9   6         28.15         30.56         4.50 o                         
 -14   1   7          8.31          6.21         5.60 o                         
 -13   1   7          0.94          2.98         4.67 o                         
 -12   1   7        271.36        295.08        11.03 o                         
 -11   1   7          2.04          1.00         2.96 o                         
 -10   1   7        380.04        396.93        11.27 o                         
  -9   1   7        414.97        415.31        10.63 o                         
  -8   1   7        105.35        103.11         2.90 o                         
  -7   1   7        478.08        525.01         8.94 o                         
  -6   1   7          2.28          3.37         0.87 o                         
  -5   1   7       2214.56       2541.55        41.25 o                         
  -4   1   7        995.67       1017.20        17.28 o                         
  -3   1   7        115.04        108.13         2.23 o                         
  -2   1   7       5920.17       6692.82       112.12 o                         
  -1   1   7        182.42        233.61         5.37 o                         
   0   1   7        873.82        927.99        15.09 o                         
   1   1   7         66.57         68.15         1.31 o                         
   2   1   7        803.60        881.19        14.90 o                         
   3   1   7        111.89         94.53         1.99 o                         
   4   1   7         69.07         64.41         1.65 o                         
   5   1   7          2.02          2.22         0.93 o                         
   6   1   7        317.53        282.39         6.30 o                         
   7   1   7       2110.51       2248.12        45.72 o                         
   8   1   7          1.60          5.59         1.94 o                         
   9   1   7         79.05         70.07         4.95 o                         
  10   1   7          0.72          0.20         3.05 o                         
  11   1   7         37.40         39.29         4.27 o                         
  12   1   7          0.99          1.98         4.95 o                         
 -14   2   7         26.69         26.50         9.23 o                         
 -13   2   7          0.26          1.71         4.39 o                         
 -12   2   7        174.32        177.92         7.48 o                         
 -11   2   7         45.29         47.32         3.95 o                         
 -10   2   7        518.73        476.36        13.20 o                         
  -9   2   7        363.00        360.99         8.24 o                         
  -8   2   7         22.17         24.73         1.79 o                         
  -7   2   7         30.98         27.49         1.58 o                         
  -6   2   7        146.02        133.80         3.88 o                         
  -5   2   7          2.54          2.35         0.86 o                         
  -4   2   7        369.15        391.36         6.85 o                         
  -3   2   7        159.53        144.92         3.43 o                         
  -2   2   7        604.91        705.61        12.49 o                         
  -1   2   7         96.82        126.50         6.14 o                         
   0   2   7        117.57        140.96         2.76 o                         
   1   2   7         41.79         48.47         1.19 o                         
   2   2   7          8.57         11.18         0.70 o                         
   3   2   7        172.16        163.20         4.68 o                         
   4   2   7          3.20          5.79         0.99 o                         
   5   2   7        177.80        174.38         3.44 o                         
   6   2   7         10.56          9.22         1.32 o                         
   7   2   7         20.25         22.45         1.78 o                         
   8   2   7        201.39        184.30        10.92 o                         
   9   2   7         26.17         24.47         2.96 o                         
  10   2   7          3.35          2.37         2.98 o                         
  11   2   7          0.52          0.45         3.53 o                         
  12   2   7          3.32          1.05         4.21 o                         
 -13   3   7          0.99          0.27         4.53 o                         
 -12   3   7         98.56        102.31         5.63 o                         
 -11   3   7          4.94          5.38         3.34 o                         
 -10   3   7         34.50         25.55         2.48 o                         
  -9   3   7         30.95         18.34         2.13 o                         
  -8   3   7         33.82         32.13         2.19 o                         
  -7   3   7        489.14        474.67         9.73 o                         
  -6   3   7         24.38         29.34         1.58 o                         
  -5   3   7         70.12         78.08         2.35 o                         
  -4   3   7        348.67        329.72         5.68 o                         
  -3   3   7          2.61          3.54         0.77 o                         
  -2   3   7         15.82         19.23         0.88 o                         
  -1   3   7       3942.75       4449.53        71.87 o                         
   0   3   7        175.68        184.40         3.78 o                         
   1   3   7        343.47        363.38         6.94 o                         
   2   3   7        660.20        673.38        11.51 o                         
   3   3   7        425.62        417.75         7.59 o                         
   4   3   7         31.33         39.03         1.71 o                         
   5   3   7          9.76         12.58         1.43 o                         
   6   3   7        263.37        241.34         6.14 o                         
   7   3   7        577.99        598.89        13.68 o                         
   8   3   7         44.69         36.26         2.44 o                         
   9   3   7         83.97         79.59         4.01 o                         
  10   3   7          2.56          2.15         3.00 o                         
  11   3   7        108.48        136.01         7.11 o                         
  12   3   7         11.29         11.62         4.85 o                         
 -13   4   7          0.09         -1.74         5.55 o                         
 -12   4   7          2.19          1.09         4.12 o                         
 -11   4   7         10.66         19.35         3.23 o                         
 -10   4   7          4.93          2.48         2.39 o                         
  -9   4   7         79.00         75.84         3.94 o                         
  -8   4   7          5.08          2.84         1.81 o                         
  -7   4   7        264.53        289.75         6.37 o                         
  -6   4   7        855.76        831.86        16.44 o                         
  -5   4   7        183.34        174.75         3.85 o                         
  -4   4   7        404.23        347.90         7.15 o                         
  -3   4   7        201.54        171.31         3.85 o                         
  -2   4   7         51.29         44.35         1.44 o                         
  -1   4   7         36.63         30.89         1.60 o                         
   0   4   7        206.36        185.01         4.14 o                         
   1   4   7        525.49        563.48        12.56 o                         
   2   4   7        828.58        863.73        17.89 o                         
   3   4   7        734.04        754.18        16.93 o                         
   4   4   7       1932.51       1877.27        40.62 o                         
   5   4   7        127.36        112.12         3.87 o                         
   6   4   7        100.76         83.37         4.44 o                         
   7   4   7          3.27          4.36         2.36 o                         
   8   4   7        210.38        192.41         7.68 o                         
   9   4   7          3.81          3.22         3.61 o                         
  10   4   7         48.73         70.69         8.35 o                         
  11   4   7         26.81         30.45         6.94 o                         
 -12   5   7         87.92         93.97         6.02 o                         
 -11   5   7          4.92          2.35         3.50 o                         
 -10   5   7        126.74        134.44         5.08 o                         
  -9   5   7          1.33         -0.27         2.36 o                         
  -8   5   7         20.68         20.31         2.31 o                         
  -7   5   7         96.04         92.62         3.47 o                         
  -6   5   7         28.99         25.06         1.90 o                         
  -5   5   7       2301.07       2338.40        50.50 o                         
  -4   5   7       2418.93       2375.27        48.30 o                         
  -3   5   7         10.11         12.97         1.39 o                         
  -2   5   7          1.47          2.79         1.13 o                         
  -1   5   7          3.68          4.85         0.89 o                         
   0   5   7        126.85        124.53         3.26 o                         
   1   5   7        265.67        264.90         6.06 o                         
   2   5   7        213.58        184.79         5.51 o                         
   3   5   7       1404.13       1364.39        29.70 o                         
   4   5   7        877.03        862.72        22.69 o                         
   5   5   7        225.62        250.83         6.90 o                         
   6   5   7         42.71         40.38         2.90 o                         
   7   5   7          5.97          9.60         2.66 o                         
   8   5   7         76.54         94.01         6.30 o                         
   9   5   7         39.21         33.83         4.56 o                         
  10   5   7         46.26         58.90         5.88 o                         
 -11   6   7         34.02         29.80         4.04 o                         
 -10   6   7         76.23         75.33         4.21 o                         
  -9   6   7         99.13        103.54         5.45 o                         
  -8   6   7         35.66         36.47         3.02 o                         
  -7   6   7         58.57         63.79         3.30 o                         
  -6   6   7        164.05        161.88         5.59 o                         
  -5   6   7        168.97        161.44         5.42 o                         
  -4   6   7        269.80        288.70         8.57 o                         
  -3   6   7        315.49        324.09         7.81 o                         
  -2   6   7          3.20          2.52         1.44 o                         
  -1   6   7        204.68        153.04         4.11 o                         
   0   6   7         61.16         54.64         2.23 o                         
   1   6   7         18.80         15.77         1.45 o                         
   2   6   7        278.53        278.67         6.22 o                         
   3   6   7         37.28         27.46         1.99 o                         
   4   6   7          0.26          0.90         1.82 o                         
   5   6   7        273.23        269.96         7.57 o                         
   6   6   7          0.13          1.98         2.53 o                         
   7   6   7         10.03          5.25         2.89 o                         
   8   6   7          9.40          8.15         3.79 o                         
   9   6   7         29.62         39.25         5.11 o                         
  10   6   7          8.81          5.98         8.04 o                         
 -10   7   7          7.66          9.14         3.47 o                         
  -9   7   7          4.30          3.49         2.85 o                         
  -8   7   7        141.10        158.38         6.36 o                         
  -7   7   7        203.06        218.92        10.82 o                         
  -6   7   7         18.07         16.52         2.60 o                         
  -5   7   7          4.81          3.83         2.25 o                         
  -4   7   7         70.61         74.76         3.59 o                         
  -3   7   7         34.35         39.63         2.71 o                         
  -2   7   7         94.68         95.90         3.56 o                         
  -1   7   7        136.02        122.77         4.09 o                         
   0   7   7        173.13        161.59         4.85 o                         
   1   7   7        680.89        665.96        14.22 o                         
   2   7   7        105.05         90.47         3.67 o                         
   3   7   7          7.33         10.65         2.15 o                         
   4   7   7        144.41        142.18         5.41 o                         
   5   7   7         48.20         49.56         3.42 o                         
   6   7   7          0.00         -0.58         3.05 o                         
   7   7   7          5.90          3.82         3.62 o                         
   8   7   7          6.25          1.13         4.92 o                         
  -8   8   7        165.66        169.36         8.09 o                         
  -7   8   7         83.33         79.52         5.29 o                         
  -6   8   7         25.29         29.12         3.92 o                         
  -5   8   7         83.15         82.88         5.99 o                         
  -4   8   7         66.18         58.85         4.60 o                         
  -3   8   7         12.40         11.77         2.41 o                         
  -2   8   7         32.79         27.11         2.54 o                         
  -1   8   7         27.04         21.86         2.38 o                         
   0   8   7        144.26        122.56         4.92 o                         
   1   8   7         79.47         90.80         4.95 o                         
   2   8   7         48.77         57.28         4.62 o                         
   3   8   7         73.38         76.56         3.85 o                         
   4   8   7         27.92         23.25         3.07 o                         
   5   8   7         24.01         23.28         3.46 o                         
   6   8   7         51.78         47.38         4.72 o                         
   7   8   7          0.00          2.89         8.35 o                         
  -6   9   7          0.01         -4.27         8.28 o                         
  -5   9   7          0.20         -2.67         4.08 o                         
  -4   9   7         58.92         63.74         4.95 o                         
  -3   9   7         15.47         12.05         3.79 o                         
  -2   9   7        227.17        271.23         9.80 o                         
  -1   9   7          6.08          6.88         3.20 o                         
   0   9   7        131.48        136.36         9.35 o                         
   1   9   7          0.95          3.36         2.75 o                         
   2   9   7          7.38          8.22         2.80 o                         
   3   9   7         24.96         26.32         3.49 o                         
   4   9   7        108.43        114.82         5.56 o                         
 -14   0   8         33.82         26.74         9.03 o                         
 -13   0   8         25.29         21.60        12.55 o                         
 -12   0   8        147.77        178.76        12.46 o                         
 -11   0   8         37.26         40.73         5.08 o                         
 -10   0   8        137.05        132.20         6.78 o                         
  -9   0   8        204.65        202.81         8.22 o                         
  -8   0   8        302.76        300.20        11.33 o                         
  -7   0   8        153.21        136.24         4.12 o                         
  -6   0   8       1113.95       1180.26        27.43 o                         
  -5   0   8       2739.14       2961.03        67.87 o                         
  -4   0   8       1922.27       1941.71        44.61 o                         
  -3   0   8         51.27         52.66         1.85 o                         
  -2   0   8        695.87        797.95        19.97 o                         
  -1   0   8       3396.29       3996.82        98.69 o                         
   0   0   8      14202.15      15172.37       457.83 o                         
   1   0   8       1437.94       1472.16        44.76 o                         
   2   0   8       5317.22       6060.84       163.82 o                         
   3   0   8       7233.45       8516.13       209.90 o                         
   4   0   8        256.90        271.03         7.93 o                         
   5   0   8         73.15         65.31         2.91 o                         
   6   0   8        204.58        168.06         5.54 o                         
   7   0   8        122.13        113.08         5.95 o                         
   8   0   8         33.94         39.63         3.86 o                         
   9   0   8        266.82        253.03        11.01 o                         
  10   0   8        205.20        212.20        10.87 o                         
  11   0   8         39.98         45.37         8.01 o                         
  12   0   8          4.88          5.51         7.15 o                         
 -14   1   8         15.75         12.84         5.72 o                         
 -13   1   8        117.60        111.98         6.74 o                         
 -12   1   8        201.18        210.08         7.91 o                         
 -11   1   8          2.95          4.32         3.02 o                         
 -10   1   8        597.85        595.99        16.02 o                         
  -9   1   8         66.41         50.21         2.49 o                         
  -8   1   8         17.49         14.33         1.56 o                         
  -7   1   8        342.99        346.26         6.35 o                         
  -6   1   8       1113.51       1216.56        20.74 o                         
  -5   1   8        479.15        525.12        10.76 o                         
  -4   1   8        738.94        701.26        12.03 o                         
  -3   1   8        362.06        390.15         7.08 o                         
  -2   1   8        111.54         94.24         1.89 o                         
  -1   1   8       1862.99       2132.21        33.32 o                         
   0   1   8       1033.78        999.24        15.67 o                         
   1   1   8        322.52        292.89         4.89 o                         
   2   1   8          1.86          1.88         0.54 o                         
   3   1   8        586.58        614.35        10.51 o                         
   4   1   8         37.20         45.24         1.57 o                         
   5   1   8        337.62        309.10         6.12 o                         
   6   1   8         79.55         85.81         2.75 o                         
   7   1   8         78.28         71.28         3.60 o                         
   8   1   8         69.66         61.20         3.16 o                         
   9   1   8         62.20         68.99         5.08 o                         
  10   1   8          6.91          3.70         3.15 o                         
  11   1   8         25.67         30.83         4.22 o                         
  12   1   8         14.59         14.20         5.16 o                         
 -14   2   8          0.56         -0.33         7.60 o                         
 -13   2   8         69.25         69.59         5.51 o                         
 -12   2   8         38.22         34.26         4.31 o                         
 -11   2   8         56.21         52.02         3.98 o                         
 -10   2   8        115.87         82.48         4.18 o                         
  -9   2   8          1.62          2.62         1.81 o                         
  -8   2   8        243.55        281.37         6.23 o                         
  -7   2   8         20.88         15.42         1.44 o                         
  -6   2   8         10.28          9.67         1.18 o                         
  -5   2   8        300.05        370.33         6.89 o                         
  -4   2   8       1947.80       1980.43        33.40 o                         
  -3   2   8        241.46        308.52         7.11 o                         
  -2   2   8       1789.25       1949.04        34.14 o                         
  -1   2   8        726.44        732.15        14.22 o                         
   0   2   8        167.12        168.75         3.05 o                         
   1   2   8        366.81        373.49         6.47 o                         
   2   2   8        763.17        789.89        14.62 o                         
   3   2   8         15.42         20.48         1.00 o                         
   4   2   8       2458.66       2618.96        47.96 o                         
   5   2   8          4.21          8.70         1.05 o                         
   6   2   8        511.52        456.94         9.38 o                         
   7   2   8        129.44         91.49         3.37 o                         
   8   2   8        143.36        128.68         4.83 o                         
   9   2   8          4.16          1.42         2.68 o                         
  10   2   8         37.04         34.40         3.63 o                         
  11   2   8         19.91         25.75         4.06 o                         
  12   2   8         16.13         23.66         4.73 o                         
 -13   3   8         44.76         36.54         5.07 o                         
 -12   3   8        244.02        269.86         9.38 o                         
 -11   3   8          0.02          1.73         3.20 o                         
 -10   3   8        142.80        154.50         4.87 o                         
  -9   3   8         29.46         33.31         2.28 o                         
  -8   3   8         23.73         14.56         1.76 o                         
  -7   3   8          1.45          2.98         1.45 o                         
  -6   3   8          0.32          0.84         1.22 o                         
  -5   3   8          0.00          1.04         0.96 o                         
  -4   3   8         23.71         34.45         1.55 o                         
  -3   3   8       1153.91       1254.06        22.04 o                         
  -2   3   8       3279.63       3586.12        62.66 o                         
  -1   3   8         38.51         31.31         1.22 o                         
   0   3   8        621.64        668.29        12.47 o                         
   1   3   8         66.13         68.30         1.89 o                         
   2   3   8        509.30        526.34         9.09 o                         
   3   3   8        156.86        151.63         3.17 o                         
   4   3   8         11.54          7.20         1.26 o                         
   5   3   8         21.76         22.41         1.80 o                         
   6   3   8        512.24        496.64        11.41 o                         
   7   3   8         22.21         16.16         2.48 o                         
   8   3   8         61.99         55.34         5.51 o                         
   9   3   8         22.88         24.11         3.87 o                         
  10   3   8          7.63          4.09         4.71 o                         
  11   3   8         75.63         78.33         9.36 o                         
 -13   4   8          3.65          5.02         7.11 o                         
 -12   4   8          4.22          1.21         4.19 o                         
 -11   4   8         24.61         18.50         3.49 o                         
 -10   4   8         86.56         75.12         3.72 o                         
  -9   4   8        484.61        452.57        10.17 o                         
  -8   4   8        164.80        154.04         4.94 o                         
  -7   4   8         82.62         86.93         2.95 o                         
  -6   4   8        806.38        836.57        16.56 o                         
  -5   4   8          0.02          2.05         1.11 o                         
  -4   4   8        150.25        148.19         3.54 o                         
  -3   4   8         72.72         67.12         2.09 o                         
  -2   4   8        123.58        101.30         2.98 o                         
  -1   4   8        703.43        773.11        13.77 o                         
   0   4   8          7.57         16.12         1.45 o                         
   1   4   8         30.87         33.52         1.89 o                         
   2   4   8        977.41       1018.92        21.01 o                         
   3   4   8        208.99        182.09         4.14 o                         
   4   4   8          0.09          2.28         1.38 o                         
   5   4   8       2369.66       2449.09        56.33 o                         
   6   4   8        414.16        404.39        11.06 o                         
   7   4   8        334.32        318.80        11.26 o                         
   8   4   8         49.68         42.28         4.06 o                         
   9   4   8          2.80          3.96         4.06 o                         
  10   4   8        261.67        299.03        16.36 o                         
  11   4   8         78.33         99.82         9.22 o                         
 -12   5   8          0.32          0.10         4.80 o                         
 -11   5   8          0.80          7.17         3.29 o                         
 -10   5   8          1.34          4.07         2.73 o                         
  -9   5   8         55.79         43.70         2.94 o                         
  -8   5   8          1.22         -1.25         2.06 o                         
  -7   5   8          2.74          3.26         1.88 o                         
  -6   5   8          9.19          8.67         1.60 o                         
  -5   5   8       2769.28       2753.34        59.33 o                         
  -4   5   8        338.25        347.19         7.80 o                         
  -3   5   8         65.01         69.57         2.68 o                         
  -2   5   8         55.08         53.26         2.12 o                         
  -1   5   8        234.86        263.91         5.54 o                         
   0   5   8         13.78         13.65         1.52 o                         
   1   5   8          8.45          8.84         1.62 o                         
   2   5   8         15.22         16.81         1.81 o                         
   3   5   8       1230.62       1227.90        28.67 o                         
   4   5   8        541.90        543.35        13.15 o                         
   5   5   8        644.47        648.35        15.73 o                         
   6   5   8        590.26        576.37        15.44 o                         
   7   5   8         14.25         11.71         3.14 o                         
   8   5   8          0.20         -1.14         3.41 o                         
   9   5   8          1.50          9.06         4.31 o                         
  10   5   8         35.86         39.09         5.98 o                         
 -11   6   8         71.70         76.46         5.44 o                         
 -10   6   8        168.77        198.06         6.94 o                         
  -9   6   8         41.52         37.90         3.19 o                         
  -8   6   8         58.17         55.66         3.14 o                         
  -7   6   8         42.80         43.44         3.21 o                         
  -6   6   8          0.12          1.56         2.23 o                         
  -5   6   8          7.47         11.49         2.17 o                         
  -4   6   8        154.07        133.60         4.49 o                         
  -3   6   8         39.17         29.38         2.96 o                         
  -2   6   8          2.19          0.65         1.47 o                         
  -1   6   8        102.15         85.62         2.92 o                         
   0   6   8         43.35         41.00         2.10 o                         
   1   6   8         27.08         27.82         2.04 o                         
   2   6   8          0.80          1.93         1.30 o                         
   3   6   8          0.04          2.74         1.61 o                         
   4   6   8         64.22         60.18         3.09 o                         
   5   6   8        268.97        281.04         7.82 o                         
   6   6   8          4.94          2.39         2.53 o                         
   7   6   8         38.06         37.17         4.14 o                         
   8   6   8         22.00         30.94         4.51 o                         
   9   6   8          6.18          6.38         4.84 o                         
 -10   7   8         26.02         30.53         3.98 o                         
  -9   7   8          0.20         -0.20         3.46 o                         
  -8   7   8        114.68        117.04         6.87 o                         
  -7   7   8         64.76         72.27         4.04 o                         
  -6   7   8          1.13          3.38         2.60 o                         
  -5   7   8        175.07        163.98         5.73 o                         
  -4   7   8          3.34          6.98         2.32 o                         
  -3   7   8         12.89         12.32         2.16 o                         
  -2   7   8         93.70         85.78         3.38 o                         
  -1   7   8         89.35         65.39         3.10 o                         
   0   7   8        192.74        189.23         5.35 o                         
   1   7   8         34.00         34.71         2.19 o                         
   2   7   8        122.92        130.46         4.68 o                         
   3   7   8        100.59        114.65         4.64 o                         
   4   7   8          1.50          0.02         2.24 o                         
   5   7   8         48.56         45.13         3.37 o                         
   6   7   8          8.65         12.01         3.41 o                         
   7   7   8          1.59          2.97         4.26 o                         
   8   7   8         48.15         41.66         5.92 o                         
  -8   8   8         47.10         33.01         4.88 o                         
  -7   8   8         23.23         27.78         4.37 o                         
  -6   8   8         15.81         20.30         3.94 o                         
  -5   8   8         66.42         70.03         4.15 o                         
  -4   8   8         32.64         28.57         2.88 o                         
  -3   8   8          4.71          5.83         2.47 o                         
  -2   8   8         64.34         72.02         4.15 o                         
  -1   8   8          2.20          3.32         2.22 o                         
   0   8   8          4.36         10.21         2.18 o                         
   1   8   8        213.17        211.02         9.22 o                         
   2   8   8          6.32          7.75         2.31 o                         
   3   8   8        102.62         90.50         4.42 o                         
   4   8   8         29.28         37.87         3.40 o                         
   5   8   8         36.13         28.89         3.85 o                         
   6   8   8         38.57         33.40         4.92 o                         
  -6   9   8         17.19         24.42         9.70 o                         
  -5   9   8          8.75          7.54         4.27 o                         
  -4   9   8         59.78         79.76         5.41 o                         
  -3   9   8         13.46         17.28         4.08 o                         
  -2   9   8         63.65         73.25         4.80 o                         
  -1   9   8         67.61         74.63         4.40 o                         
   0   9   8         69.75         65.21         3.61 o                         
   1   9   8          5.34         10.04         2.91 o                         
   2   9   8          6.85          4.06         2.94 o                         
   3   9   8         52.74         59.85         3.98 o                         
   4   9   8         54.33         64.42         4.88 o                         
 -14   1   9         51.83         53.76         6.79 o                         
 -13   1   9          0.16         -1.56         4.56 o                         
 -12   1   9          4.55          4.92         3.66 o                         
 -11   1   9        255.11        285.85        11.14 o                         
 -10   1   9         43.42         41.20         6.00 o                         
  -9   1   9        204.72        178.90         5.17 o                         
  -8   1   9         26.61         27.33         1.97 o                         
  -7   1   9         27.38         19.56         1.59 o                         
  -6   1   9        639.80        686.78        11.91 o                         
  -5   1   9          0.68          4.90         0.88 o                         
  -4   1   9        945.74        982.49        17.41 o                         
  -3   1   9         57.37         52.28         1.93 o                         
  -2   1   9        385.15        420.18         7.28 o                         
  -1   1   9       1245.89       1324.95        20.82 o                         
   0   1   9        956.62       1060.44        16.70 o                         
   1   1   9        209.59        197.30         3.30 o                         
   2   1   9          0.37          3.93         0.62 o                         
   3   1   9       1362.78       1672.70        29.39 o                         
   4   1   9         33.17         42.27         2.05 o                         
   5   1   9          2.32          3.84         1.12 o                         
   6   1   9        110.40        118.69         3.80 o                         
   7   1   9       1469.57       1401.30        32.63 o                         
   8   1   9        182.06        147.86         5.28 o                         
   9   1   9        113.09        103.65         5.16 o                         
  10   1   9         40.41         49.44         6.46 o                         
  11   1   9         15.89         23.12         4.20 o                         
  12   1   9         73.42         84.41         6.92 o                         
 -14   2   9         52.62         40.67         8.71 o                         
 -13   2   9          3.13         -0.15         4.49 o                         
 -12   2   9         66.84         70.92         4.86 o                         
 -11   2   9        633.69        662.91        17.89 o                         
 -10   2   9        384.14        344.82        10.15 o                         
  -9   2   9        117.46        109.09         5.35 o                         
  -8   2   9          0.22          0.23         1.59 o                         
  -7   2   9          0.37         -0.79         1.26 o                         
  -6   2   9          0.00          2.22         1.14 o                         
  -5   2   9        555.29        556.81        10.09 o                         
  -4   2   9        648.39        731.67        12.57 o                         
  -3   2   9       4197.01       4585.34        74.15 o                         
  -2   2   9        379.30        380.57         9.36 o                         
  -1   2   9       2056.53       2361.03        41.37 o                         
   0   2   9         77.74         87.81         2.96 o                         
   1   2   9         88.49         86.42         1.87 o                         
   2   2   9         24.76         34.03         1.51 o                         
   3   2   9         32.56         37.82         1.53 o                         
   4   2   9         21.65         20.24         1.32 o                         
   5   2   9          4.46          0.45         0.97 o                         
   6   2   9        752.67        726.11        17.11 o                         
   7   2   9         20.73         13.02         1.92 o                         
   8   2   9         25.58         33.15         2.71 o                         
   9   2   9          3.50          2.32         2.64 o                         
  10   2   9         18.04         17.31         3.35 o                         
  11   2   9         75.77         84.93         9.24 o                         
  12   2   9         71.44         86.28         6.68 o                         
 -13   3   9          1.00          3.05         4.76 o                         
 -12   3   9          2.82          3.68         4.01 o                         
 -11   3   9         33.58         38.45         4.15 o                         
 -10   3   9         53.98         51.71         4.40 o                         
  -9   3   9         18.64         14.64         2.06 o                         
  -8   3   9          6.91          7.43         1.70 o                         
  -7   3   9          0.75          2.18         1.47 o                         
  -6   3   9         85.76         79.71         2.43 o                         
  -5   3   9        195.27        194.92         4.16 o                         
  -4   3   9       2884.49       3067.87        51.56 o                         
  -3   3   9       2050.63       2186.12        38.28 o                         
  -2   3   9          0.18          6.60         1.04 o                         
  -1   3   9         37.38         35.42         1.14 o                         
   0   3   9         91.26        111.90         2.79 o                         
   1   3   9        967.51       1099.95        19.49 o                         
   2   3   9          0.01          3.50         0.73 o                         
   3   3   9        259.41        204.35         4.07 o                         
   4   3   9        759.35        766.72        14.39 o                         
   5   3   9        920.59        924.81        20.36 o                         
   6   3   9          2.36          5.71         2.03 o                         
   7   3   9        815.91        806.42        28.08 o                         
   8   3   9        120.09        110.48         7.20 o                         
   9   3   9          4.86          2.83         4.03 o                         
  10   3   9          1.05          1.88         4.48 o                         
  11   3   9          0.16          0.90         5.45 o                         
 -13   4   9         33.97         28.61         7.87 o                         
 -12   4   9          1.33          2.43         4.24 o                         
 -11   4   9          3.30          0.94         3.27 o                         
 -10   4   9          9.51          9.27         2.49 o                         
  -9   4   9          0.02          2.54         2.14 o                         
  -8   4   9         95.34         84.72         3.80 o                         
  -7   4   9        350.94        336.30         7.24 o                         
  -6   4   9         39.52         36.29         2.21 o                         
  -5   4   9          4.90          4.90         1.05 o                         
  -4   4   9         11.06         10.48         1.28 o                         
  -3   4   9          2.29          4.71         1.13 o                         
  -2   4   9        264.00        254.32         5.14 o                         
  -1   4   9          3.46          1.03         0.67 o                         
   0   4   9        273.72        279.77         5.94 o                         
   1   4   9        203.28        198.28         4.96 o                         
   2   4   9        477.07        457.69         9.83 o                         
   3   4   9        322.18        279.23         5.96 o                         
   4   4   9        329.53        316.15         7.63 o                         
   5   4   9         28.85         26.49         2.26 o                         
   6   4   9         99.13         83.54         7.30 o                         
   7   4   9        237.00        233.05         9.02 o                         
   8   4   9          1.59          6.17         3.56 o                         
   9   4   9         40.16         38.43         5.02 o                         
  10   4   9          1.75          7.28         5.52 o                         
  11   4   9         44.47         37.51         8.49 o                         
 -12   5   9          5.48          1.17         5.47 o                         
 -11   5   9         68.60         72.10         4.90 o                         
 -10   5   9          9.89          3.56         2.98 o                         
  -9   5   9         25.02         21.19         2.65 o                         
  -8   5   9         49.19         47.77         2.78 o                         
  -7   5   9         12.37         14.00         1.99 o                         
  -6   5   9        223.53        222.00         5.42 o                         
  -5   5   9       1418.67       1414.66        32.95 o                         
  -4   5   9        101.85         92.98         3.12 o                         
  -3   5   9        154.54        149.66         3.95 o                         
  -2   5   9          0.12          1.71         1.20 o                         
  -1   5   9          0.05          0.52         0.86 o                         
   0   5   9         39.16         37.53         1.94 o                         
   1   5   9         94.42         96.48         3.19 o                         
   2   5   9         54.36         58.49         2.52 o                         
   3   5   9        146.83        160.25         8.01 o                         
   4   5   9        709.38        734.21        17.54 o                         
   5   5   9          0.88          1.29         2.09 o                         
   6   5   9        136.15        112.93         5.69 o                         
   7   5   9        187.79        177.99         7.82 o                         
   8   5   9         80.49        106.33         6.32 o                         
   9   5   9          0.70         -1.13         4.28 o                         
  10   5   9          0.26         -0.70         5.95 o                         
 -11   6   9         29.80         38.92         4.22 o                         
 -10   6   9        149.65        197.78         7.02 o                         
  -9   6   9         32.71         33.39         4.29 o                         
  -8   6   9         98.94        107.66         4.43 o                         
  -7   6   9         64.54         60.69         4.94 o                         
  -6   6   9         20.99         18.24         2.53 o                         
  -5   6   9          1.86          4.29         2.06 o                         
  -4   6   9        110.19        106.52         4.28 o                         
  -3   6   9         16.51         21.40         2.54 o                         
  -2   6   9         21.25         17.02         1.83 o                         
  -1   6   9         40.39         24.07         1.73 o                         
   0   6   9        246.35        191.35         4.82 o                         
   1   6   9         83.22         97.32         3.11 o                         
   2   6   9        189.98        205.77         5.75 o                         
   3   6   9         47.47         45.78         2.62 o                         
   4   6   9        140.21        131.58         4.73 o                         
   5   6   9        163.54        134.28         5.35 o                         
   6   6   9         54.62         57.93         4.27 o                         
   7   6   9         58.17         66.68         4.93 o                         
   8   6   9         12.29         12.30         4.22 o                         
   9   6   9          0.69          1.05         4.87 o                         
 -10   7   9         75.15         73.92         4.90 o                         
  -9   7   9        157.32        178.12         7.50 o                         
  -8   7   9          0.01         -0.14         3.24 o                         
  -7   7   9          0.18          0.46         2.89 o                         
  -6   7   9        194.88        192.24         6.71 o                         
  -5   7   9          4.12          8.10         2.43 o                         
  -4   7   9         96.36         79.24         3.86 o                         
  -3   7   9         81.38         69.11         4.11 o                         
  -2   7   9         30.05         24.01         2.32 o                         
  -1   7   9        345.28        312.87         7.43 o                         
   0   7   9         27.37         34.45         2.24 o                         
   1   7   9        134.80        114.44         4.01 o                         
   2   7   9        200.74        187.25         6.81 o                         
   3   7   9          0.21          0.42         2.08 o                         
   4   7   9         28.98         34.04         2.90 o                         
   5   7   9          2.44          6.56         3.07 o                         
   6   7   9          8.26          6.32         3.63 o                         
   7   7   9          0.13         -0.51         4.35 o                         
   8   7   9          2.91         -0.85         8.56 o                         
  -8   8   9         15.41         18.20         3.71 o                         
  -7   8   9         65.34         60.74         4.14 o                         
  -6   8   9         28.76         28.06         3.42 o                         
  -5   8   9         59.55         64.13         3.85 o                         
  -4   8   9         36.82         37.64         3.59 o                         
  -3   8   9        134.83        126.37         5.71 o                         
  -2   8   9         24.73         23.21         2.71 o                         
  -1   8   9         69.90         73.79         3.56 o                         
   0   8   9         49.64         39.16         3.32 o                         
   1   8   9        461.39        442.20        11.55 o                         
   2   8   9          8.34          5.12         2.24 o                         
   3   8   9         27.69         27.65         3.01 o                         
   4   8   9         66.93         65.84         4.27 o                         
   5   8   9        141.76        154.31        13.94 o                         
   6   8   9        209.64        242.69        11.75 o                         
  -5   9   9         65.56         59.83         5.27 o                         
  -4   9   9         19.51         22.81         4.34 o                         
  -3   9   9          2.31          2.28         3.93 o                         
  -2   9   9         14.22         15.78         3.16 o                         
  -1   9   9         81.45         91.18         4.10 o                         
   0   9   9          5.64          7.45         2.90 o                         
   1   9   9        113.92        133.21         5.18 o                         
   2   9   9        129.41        162.18         8.13 o                         
   3   9   9         62.72         56.74         3.99 o                         
 -14   0  10         75.64         83.11        11.92 o                         
 -13   0  10         15.52         15.13         7.53 o                         
 -12   0  10         68.32         58.07         7.38 o                         
 -11   0  10         95.02         85.83         6.57 o                         
 -10   0  10        289.88        312.63        20.95 o                         
  -9   0  10         92.70         98.03        11.29 o                         
  -8   0  10       1121.59       1156.16        32.09 o                         
  -7   0  10          0.42          1.45         1.77 o                         
  -6   0  10       1297.72       1318.88        33.10 o                         
  -5   0  10         31.86         25.03         1.57 o                         
  -4   0  10        320.49        266.55         6.61 o                         
  -3   0  10        100.18        118.57         4.65 o                         
  -2   0  10       1132.79       1226.35        30.57 o                         
  -1   0  10        911.86       1123.02        27.94 o                         
   0   0  10       9448.18      10265.60       277.29 o                         
   1   0  10         33.49         40.03         2.23 o                         
   2   0  10       1105.64       1135.00        31.06 o                         
   3   0  10       1016.77       1090.06        29.88 o                         
   4   0  10        252.74        252.34         8.66 o                         
   5   0  10        133.40        131.75         5.15 o                         
   6   0  10        156.85        145.62         5.76 o                         
   7   0  10        270.24        280.25        11.32 o                         
   8   0  10        334.90        327.22        13.21 o                         
   9   0  10         27.65         23.30         4.09 o                         
  10   0  10          0.43          0.77         4.33 o                         
  11   0  10        107.02        122.15        10.95 o                         
  12   0  10         62.04         71.24        17.23 o                         
 -14   1  10         33.94         46.76         9.92 o                         
 -13   1  10         52.87         66.96         5.31 o                         
 -12   1  10         53.62         48.41         4.40 o                         
 -11   1  10         19.82         20.89         3.43 o                         
 -10   1  10          0.02          0.22         2.68 o                         
  -9   1  10        283.38        283.04         6.50 o                         
  -8   1  10          2.78          5.68         1.75 o                         
  -7   1  10         73.88         72.55         3.38 o                         
  -6   1  10        161.29        159.15         3.44 o                         
  -5   1  10        406.38        339.33         6.12 o                         
  -4   1  10        130.28        156.33         4.60 o                         
  -3   1  10        798.03        793.23        13.54 o                         
  -2   1  10          4.96         11.16         1.63 o                         
  -1   1  10        166.68        149.26         2.65 o                         
   0   1  10          9.02         12.78         0.72 o                         
   1   1  10        381.41        386.98         6.46 o                         
   2   1  10         61.14         63.11         1.59 o                         
   3   1  10          7.62          9.25         1.08 o                         
   4   1  10         53.77         61.14         2.24 o                         
   5   1  10        190.54        180.33         4.65 o                         
   6   1  10         12.47         10.56         1.83 o                         
   7   1  10        413.16        350.66         8.93 o                         
   8   1  10         61.38         56.95         3.17 o                         
   9   1  10          0.38         -0.40         2.56 o                         
  10   1  10         13.21         12.26         3.46 o                         
  11   1  10          8.97          9.98         4.07 o                         
 -14   2  10         13.36         26.73        15.06 o                         
 -13   2  10          4.11          0.97         4.48 o                         
 -12   2  10        183.34        175.53         7.29 o                         
 -11   2  10          5.28          9.98         3.40 o                         
 -10   2  10          1.53          3.06         2.41 o                         
  -9   2  10         33.80         29.17         2.39 o                         
  -8   2  10        205.24        187.97         4.67 o                         
  -7   2  10          0.79          0.89         1.40 o                         
  -6   2  10          2.84          5.22         1.20 o                         
  -5   2  10         23.11         20.35         1.19 o                         
  -4   2  10        173.93        161.11         3.34 o                         
  -3   2  10          7.12         12.04         0.79 o                         
  -2   2  10        457.91        483.40         9.10 o                         
  -1   2  10       1366.10       1485.00        26.13 o                         
   0   2  10        260.69        264.52         4.91 o                         
   1   2  10         61.51         54.93         1.51 o                         
   2   2  10          3.62          4.71         0.81 o                         
   3   2  10         54.16         59.85         1.85 o                         
   4   2  10         57.72         49.56         2.16 o                         
   5   2  10        263.15        257.08         7.29 o                         
   6   2  10         41.94         61.29         5.78 o                         
   7   2  10        704.73        648.40        15.68 o                         
   8   2  10         14.88         10.68         3.37 o                         
   9   2  10          0.96          2.05         2.71 o                         
  10   2  10        390.21        415.73        12.93 o                         
  11   2  10          0.03          0.05         3.88 o                         
 -13   3  10         36.84         41.25         5.38 o                         
 -12   3  10         87.02         77.21         5.50 o                         
 -11   3  10        418.38        435.43        12.58 o                         
 -10   3  10          0.07          0.29         2.39 o                         
  -9   3  10         20.38         24.96         2.21 o                         
  -8   3  10          0.92          0.64         1.73 o                         
  -7   3  10         38.93         41.46         2.04 o                         
  -6   3  10        954.88        972.77        19.05 o                         
  -5   3  10        322.93        338.27         6.72 o                         
  -4   3  10       1999.25       2024.49        35.58 o                         
  -3   3  10       2508.37       2626.37        46.04 o                         
  -2   3  10        509.89        611.08        10.91 o                         
  -1   3  10        223.50        253.33         5.08 o                         
   0   3  10        587.37        572.78         9.50 o                         
   1   3  10        244.04        261.45         4.40 o                         
   2   3  10        778.42        747.16        12.84 o                         
   3   3  10        305.16        318.67         9.61 o                         
   4   3  10        128.49        126.49         3.38 o                         
   5   3  10         70.36         67.22         4.88 o                         
   6   3  10        327.37        311.76         9.68 o                         
   7   3  10          9.83         11.52         3.18 o                         
   8   3  10         12.41         14.32         3.51 o                         
   9   3  10          5.64          6.87         4.06 o                         
  10   3  10        175.07        223.44        11.54 o                         
  11   3  10         69.26         70.30         7.36 o                         
 -13   4  10         14.25         11.02         9.16 o                         
 -12   4  10          1.47          1.36         4.28 o                         
 -11   4  10         13.29         13.14         3.22 o                         
 -10   4  10          2.53          1.34         2.61 o                         
  -9   4  10          9.51          6.76         2.16 o                         
  -8   4  10          0.81         -0.07         1.82 o                         
  -7   4  10          0.79          3.59         1.68 o                         
  -6   4  10        427.11        426.75         8.86 o                         
  -5   4  10        191.59        176.53         4.26 o                         
  -4   4  10        181.35        167.95         4.19 o                         
  -3   4  10          0.00          2.18         1.14 o                         
  -2   4  10         24.65         28.87         2.20 o                         
  -1   4  10        232.52        221.41         4.36 o                         
   0   4  10         11.66          8.17         1.39 o                         
   1   4  10          0.08          0.65         1.39 o                         
   2   4  10        161.37        146.43         3.61 o                         
   3   4  10        336.43        344.19         7.70 o                         
   4   4  10        301.19        273.14         7.32 o                         
   5   4  10        109.52        104.35         4.68 o                         
   6   4  10          9.42          6.92         2.53 o                         
   7   4  10         36.07         28.69         3.49 o                         
   8   4  10         34.84         22.37         4.19 o                         
   9   4  10          0.61          0.35         4.45 o                         
  10   4  10         46.84         37.01         7.53 o                         
 -12   5  10          7.99         12.84         5.95 o                         
 -11   5  10          7.41          5.91         3.85 o                         
 -10   5  10         23.97         20.69         3.16 o                         
  -9   5  10         88.56         71.29         3.47 o                         
  -8   5  10         85.59         75.36         3.19 o                         
  -7   5  10        707.66        704.55        14.91 o                         
  -6   5  10          6.95          7.18         2.02 o                         
  -5   5  10        139.29        120.18         3.95 o                         
  -4   5  10        149.06        145.30         4.01 o                         
  -3   5  10         36.78         26.74         1.76 o                         
  -2   5  10         46.05         54.14         2.22 o                         
  -1   5  10        157.68        142.32         3.21 o                         
   0   5  10        193.28        165.64         4.41 o                         
   1   5  10         66.92         66.51         3.07 o                         
   2   5  10        164.82        139.96         4.35 o                         
   3   5  10        482.65        454.56        11.34 o                         
   4   5  10         16.56         18.37         2.15 o                         
   5   5  10        315.37        323.25        11.40 o                         
   6   5  10        205.79        196.75         8.15 o                         
   7   5  10          9.86          6.35         3.36 o                         
   8   5  10         13.32         16.13         4.03 o                         
   9   5  10          9.12         11.94         8.27 o                         
  10   5  10          2.02         -2.51        12.01 o                         
 -11   6  10          1.00         -2.05         4.24 o                         
 -10   6  10          0.91          2.25         3.33 o                         
  -9   6  10        118.87        112.08         4.67 o                         
  -8   6  10        108.20        117.55         5.34 o                         
  -7   6  10         54.29         46.45         3.50 o                         
  -6   6  10         21.06         20.35         2.53 o                         
  -5   6  10        189.97        187.51         5.85 o                         
  -4   6  10         62.42         56.14         2.88 o                         
  -3   6  10        998.37       1031.95        22.70 o                         
  -2   6  10         25.76         25.97         1.93 o                         
  -1   6  10        755.48        692.93        13.94 o                         
   0   6  10         32.84         31.71         2.23 o                         
   1   6  10         80.26         79.10         3.13 o                         
   2   6  10        541.37        517.19        12.90 o                         
   3   6  10        188.63        196.93         5.94 o                         
   4   6  10         22.99         25.73         2.58 o                         
   5   6  10         26.35         22.36         3.10 o                         
   6   6  10         20.61         18.90         3.48 o                         
   7   6  10         59.89         82.43         5.83 o                         
   8   6  10         32.26         32.74         4.89 o                         
   9   6  10          0.91          3.65         7.77 o                         
 -10   7  10          0.09          1.88         6.26 o                         
  -9   7  10          4.94          7.07         3.88 o                         
  -8   7  10         10.29         14.28         3.44 o                         
  -7   7  10          3.50          2.53         3.11 o                         
  -6   7  10          2.92          3.69         2.79 o                         
  -5   7  10          0.96          1.57         2.50 o                         
  -4   7  10        157.84        144.72         5.31 o                         
  -3   7  10         37.84         38.51         2.58 o                         
  -2   7  10         36.87         37.52         2.52 o                         
  -1   7  10         20.93         29.73         2.22 o                         
   0   7  10         31.11         38.19         2.27 o                         
   1   7  10        215.25        210.06         5.90 o                         
   2   7  10         63.96         62.49         3.78 o                         
   3   7  10          2.82          3.45         2.10 o                         
   4   7  10          6.72          3.67         2.63 o                         
   5   7  10          0.12          0.20         3.09 o                         
   6   7  10         55.39         56.68         5.12 o                         
   7   7  10         34.52         53.48         5.74 o                         
  -8   8  10          7.59          8.34         4.51 o                         
  -7   8  10         19.31         16.12         3.63 o                         
  -6   8  10        121.47        118.57         5.60 o                         
  -5   8  10         66.18         59.29         3.90 o                         
  -4   8  10         27.19         26.20         3.18 o                         
  -3   8  10         49.82         48.06         3.45 o                         
  -2   8  10          9.35          8.47         2.59 o                         
  -1   8  10         31.27         32.78         2.78 o                         
   0   8  10         69.46         54.44         3.13 o                         
   1   8  10        293.58        294.36         7.93 o                         
   2   8  10         11.48          6.57         2.37 o                         
   3   8  10          5.92          6.92         2.63 o                         
   4   8  10         37.18         45.80         5.45 o                         
   5   8  10          8.76          9.64         4.02 o                         
   6   8  10         10.68          9.57         5.77 o                         
  -5   9  10         53.26         56.82         6.59 o                         
  -4   9  10        111.49        151.85         6.42 o                         
  -3   9  10          2.22          3.05         3.29 o                         
  -2   9  10         21.37         24.06         3.58 o                         
  -1   9  10        137.45        159.12         5.48 o                         
   0   9  10          3.93          6.00         3.00 o                         
   1   9  10         25.37         26.48         3.23 o                         
   2   9  10         22.32         31.63         3.42 o                         
   3   9  10         28.95         34.88         4.77 o                         
 -13   1  11         10.28         12.67         5.10 o                         
 -12   1  11        255.62        273.23         9.43 o                         
 -11   1  11         88.11         93.68         6.51 o                         
 -10   1  11         30.09         33.33         4.35 o                         
  -9   1  11         36.67         38.59         2.46 o                         
  -8   1  11       1017.09       1057.15        22.03 o                         
  -7   1  11         13.54         17.29         1.54 o                         
  -6   1  11        344.38        366.96         6.93 o                         
  -5   1  11         60.21         43.35         1.57 o                         
  -4   1  11        852.19        939.61        16.07 o                         
  -3   1  11       2667.17       3031.17        50.98 o                         
  -2   1  11       2391.29       2633.60        44.31 o                         
  -1   1  11        344.28        451.31         7.28 o                         
   0   1  11        178.68        218.08         3.68 o                         
   1   1  11        227.22        253.36         4.76 o                         
   2   1  11        114.73        123.22         3.76 o                         
   3   1  11        163.90        161.78         4.90 o                         
   4   1  11         26.02         20.28         1.47 o                         
   5   1  11          0.42          1.64         1.37 o                         
   6   1  11        248.72        224.04         6.13 o                         
   7   1  11         67.54         72.39         3.38 o                         
   8   1  11         63.42         68.61         3.53 o                         
   9   1  11         99.55        101.52         5.05 o                         
  10   1  11          0.23          2.51         3.53 o                         
  11   1  11         16.39         16.58         4.35 o                         
 -13   2  11         13.21          7.85         4.52 o                         
 -12   2  11         87.52         88.95         5.28 o                         
 -11   2  11        100.41         84.95         4.78 o                         
 -10   2  11        337.39        337.54         8.11 o                         
  -9   2  11        137.00        129.68         4.18 o                         
  -8   2  11        241.97        243.54         6.06 o                         
  -7   2  11        113.04        111.17         3.15 o                         
  -6   2  11          5.28          5.71         1.25 o                         
  -5   2  11          2.90          3.16         1.04 o                         
  -4   2  11         27.85         29.73         1.67 o                         
  -3   2  11       2231.63       2412.09        39.14 o                         
  -2   2  11       4232.11       4830.66        88.09 o                         
  -1   2  11         94.47         83.49         3.80 o                         
   0   2  11         19.95         28.94         1.51 o                         
   1   2  11        111.68        104.25         2.13 o                         
   2   2  11        203.97        196.28         3.88 o                         
   3   2  11         12.06         11.56         1.33 o                         
   4   2  11        121.66        113.93         3.65 o                         
   5   2  11        478.66        469.83        12.76 o                         
   6   2  11        185.13        169.91         4.91 o                         
   7   2  11        852.08        791.56        31.78 o                         
   8   2  11        305.27        255.87         8.42 o                         
   9   2  11          9.94          4.51         2.90 o                         
  10   2  11         20.12         24.91         3.73 o                         
  11   2  11         64.14         78.27         5.81 o                         
 -13   3  11         22.16         20.85         5.14 o                         
 -12   3  11         61.12         64.56         4.99 o                         
 -11   3  11         16.57         14.87         3.66 o                         
 -10   3  11         48.85         48.00         3.52 o                         
  -9   3  11          0.06          0.06         2.07 o                         
  -8   3  11         21.75         25.25         2.05 o                         
  -7   3  11        995.89       1032.42        20.32 o                         
  -6   3  11        809.80        762.98        15.14 o                         
  -5   3  11        125.89        116.08         2.95 o                         
  -4   3  11         27.49         39.62         1.71 o                         
  -3   3  11        768.93        765.13        14.33 o                         
  -2   3  11        574.34        603.14        10.82 o                         
  -1   3  11       1634.07       1820.65        30.70 o                         
   0   3  11        142.53        131.99         2.78 o                         
   1   3  11        707.56        678.89        10.89 o                         
   2   3  11         55.79         47.90         1.90 o                         
   3   3  11        482.19        475.70        10.81 o                         
   4   3  11       1362.21       1304.91        28.46 o                         
   5   3  11        478.59        413.94        11.28 o                         
   6   3  11        456.67        463.33        13.71 o                         
   7   3  11        147.74        131.99         6.34 o                         
   8   3  11         46.35         56.95         4.44 o                         
   9   3  11          1.48         -2.56         4.31 o                         
  10   3  11         41.42         39.88         5.84 o                         
  11   3  11         58.18         80.55        19.51 o                         
 -12   4  11         22.33         20.47         4.62 o                         
 -11   4  11         66.71         68.11         4.06 o                         
 -10   4  11          6.64          6.73         2.69 o                         
  -9   4  11          0.02         -0.01         2.17 o                         
  -8   4  11         82.24         79.86         3.03 o                         
  -7   4  11        124.12        122.13         3.62 o                         
  -6   4  11         17.39         23.11         1.69 o                         
  -5   4  11          6.06          6.75         1.47 o                         
  -4   4  11         84.44         86.78         2.90 o                         
  -3   4  11        160.59        149.87         4.13 o                         
  -2   4  11        279.63        273.16         5.82 o                         
  -1   4  11         61.84         51.36         3.22 o                         
   0   4  11          0.02          0.08         1.38 o                         
   1   4  11         46.20         46.55         2.04 o                         
   2   4  11         47.53         46.65         2.71 o                         
   3   4  11          2.78         10.49         1.70 o                         
   4   4  11        572.01        594.96        16.96 o                         
   5   4  11         55.37         53.76         3.46 o                         
   6   4  11         13.29         11.98         2.69 o                         
   7   4  11         51.63         51.88         4.91 o                         
   8   4  11         15.36         14.19         5.10 o                         
   9   4  11         45.97         45.40         8.81 o                         
  10   4  11         69.12         73.64         9.13 o                         
 -12   5  11         39.56         45.39        15.81 o                         
 -11   5  11          4.03          4.61         3.89 o                         
 -10   5  11          6.10          8.92         3.22 o                         
  -9   5  11         78.11         77.48         3.52 o                         
  -8   5  11         55.30         57.73         2.96 o                         
  -7   5  11        503.87        510.36        11.16 o                         
  -6   5  11         49.79         46.57         2.65 o                         
  -5   5  11        195.37        193.33         5.37 o                         
  -4   5  11         62.90         73.06         2.88 o                         
  -3   5  11        230.47        232.91         7.61 o                         
  -2   5  11          7.98          6.19         1.38 o                         
  -1   5  11         49.43         46.25         2.47 o                         
   0   5  11        260.38        235.17         8.71 o                         
   1   5  11          0.40         -0.32         1.80 o                         
   2   5  11         65.10         75.34         3.18 o                         
   3   5  11        947.51        974.42        27.28 o                         
   4   5  11         18.85         18.15         2.50 o                         
   5   5  11        219.76        206.49        10.87 o                         
   6   5  11        188.74        183.66        10.56 o                         
   7   5  11          0.54          1.52         3.28 o                         
   8   5  11         44.16         46.29         5.37 o                         
   9   5  11         25.87         29.42         5.89 o                         
 -11   6  11          1.22          6.91         5.58 o                         
 -10   6  11         38.34         22.60         3.63 o                         
  -9   6  11          7.11          8.44         2.82 o                         
  -8   6  11         13.61         14.95         3.21 o                         
  -7   6  11          0.01          1.54         2.57 o                         
  -6   6  11          1.46          2.37         2.45 o                         
  -5   6  11         31.84         30.45         2.63 o                         
  -4   6  11        364.73        352.02         8.67 o                         
  -3   6  11        383.75        414.26         9.35 o                         
  -2   6  11         21.82         16.10         1.79 o                         
  -1   6  11        143.43        123.58         3.79 o                         
   0   6  11          0.17          0.76         1.98 o                         
   1   6  11          0.61          4.80         2.01 o                         
   2   6  11        458.68        480.83        12.15 o                         
   3   6  11        106.62        102.93         6.59 o                         
   4   6  11          7.64          5.75         2.40 o                         
   5   6  11         10.69          7.41         2.85 o                         
   6   6  11          2.66          1.65         3.34 o                         
   7   6  11          0.26          1.16         3.86 o                         
   8   6  11         65.37         79.59         8.46 o                         
  -9   7  11        108.12        106.37         5.53 o                         
  -8   7  11         48.27         42.90         4.07 o                         
  -7   7  11          4.17          3.74         3.11 o                         
  -6   7  11        213.23        241.41         7.92 o                         
  -5   7  11         16.30         14.08         2.72 o                         
  -4   7  11         17.32         16.00         2.51 o                         
  -3   7  11        110.24        102.08         5.06 o                         
  -2   7  11         47.47         47.53         3.35 o                         
  -1   7  11         30.85         30.83         2.31 o                         
   0   7  11        291.69        290.62         9.18 o                         
   1   7  11         11.54         11.40         2.80 o                         
   2   7  11          9.39         11.13         3.08 o                         
   3   7  11         97.67         93.47         5.35 o                         
   4   7  11         24.79         22.41         3.23 o                         
   5   7  11         57.98         60.90         4.97 o                         
   6   7  11          7.42          8.45         4.21 o                         
   7   7  11         88.24        113.44         8.30 o                         
  -8   8  11         53.37         47.05         6.65 o                         
  -7   8  11         95.34         97.74         7.85 o                         
  -6   8  11          0.62          1.72         3.39 o                         
  -5   8  11         82.69         86.50         5.81 o                         
  -4   8  11        193.14        225.70         7.82 o                         
  -3   8  11         81.74         83.64         4.31 o                         
  -2   8  11        120.95        104.70         5.17 o                         
  -1   8  11         66.63         72.34         3.85 o                         
   0   8  11         22.51         19.83         2.48 o                         
   1   8  11         46.71         52.11         4.94 o                         
   2   8  11         69.67         75.39         4.63 o                         
   3   8  11        271.10        311.36        13.30 o                         
   4   8  11         49.20         54.46         7.73 o                         
   5   8  11          7.72          8.84         4.58 o                         
  -5   9  11          0.36          4.14         4.87 o                         
  -4   9  11         36.92         35.66         4.02 o                         
  -3   9  11        191.20        256.68         8.79 o                         
  -2   9  11        146.97        186.63         9.77 o                         
  -1   9  11         81.73         76.10         4.10 o                         
   0   9  11          7.10          5.17         3.09 o                         
   1   9  11         83.26        105.93         5.66 o                         
   2   9  11        110.22        129.73         7.21 o                         
 -13   0  12         22.69         20.47         7.94 o                         
 -12   0  12          0.28          0.15         5.56 o                         
 -11   0  12        107.19         89.83         6.72 o                         
 -10   0  12        374.34        385.10        17.56 o                         
  -9   0  12        163.45        162.18         8.46 o                         
  -8   0  12        566.84        572.91        16.60 o                         
  -7   0  12         33.66         30.92         2.57 o                         
  -6   0  12        786.18        849.56        23.74 o                         
  -5   0  12          0.92          3.62         1.49 o                         
  -4   0  12          4.87          7.42         1.42 o                         
  -3   0  12        261.40        278.95         7.47 o                         
  -2   0  12       4481.56       4777.48       118.01 o                         
  -1   0  12       3496.66       4033.78        92.38 o                         
   0   0  12       1299.31       1284.43        32.07 o                         
   1   0  12       2762.71       3090.25        83.71 o                         
   2   0  12        444.87        402.74        12.85 o                         
   3   0  12        234.00        227.96         7.74 o                         
   4   0  12         41.28         49.11         2.98 o                         
   5   0  12        524.90        461.68        14.81 o                         
   6   0  12         42.41         79.61         4.22 o                         
   7   0  12        373.90        325.18        18.33 o                         
   8   0  12       1162.98       1098.75        39.76 o                         
   9   0  12          0.23         -0.93         3.88 o                         
  10   0  12         68.65         82.05         9.28 o                         
  11   0  12         28.05         29.44         7.37 o                         
 -14   1  12         28.85         44.37        16.35 o                         
 -13   1  12          8.69         15.57         5.02 o                         
 -12   1  12         94.47         92.11         5.99 o                         
 -11   1  12         21.67         10.86         3.58 o                         
 -10   1  12        203.50        218.64         6.94 o                         
  -9   1  12         91.15        105.91         3.84 o                         
  -8   1  12        494.31        501.01        11.01 o                         
  -7   1  12        521.48        520.47        11.19 o                         
  -6   1  12         82.29         87.75         2.57 o                         
  -5   1  12         27.21         30.38         2.11 o                         
  -4   1  12          4.53          7.15         0.98 o                         
  -3   1  12          7.22          9.24         2.03 o                         
  -2   1  12        361.61        441.90         7.71 o                         
  -1   1  12         40.82         48.76         1.37 o                         
   0   1  12         25.84         24.21         1.31 o                         
   1   1  12        507.52        535.67        10.59 o                         
   2   1  12        437.10        460.98         9.66 o                         
   3   1  12          6.86          8.40         1.17 o                         
   4   1  12         84.61         78.17         2.68 o                         
   5   1  12         30.96         26.82         1.83 o                         
   6   1  12         44.82         52.65         2.96 o                         
   7   1  12         79.46         90.54         3.71 o                         
   8   1  12         60.91         74.30         3.73 o                         
   9   1  12         64.51         62.10         4.08 o                         
  10   1  12         44.90         51.24         4.51 o                         
  11   1  12         35.54         35.93         4.76 o                         
 -13   2  12         13.01         13.21         4.80 o                         
 -12   2  12         91.35         76.59         5.16 o                         
 -11   2  12          0.30          1.06         3.36 o                         
 -10   2  12          9.37          4.92         2.41 o                         
  -9   2  12          0.44          0.37         2.09 o                         
  -8   2  12         42.23         37.62         2.64 o                         
  -7   2  12         50.04         46.80         2.18 o                         
  -6   2  12        559.40        581.37        11.74 o                         
  -5   2  12        148.58        140.72         3.71 o                         
  -4   2  12        289.33        234.29         5.37 o                         
  -3   2  12       1588.28       1742.28        29.44 o                         
  -2   2  12        931.07        977.56        18.08 o                         
  -1   2  12         42.28         48.14         1.60 o                         
   0   2  12        308.67        301.85         5.42 o                         
   1   2  12          6.69          7.62         0.90 o                         
   2   2  12         22.18         18.37         1.45 o                         
   3   2  12         34.93         58.37         3.38 o                         
   4   2  12       1074.45       1087.16        25.38 o                         
   5   2  12        103.75         94.28         3.83 o                         
   6   2  12       1183.86       1183.45        30.02 o                         
   7   2  12        138.73        117.18         4.51 o                         
   8   2  12         20.23         14.09         2.62 o                         
   9   2  12          4.84          3.79         2.85 o                         
  10   2  12         23.94         32.66         3.83 o                         
  11   2  12          0.45         -1.93         4.23 o                         
 -13   3  12          0.00          2.24         4.89 o                         
 -12   3  12          1.56          5.34         4.22 o                         
 -11   3  12          2.05          0.46         3.50 o                         
 -10   3  12          2.60          2.97         2.48 o                         
  -9   3  12        122.72        124.54         4.20 o                         
  -8   3  12         37.80         34.26         3.78 o                         
  -7   3  12        647.02        624.88        13.30 o                         
  -6   3  12          0.34          2.51         1.40 o                         
  -5   3  12         90.82         78.34         3.09 o                         
  -4   3  12        557.15        509.18        10.26 o                         
  -3   3  12         63.53         59.78         1.97 o                         
  -2   3  12         33.16         30.59         2.00 o                         
  -1   3  12         53.01         35.29         1.31 o                         
   0   3  12         69.24         59.05         1.66 o                         
   1   3  12         46.63         56.45         2.07 o                         
   2   3  12       1427.58       1434.46        31.05 o                         
   3   3  12       1829.97       1759.01        38.06 o                         
   4   3  12         55.88         49.58         2.82 o                         
   5   3  12        199.10        187.23         6.60 o                         
   6   3  12         33.22         32.01         3.48 o                         
   7   3  12        311.09        296.10        10.89 o                         
   8   3  12          3.44          8.44         3.55 o                         
   9   3  12         12.61         12.57         4.65 o                         
  10   3  12        149.32        160.41        15.20 o                         
 -12   4  12        116.96        145.73         7.07 o                         
 -11   4  12         40.03         42.57         3.74 o                         
 -10   4  12          2.05          3.49         2.71 o                         
  -9   4  12          8.00          9.74         2.35 o                         
  -8   4  12        149.78        142.56         4.28 o                         
  -7   4  12         84.08         95.63         3.26 o                         
  -6   4  12       1580.74       1655.59        32.05 o                         
  -5   4  12       1668.42       1714.47        35.02 o                         
  -4   4  12        281.67        271.65         6.29 o                         
  -3   4  12         37.37         36.93         2.52 o                         
  -2   4  12         27.45         31.99         1.75 o                         
  -1   4  12        112.43        129.54         3.13 o                         
   0   4  12        480.05        442.48         8.14 o                         
   1   4  12        421.04        393.10         7.33 o                         
   2   4  12       2446.69       2527.15        58.21 o                         
   3   4  12        623.77        639.77        16.69 o                         
   4   4  12        257.32        272.63         8.86 o                         
   5   4  12          0.23          0.19         2.27 o                         
   6   4  12         95.49         96.36         5.29 o                         
   7   4  12          1.84          1.93         3.12 o                         
   8   4  12         22.63         16.73         4.00 o                         
   9   4  12         59.87         53.22         6.87 o                         
  10   4  12        134.05        132.61        11.33 o                         
 -12   5  12          9.62         13.71        13.98 o                         
 -11   5  12         36.91         39.42         4.30 o                         
 -10   5  12          0.15          0.02         3.18 o                         
  -9   5  12          9.08          7.63         2.74 o                         
  -8   5  12        120.61        123.72         4.20 o                         
  -7   5  12        403.35        422.51        10.29 o                         
  -6   5  12          0.22         -0.24         1.97 o                         
  -5   5  12         32.80         29.66         2.28 o                         
  -4   5  12         22.02         23.45         1.95 o                         
  -3   5  12        387.00        412.73         9.67 o                         
  -2   5  12         17.76         27.46         1.89 o                         
  -1   5  12        264.93        264.83         6.22 o                         
   0   5  12        153.38        155.65         4.41 o                         
   1   5  12        255.02        260.44         5.98 o                         
   2   5  12         10.74         11.00         1.57 o                         
   3   5  12        425.35        417.99        13.99 o                         
   4   5  12         97.18         90.35         4.83 o                         
   5   5  12         56.84         58.30         4.04 o                         
   6   5  12          0.00         -0.39         2.95 o                         
   7   5  12         48.45         30.89         4.55 o                         
   8   5  12         15.74         14.01         4.77 o                         
   9   5  12         22.43         17.09         5.58 o                         
 -11   6  12         71.60         77.55         7.11 o                         
 -10   6  12         52.64         49.57         4.34 o                         
  -9   6  12          3.13          2.60         3.51 o                         
  -8   6  12         28.30         28.28         3.39 o                         
  -7   6  12         20.96         18.17         3.01 o                         
  -6   6  12          7.44          3.30         2.46 o                         
  -5   6  12        408.17        427.75        11.06 o                         
  -4   6  12        338.43        358.14         8.34 o                         
  -3   6  12        151.36        159.98         4.64 o                         
  -2   6  12         95.55         84.32         3.10 o                         
  -1   6  12         87.94         91.72         3.21 o                         
   0   6  12        548.63        531.00        11.08 o                         
   1   6  12          0.03          0.75         2.01 o                         
   2   6  12        154.19        173.00        11.61 o                         
   3   6  12        232.49        252.58         9.36 o                         
   4   6  12          4.81          5.03         2.51 o                         
   5   6  12         68.28         78.15         5.01 o                         
   6   6  12          3.83          5.54         3.52 o                         
   7   6  12         83.68         99.73         6.68 o                         
   8   6  12         22.16         32.55         5.27 o                         
  -9   7  12          0.51          0.73         4.01 o                         
  -8   7  12          1.61          0.19         3.55 o                         
  -7   7  12         24.37         27.55         3.62 o                         
  -6   7  12        190.63        203.71         6.91 o                         
  -5   7  12         17.33         13.23         2.75 o                         
  -4   7  12          1.31          0.10         2.42 o                         
  -3   7  12         11.29          7.70         2.27 o                         
  -2   7  12          9.69          6.74         2.13 o                         
  -1   7  12         14.10          6.20         1.93 o                         
   0   7  12         34.07         41.39         3.02 o                         
   1   7  12        174.89        168.10         6.36 o                         
   2   7  12         35.21         36.45         6.30 o                         
   3   7  12         42.88         42.23         4.13 o                         
   4   7  12          0.78          2.45         2.90 o                         
   5   7  12          2.66          5.80         3.59 o                         
   6   7  12         10.30         12.29         5.04 o                         
   7   7  12          7.37          5.50        12.89 o                         
  -7   8  12         28.51         31.71         4.22 o                         
  -6   8  12         11.08         12.06         3.72 o                         
  -5   8  12         93.21         99.36         5.18 o                         
  -4   8  12         33.14         35.48         4.33 o                         
  -3   8  12          0.01          0.29         2.96 o                         
  -2   8  12          6.18          9.33         2.71 o                         
  -1   8  12         38.75         44.18         3.20 o                         
   0   8  12        353.99        384.49        10.48 o                         
   1   8  12         12.81          8.16         3.70 o                         
   2   8  12         20.62         21.54         6.90 o                         
   3   8  12        351.63        404.50        21.58 o                         
   4   8  12         14.23         18.45         5.29 o                         
   5   8  12         30.42         29.04         5.50 o                         
  -4   9  12          4.14          3.63         4.24 o                         
  -3   9  12          1.21          5.13         3.72 o                         
  -2   9  12         57.84         77.42         6.36 o                         
  -1   9  12          0.12          4.00         3.33 o                         
   0   9  12         34.72         35.05         3.50 o                         
   1   9  12         22.28         28.69        10.67 o                         
 -13   1  13        139.77        123.12         7.29 o                         
 -12   1  13         18.29         16.44         4.46 o                         
 -11   1  13         43.87         51.21         4.54 o                         
 -10   1  13          3.65          9.24         2.98 o                         
  -9   1  13         90.97        104.29         4.08 o                         
  -8   1  13        120.93        110.54         3.63 o                         
  -7   1  13         54.15         50.52         2.13 o                         
  -6   1  13          8.78         10.98         1.39 o                         
  -5   1  13         11.20         10.32         1.25 o                         
  -4   1  13        296.32        249.12         5.09 o                         
  -3   1  13        449.86        470.29         8.62 o                         
  -2   1  13         10.71          5.89         0.91 o                         
  -1   1  13       2332.22       2581.54        41.90 o                         
   0   1  13        245.06        229.00         4.47 o                         
   1   1  13         41.41         62.17         2.01 o                         
   2   1  13        241.26        224.52         5.43 o                         
   3   1  13        584.53        553.46        12.36 o                         
   4   1  13        127.25        116.17         3.49 o                         
   5   1  13         32.10         25.60         1.90 o                         
   6   1  13          2.96         11.94         1.96 o                         
   7   1  13         19.49         15.67         2.41 o                         
   8   1  13        143.19        127.27         5.09 o                         
   9   1  13         71.94         65.08         4.38 o                         
  10   1  13          3.67          2.38         3.85 o                         
  11   1  13         38.81         48.19         8.96 o                         
 -13   2  13        119.57        126.21         6.82 o                         
 -12   2  13          3.00          3.70         3.94 o                         
 -11   2  13        128.50        110.92         6.35 o                         
 -10   2  13        107.00         92.74         4.56 o                         
  -9   2  13          4.47          3.40         2.32 o                         
  -8   2  13        115.82        116.69         3.96 o                         
  -7   2  13          0.82          2.39         1.63 o                         
  -6   2  13          6.68          6.47         1.45 o                         
  -5   2  13          0.24          1.88         1.20 o                         
  -4   2  13         21.35         25.34         1.33 o                         
  -3   2  13        183.45        176.48         3.46 o                         
  -2   2  13         53.48         55.50         2.30 o                         
  -1   2  13         15.37         14.62         1.20 o                         
   0   2  13         58.93         48.85         1.64 o                         
   1   2  13        489.09        472.53        10.62 o                         
   2   2  13        379.63        381.40         8.79 o                         
   3   2  13          7.96          4.95         1.53 o                         
   4   2  13          0.76          1.16         1.65 o                         
   5   2  13         40.04         40.86         3.32 o                         
   6   2  13        213.83        197.22         6.39 o                         
   7   2  13         50.44         35.10         3.84 o                         
   8   2  13         77.88         84.59         6.47 o                         
   9   2  13         50.79         53.10         5.03 o                         
  10   2  13         51.50         76.14         6.21 o                         
 -13   3  13         85.58         91.64         6.54 o                         
 -12   3  13          9.86          5.56         4.27 o                         
 -11   3  13          0.01          0.46         3.53 o                         
 -10   3  13         80.39         71.94         3.57 o                         
  -9   3  13          1.58          2.71         2.30 o                         
  -8   3  13         49.13         54.51         3.38 o                         
  -7   3  13         35.56         32.68         2.29 o                         
  -6   3  13        488.11        474.67         9.36 o                         
  -5   3  13       1392.53       1395.68        25.90 o                         
  -4   3  13          5.95          2.74         1.32 o                         
  -3   3  13         18.48         11.88         1.26 o                         
  -2   3  13        909.51        972.14        18.08 o                         
  -1   3  13         68.42         71.49         2.05 o                         
   0   3  13          4.74          6.18         1.04 o                         
   1   3  13          0.03          2.02         1.20 o                         
   2   3  13        739.28        682.80        15.26 o                         
   3   3  13       1975.57       1962.86        42.51 o                         
   4   3  13         62.65         63.67         4.18 o                         
   5   3  13         21.15         30.69         4.94 o                         
   6   3  13         63.80         63.74         4.21 o                         
   7   3  13        181.88        189.06        12.62 o                         
   8   3  13         11.92          9.12         3.76 o                         
   9   3  13          0.06          3.01         4.66 o                         
  10   3  13         66.34         92.67        10.81 o                         
 -12   4  13         47.16         41.68         4.97 o                         
 -11   4  13         21.84         18.64         3.43 o                         
 -10   4  13        144.16        153.05         5.26 o                         
  -9   4  13         25.78         23.18         2.61 o                         
  -8   4  13         52.86         53.39         2.85 o                         
  -7   4  13         39.08         38.48         2.27 o                         
  -6   4  13        879.55        918.49        20.39 o                         
  -5   4  13         14.57         12.05         1.77 o                         
  -4   4  13        173.95        169.64         4.72 o                         
  -3   4  13        511.67        500.44        11.36 o                         
  -2   4  13        106.66         80.12         2.76 o                         
  -1   4  13          9.49         13.65         1.41 o                         
   0   4  13        141.40        157.42         3.67 o                         
   1   4  13         22.97         23.04         1.90 o                         
   2   4  13        196.14        198.11         8.08 o                         
   3   4  13        210.10        212.55         6.55 o                         
   4   4  13          7.15          5.74         2.25 o                         
   5   4  13         47.52         48.99         5.68 o                         
   6   4  13        225.40        223.70         8.83 o                         
   7   4  13         11.36          9.55         3.47 o                         
   8   4  13         34.83         29.54         4.48 o                         
   9   4  13         12.06         14.53         5.44 o                         
 -11   5  13        122.82        139.85         6.13 o                         
 -10   5  13        137.19        153.66         5.84 o                         
  -9   5  13        127.46        138.40         5.12 o                         
  -8   5  13         29.30         26.67         2.54 o                         
  -7   5  13         16.02         17.12         2.62 o                         
  -6   5  13         15.74         14.79         2.29 o                         
  -5   5  13          3.03          3.04         1.85 o                         
  -4   5  13          0.70          2.95         1.74 o                         
  -3   5  13          6.34          3.25         1.71 o                         
  -2   5  13        135.10        116.71         3.83 o                         
  -1   5  13          1.02          0.90         1.36 o                         
   0   5  13          1.94          3.70         1.98 o                         
   1   5  13         19.72         12.94         2.93 o                         
   2   5  13         16.37         19.75         2.07 o                         
   3   5  13        184.10        175.36         7.13 o                         
   4   5  13       1035.74       1095.72        34.14 o                         
   5   5  13        267.92        274.76        10.32 o                         
   6   5  13         37.76         39.01         4.09 o                         
   7   5  13         64.50         75.33         6.09 o                         
   8   5  13          0.90         -2.53         4.62 o                         
   9   5  13        118.32        149.14        43.42 o                         
 -10   6  13          5.01          2.75         4.70 o                         
  -9   6  13          4.35          5.34         4.14 o                         
  -8   6  13          2.41          2.48         3.27 o                         
  -7   6  13         31.90         30.96         3.21 o                         
  -6   6  13         22.67         20.80         2.80 o                         
  -5   6  13         26.00         31.27         2.71 o                         
  -4   6  13         26.61         29.79         2.38 o                         
  -3   6  13        380.87        377.57         8.62 o                         
  -2   6  13        172.85        167.06         4.75 o                         
  -1   6  13          1.01          5.12         1.62 o                         
   0   6  13          6.44          3.36         2.14 o                         
   1   6  13         24.43         31.57         3.44 o                         
   2   6  13        163.11        162.75        13.05 o                         
   3   6  13         34.73         38.63         3.47 o                         
   4   6  13          0.20         -0.28         2.57 o                         
   5   6  13          0.04          0.48         2.99 o                         
   6   6  13          2.64         -0.91         3.47 o                         
   7   6  13         33.17         31.12         5.02 o                         
  -9   7  13         77.61         69.86         6.97 o                         
  -8   7  13         23.58         23.27         4.04 o                         
  -7   7  13         24.09         23.15         3.54 o                         
  -6   7  13         94.50        100.51         4.75 o                         
  -5   7  13          0.82          0.35         2.73 o                         
  -4   7  13          0.16         -1.13         2.57 o                         
  -3   7  13         66.98         58.63         3.17 o                         
  -2   7  13        136.60        133.35         5.20 o                         
  -1   7  13        190.52        162.02         5.17 o                         
   0   7  13          0.01         -0.03         2.73 o                         
   1   7  13          0.36         -2.45         5.28 o                         
   2   7  13         20.04         15.93         6.11 o                         
   3   7  13          0.99         -0.86         6.54 o                         
   4   7  13          0.15          0.67         3.04 o                         
   5   7  13         42.55         46.52         4.90 o                         
   6   7  13         33.03         26.93         4.96 o                         
  -7   8  13        106.90        107.73         7.41 o                         
  -6   8  13         26.50         50.24         5.08 o                         
  -5   8  13         59.92         70.03         4.83 o                         
  -4   8  13          4.23          6.69         3.27 o                         
  -3   8  13         44.31         52.31         3.71 o                         
  -2   8  13         11.75          5.86         2.69 o                         
  -1   8  13         32.25         31.86         2.91 o                         
   0   8  13          4.07          6.15         4.98 o                         
   1   8  13         18.61         18.20         6.86 o                         
   2   8  13         44.07         44.93        10.24 o                         
   3   8  13         98.91         77.49         9.65 o                         
   4   8  13         93.13        100.42         8.22 o                         
  -3   9  13         71.36         89.41         5.89 o                         
  -2   9  13        203.66        230.20         9.53 o                         
  -1   9  13          0.23          2.10         3.91 o                         
   0   9  13        265.74        317.52        28.97 o                         
 -13   0  14          4.86          9.20         7.04 o                         
 -12   0  14          0.12          3.36         5.87 o                         
 -11   0  14         82.42         78.18         6.98 o                         
 -10   0  14        275.67        291.67        15.86 o                         
  -9   0  14         52.03         45.05         4.88 o                         
  -8   0  14          0.08          1.39         2.56 o                         
  -7   0  14        418.02        456.89        13.38 o                         
  -6   0  14          0.26          3.29         1.98 o                         
  -5   0  14          4.45          4.67         1.73 o                         
  -4   0  14       1809.54       1912.83        52.22 o                         
  -3   0  14       1456.15       1418.41        38.86 o                         
  -2   0  14          0.41          2.06         1.42 o                         
  -1   0  14       1937.31       1938.56        52.89 o                         
   0   0  14        325.33        357.89        10.33 o                         
   1   0  14         60.96         58.08         3.21 o                         
   2   0  14       1532.97       1712.22        52.34 o                         
   3   0  14        432.83        428.43        13.79 o                         
   4   0  14        585.75        507.36        16.24 o                         
   5   0  14          6.31          5.73         2.43 o                         
   6   0  14        648.96        592.25        19.06 o                         
   7   0  14        726.27        630.03        23.43 o                         
   8   0  14        216.50        239.26        10.77 o                         
   9   0  14        199.53        190.70         9.90 o                         
  10   0  14          4.35          7.00         5.31 o                         
 -13   1  14         25.38         25.19         5.39 o                         
 -12   1  14         10.52          4.56         4.48 o                         
 -11   1  14        246.50        255.47         8.81 o                         
 -10   1  14         60.98         60.73         5.66 o                         
  -9   1  14         52.06         50.52         3.71 o                         
  -8   1  14         97.65        102.35         3.58 o                         
  -7   1  14        200.92        200.89         5.14 o                         
  -6   1  14        415.79        405.66         8.06 o                         
  -5   1  14        553.51        523.77        10.55 o                         
  -4   1  14         85.02         77.27         2.32 o                         
  -3   1  14        303.19        302.44         6.03 o                         
  -2   1  14        296.73        301.91         5.97 o                         
  -1   1  14        432.53        412.88         7.69 o                         
   0   1  14         84.66         81.91         2.20 o                         
   1   1  14        287.64        269.73         6.50 o                         
   2   1  14         54.61         39.93         2.01 o                         
   3   1  14         85.56         76.43         2.94 o                         
   4   1  14        185.73        181.20         4.83 o                         
   5   1  14          0.02          1.11         1.64 o                         
   6   1  14         25.58         25.95         2.71 o                         
   7   1  14         33.85         32.17         3.63 o                         
   8   1  14         87.31         87.97         4.27 o                         
   9   1  14         12.88         10.32         3.48 o                         
  10   1  14        143.58        173.86         7.76 o                         
 -13   2  14         78.04         78.99         6.01 o                         
 -12   2  14         22.48         14.86         4.28 o                         
 -11   2  14          4.80          6.58         3.56 o                         
 -10   2  14        125.27        127.11         4.60 o                         
  -9   2  14         37.30         35.71         2.85 o                         
  -8   2  14         56.70         49.97         2.71 o                         
  -7   2  14        288.21        276.30         6.29 o                         
  -6   2  14        188.27        179.17         5.37 o                         
  -5   2  14       2147.44       2265.23        41.69 o                         
  -4   2  14        156.54        174.19         3.89 o                         
  -3   2  14         87.32         82.31         2.18 o                         
  -2   2  14        145.84        144.49         3.53 o                         
  -1   2  14         89.48         87.71         3.09 o                         
   0   2  14        366.35        355.71         8.02 o                         
   1   2  14        221.66        199.21         5.01 o                         
   2   2  14        120.50         91.39         3.29 o                         
   3   2  14       1105.61       1068.51        25.05 o                         
   4   2  14        283.04        276.10         7.30 o                         
   5   2  14        308.93        297.84         8.56 o                         
   6   2  14          7.59          8.56         2.44 o                         
   7   2  14         16.81         18.61         3.17 o                         
   8   2  14         13.38         13.99         3.74 o                         
   9   2  14         24.18         27.24         4.55 o                         
  10   2  14        146.17        157.75        10.20 o                         
 -13   3  14          9.89          6.97         6.47 o                         
 -12   3  14         98.30         97.96         5.92 o                         
 -11   3  14          0.22         -0.67         3.13 o                         
 -10   3  14         21.23         18.08         2.80 o                         
  -9   3  14          2.02          2.60         2.40 o                         
  -8   3  14        192.50        200.04         5.78 o                         
  -7   3  14          9.29          6.78         2.01 o                         
  -6   3  14         67.55         64.13         4.75 o                         
  -5   3  14          0.09          1.24         1.32 o                         
  -4   3  14        170.49        176.88         4.93 o                         
  -3   3  14        498.26        491.32        10.03 o                         
  -2   3  14          2.87          5.07         1.27 o                         
  -1   3  14          0.05          0.60         1.10 o                         
   0   3  14        647.32        634.70        14.18 o                         
   1   3  14         61.56         42.06         2.13 o                         
   2   3  14        652.36        595.93        13.48 o                         
   3   3  14        429.26        416.12        10.44 o                         
   4   3  14        206.26        186.01         7.29 o                         
   5   3  14        693.38        648.81        20.80 o                         
   6   3  14          8.92          7.60         2.96 o                         
   7   3  14         19.75         23.20         3.71 o                         
   8   3  14        168.63        184.34        10.51 o                         
   9   3  14         22.96         20.51         5.28 o                         
  10   3  14          2.74         13.30        12.48 o                         
 -12   4  14         25.55         29.70         4.99 o                         
 -11   4  14          5.31          7.72         3.35 o                         
 -10   4  14          3.97          3.04         2.81 o                         
  -9   4  14        125.31        122.65         4.40 o                         
  -8   4  14          0.36          0.61         2.16 o                         
  -7   4  14        818.78        851.07        17.91 o                         
  -6   4  14       1094.83       1122.64        26.52 o                         
  -5   4  14        341.62        351.52         8.52 o                         
  -4   4  14        711.13        746.56        19.22 o                         
  -3   4  14          0.02          1.37         1.55 o                         
  -2   4  14          0.13          0.42         1.46 o                         
  -1   4  14          5.49          8.41         1.51 o                         
   0   4  14        807.44        834.65        21.25 o                         
   1   4  14        185.44        174.68         5.67 o                         
   2   4  14         27.33         27.46         2.34 o                         
   3   4  14        724.12        769.03        19.90 o                         
   4   4  14         59.10         61.77         4.16 o                         
   5   4  14         20.13         17.84         3.06 o                         
   6   4  14        407.05        406.50        14.19 o                         
   7   4  14          3.11          2.19         3.60 o                         
   8   4  14        106.79        115.60        10.59 o                         
   9   4  14         34.75         42.06         6.24 o                         
 -11   5  14         38.23         47.79         4.92 o                         
 -10   5  14          0.17          1.05         3.18 o                         
  -9   5  14         75.10         81.77         4.06 o                         
  -8   5  14          0.51         -0.07         2.84 o                         
  -7   5  14        115.14        115.35         4.79 o                         
  -6   5  14        389.79        378.02         9.53 o                         
  -5   5  14        165.71        166.40         4.76 o                         
  -4   5  14         48.86         52.36         5.06 o                         
  -3   5  14          0.87          0.08         1.76 o                         
  -2   5  14         32.17         24.22         1.99 o                         
  -1   5  14        131.23         94.27         3.48 o                         
   0   5  14         17.25         19.19         3.20 o                         
   1   5  14        529.34        548.83        18.42 o                         
   2   5  14          2.23          3.18         1.87 o                         
   3   5  14          2.18          6.50         2.40 o                         
   4   5  14        111.82        106.23        11.24 o                         
   5   5  14        286.43        312.43        20.37 o                         
   6   5  14         71.39         84.52         6.26 o                         
   7   5  14          0.20          2.77         4.29 o                         
   8   5  14         66.54         74.10        10.43 o                         
 -10   6  14         34.71         33.39         5.19 o                         
  -9   6  14         11.36         13.13         4.28 o                         
  -8   6  14          2.79          5.63         3.57 o                         
  -7   6  14          0.72         -1.79         3.13 o                         
  -6   6  14        113.16        120.36         4.95 o                         
  -5   6  14         25.95         31.61         2.74 o                         
  -4   6  14          0.21          0.55         2.04 o                         
  -3   6  14         10.84         10.95         2.11 o                         
  -2   6  14        139.07        126.90         4.09 o                         
  -1   6  14         24.62         27.84         2.23 o                         
   0   6  14        131.40        118.91         5.28 o                         
   1   6  14         59.48         53.72         3.82 o                         
   2   6  14         42.15         32.94         4.48 o                         
   3   6  14         37.85         40.96         4.75 o                         
   4   6  14         17.14         13.99         3.03 o                         
   5   6  14         82.87         68.87         4.90 o                         
   6   6  14          5.19          2.92         3.97 o                         
   7   6  14          4.35          0.07         4.46 o                         
  -9   7  14         17.12         23.78         7.37 o                         
  -8   7  14          4.09          7.58         4.49 o                         
  -7   7  14         88.09         77.52         4.96 o                         
  -6   7  14         27.65         37.57         3.71 o                         
  -5   7  14         19.74         15.57         3.04 o                         
  -4   7  14         25.72         25.23         2.98 o                         
  -3   7  14         65.87         57.93         3.24 o                         
  -2   7  14         10.13          5.59         2.28 o                         
  -1   7  14          3.88          2.75         2.16 o                         
   0   7  14         61.80         66.49         5.65 o                         
   1   7  14          1.11          1.64         5.71 o                         
   2   7  14         10.38         14.11         6.57 o                         
   3   7  14         22.13         18.52         7.35 o                         
   4   7  14         31.97         30.12         3.95 o                         
   5   7  14         18.50         25.03         4.38 o                         
   6   7  14         46.94         49.92         5.86 o                         
  -7   8  14         23.87         20.96        10.00 o                         
  -6   8  14         46.08         50.99         4.96 o                         
  -5   8  14         33.55         31.92         4.04 o                         
  -4   8  14         71.74         79.92         4.49 o                         
  -3   8  14         45.97         55.32         3.93 o                         
  -2   8  14        189.32        221.66         8.82 o                         
  -1   8  14         15.92          8.75         2.85 o                         
   0   8  14          7.23          5.52         6.68 o                         
   1   8  14          8.27          6.63         6.90 o                         
   2   8  14          5.07         12.95         7.65 o                         
   3   8  14          6.06          4.41         7.87 o                         
 -13   1  15          2.55          3.80         5.14 o                         
 -12   1  15         65.88         71.04         5.73 o                         
 -11   1  15         57.35         59.79         7.08 o                         
 -10   1  15        170.90        169.96         6.70 o                         
  -9   1  15         29.01         26.77         2.75 o                         
  -8   1  15          5.76          5.33         2.07 o                         
  -7   1  15          7.51         12.10         1.79 o                         
  -6   1  15          3.14          1.30         1.45 o                         
  -5   1  15        255.93        248.15         5.51 o                         
  -4   1  15        192.19        211.74         6.38 o                         
  -3   1  15        352.86        367.58         7.55 o                         
  -2   1  15         66.04         60.84         2.28 o                         
  -1   1  15       1032.53       1032.41        19.22 o                         
   0   1  15        378.27        378.17         7.39 o                         
   1   1  15        304.94        280.12         5.93 o                         
   2   1  15         52.03         54.29         2.24 o                         
   3   1  15         22.33         17.87         1.61 o                         
   4   1  15        122.87        121.37         3.81 o                         
   5   1  15        574.52        516.04        11.82 o                         
   6   1  15         14.63         10.12         2.13 o                         
   7   1  15        277.59        261.09         9.49 o                         
   8   1  15          3.34          3.30         2.79 o                         
   9   1  15         41.17         46.06         4.25 o                         
  10   1  15         15.05         13.13         4.38 o                         
 -13   2  15         31.00         30.61         5.55 o                         
 -12   2  15          6.42          8.03         4.58 o                         
 -11   2  15          1.63          0.02         4.02 o                         
 -10   2  15         10.96         12.30         2.87 o                         
  -9   2  15         29.80         23.26         2.65 o                         
  -8   2  15          5.06          7.29         2.16 o                         
  -7   2  15        220.71        197.24         5.88 o                         
  -6   2  15        429.68        396.19         8.40 o                         
  -5   2  15        190.81        189.37         4.31 o                         
  -4   2  15         32.20         40.00         2.02 o                         
  -3   2  15          6.89         12.26         1.11 o                         
  -2   2  15         87.16         84.53         2.77 o                         
  -1   2  15         21.99         24.31         1.63 o                         
   0   2  15         73.93         67.49         2.49 o                         
   1   2  15        240.61        223.83         7.03 o                         
   2   2  15        113.07         97.12         3.84 o                         
   3   2  15          0.36          1.79         1.73 o                         
   4   2  15         42.02         51.77         4.00 o                         
   5   2  15         77.88         78.40         4.86 o                         
   6   2  15         21.19         13.68         2.66 o                         
   7   2  15         28.06         23.83         3.41 o                         
   8   2  15          2.11          3.88         3.91 o                         
   9   2  15         40.28         36.94         5.51 o                         
  10   2  15          0.13          0.41         8.62 o                         
 -12   3  15         34.03         28.67         4.76 o                         
 -11   3  15          0.83          0.18         3.18 o                         
 -10   3  15          4.12          2.93         2.73 o                         
  -9   3  15          0.39          0.68         2.41 o                         
  -8   3  15          3.29          4.76         2.30 o                         
  -7   3  15          0.01          1.54         2.01 o                         
  -6   3  15          0.27          4.21         1.68 o                         
  -5   3  15         99.43         91.01         2.65 o                         
  -4   3  15         23.79         26.58         1.88 o                         
  -3   3  15          2.81          8.27         1.55 o                         
  -2   3  15        133.33        132.02         3.50 o                         
  -1   3  15          3.79          2.39         1.38 o                         
   0   3  15        162.01        154.25         4.08 o                         
   1   3  15         73.53         75.23         3.01 o                         
   2   3  15        147.84        151.62         4.67 o                         
   3   3  15        294.81        291.18         9.21 o                         
   4   3  15        161.29        174.51        11.35 o                         
   5   3  15          2.22          3.89         2.75 o                         
   6   3  15        432.67        455.70        15.58 o                         
   7   3  15         37.43         35.16         4.24 o                         
   8   3  15         28.85         20.28         4.70 o                         
   9   3  15        358.50        416.81        17.66 o                         
 -12   4  15         74.36         70.27         5.79 o                         
 -11   4  15         81.26         83.71         4.34 o                         
 -10   4  15          1.25         -1.03         2.78 o                         
  -9   4  15         72.63         62.01         3.37 o                         
  -8   4  15        167.91        166.47         5.04 o                         
  -7   4  15         31.13         33.15         2.63 o                         
  -6   4  15        169.27        175.42         5.76 o                         
  -5   4  15       1022.73       1065.34        25.20 o                         
  -4   4  15        467.72        486.25        12.10 o                         
  -3   4  15          8.17         11.01         1.84 o                         
  -2   4  15        299.51        299.85         7.38 o                         
  -1   4  15        180.01        149.52         4.86 o                         
   0   4  15          9.78         10.36         1.84 o                         
   1   4  15          4.22          3.96         1.80 o                         
   2   4  15        132.62        131.42         4.95 o                         
   3   4  15         68.53         84.85         4.70 o                         
   4   4  15          2.01          0.14         2.51 o                         
   5   4  15        380.49        380.26        13.21 o                         
   6   4  15         24.40         33.16         3.94 o                         
   7   4  15         57.41         70.68         5.31 o                         
   8   4  15          0.94          1.20         4.45 o                         
   9   4  15         22.96         17.10        13.71 o                         
 -11   5  15         25.19         29.25         4.25 o                         
 -10   5  15         16.31         13.12         3.40 o                         
  -9   5  15          3.25          4.49         3.31 o                         
  -8   5  15         46.17         43.96         3.63 o                         
  -7   5  15         16.02         13.97         2.84 o                         
  -6   5  15        710.68        753.82        18.40 o                         
  -5   5  15        474.00        474.98        12.08 o                         
  -4   5  15        205.25        217.09         6.61 o                         
  -3   5  15          1.19          0.69         1.99 o                         
  -2   5  15        571.55        494.61        12.31 o                         
  -1   5  15         34.88         27.18         2.35 o                         
   0   5  15         54.33         47.72         3.87 o                         
   1   5  15         34.23         34.01         2.48 o                         
   2   5  15          0.48         -1.19         2.07 o                         
   3   5  15        159.66        157.55         6.98 o                         
   4   5  15        174.61        184.15         7.83 o                         
   5   5  15         26.70         33.15         7.35 o                         
   6   5  15        156.78        148.57         8.35 o                         
   7   5  15         17.58         20.76         4.90 o                         
   8   5  15         10.01         12.44         8.91 o                         
 -10   6  15         27.38         31.93         4.99 o                         
  -9   6  15          0.31          1.12         4.18 o                         
  -8   6  15        168.70        161.12         6.89 o                         
  -7   6  15          8.51          8.04         3.46 o                         
  -6   6  15        102.93        101.26         4.57 o                         
  -5   6  15          4.91          2.10         2.59 o                         
  -4   6  15          1.23          4.85         2.30 o                         
  -3   6  15         96.62         91.72         4.26 o                         
  -2   6  15          9.38         10.56         2.18 o                         
  -1   6  15         11.33         10.88         2.30 o                         
   0   6  15          7.38          7.08         3.59 o                         
   1   6  15        100.39        107.64         5.62 o                         
   2   6  15          3.39          6.14         2.15 o                         
   3   6  15        100.27        115.36         7.50 o                         
   4   6  15        211.27        237.04        12.38 o                         
   5   6  15        581.56        634.22        21.19 o                         
   6   6  15          0.61          4.61         4.33 o                         
   7   6  15          2.25         10.81         9.48 o                         
  -8   7  15          9.59          9.08         4.43 o                         
  -7   7  15        164.40        189.28         7.81 o                         
  -6   7  15         90.82         84.71         4.92 o                         
  -5   7  15          0.22          0.87         3.26 o                         
  -4   7  15        249.31        266.66         8.79 o                         
  -3   7  15        132.01        128.84         5.17 o                         
  -2   7  15          9.19          5.66         2.57 o                         
  -1   7  15         20.76         17.11         2.83 o                         
   0   7  15         84.57         90.86         6.46 o                         
   1   7  15        146.64        139.84        11.36 o                         
   2   7  15          2.67          3.61         6.76 o                         
   3   7  15          7.42          5.90         7.22 o                         
   4   7  15          0.63          2.60         3.40 o                         
   5   7  15          0.78         -0.65         4.10 o                         
  -6   8  15          7.20          9.93         9.70 o                         
  -5   8  15         27.62         56.86         4.71 o                         
  -4   8  15         60.12         72.36         4.87 o                         
  -3   8  15          0.37         -0.33         3.34 o                         
  -2   8  15          2.56          5.77         3.35 o                         
  -1   8  15         29.29         25.38         3.35 o                         
   0   8  15         93.36         88.71         9.85 o                         
   1   8  15        105.28        110.00        10.78 o                         
   2   8  15          0.34         -0.09         8.11 o                         
   3   8  15         69.04         80.40        19.95 o                         
 -13   0  16         37.41         29.81         7.87 o                         
 -12   0  16          0.12         -2.60         5.88 o                         
 -11   0  16         13.44          7.75         5.42 o                         
 -10   0  16          4.10          2.51         4.44 o                         
  -9   0  16        783.25        840.11        26.88 o                         
  -8   0  16        277.50        277.53         9.11 o                         
  -7   0  16         46.06         42.68         3.14 o                         
  -6   0  16         81.69         91.13         4.48 o                         
  -5   0  16        118.16        123.45         4.75 o                         
  -4   0  16        239.30        263.70         8.14 o                         
  -3   0  16        589.79        618.03        19.58 o                         
  -2   0  16       1300.82       1475.12        45.26 o                         
  -1   0  16        652.93        713.47        20.02 o                         
   0   0  16         26.72         24.77         2.19 o                         
   1   0  16        476.40        466.85        15.00 o                         
   2   0  16        469.17        447.29        14.47 o                         
   3   0  16        208.73        202.13         7.44 o                         
   4   0  16         38.62         29.96         3.03 o                         
   5   0  16        384.20        300.54        10.55 o                         
   6   0  16        406.53        350.20        13.97 o                         
   7   0  16        150.74        145.36         7.80 o                         
   8   0  16          2.00          5.86         4.21 o                         
   9   0  16        301.77        291.38        13.47 o                         
 -13   1  16         12.27         12.88         5.56 o                         
 -12   1  16         37.50         42.84         5.39 o                         
 -11   1  16          9.83         10.88         3.99 o                         
 -10   1  16        230.99        220.88         7.87 o                         
  -9   1  16        150.86        156.73         5.38 o                         
  -8   1  16          5.64          5.13         2.17 o                         
  -7   1  16          1.93          4.89         1.73 o                         
  -6   1  16        128.39        112.20         3.39 o                         
  -5   1  16        166.70        148.98         3.84 o                         
  -4   1  16        159.42        139.11         3.54 o                         
  -3   1  16        366.40        380.73         8.77 o                         
  -2   1  16         53.32         54.95         2.23 o                         
  -1   1  16          1.37          3.04         1.16 o                         
   0   1  16         20.01         21.84         1.56 o                         
   1   1  16         23.13         21.40         2.43 o                         
   2   1  16         13.93         14.38         1.56 o                         
   3   1  16         91.39         91.88         3.50 o                         
   4   1  16         29.15         19.99         1.98 o                         
   5   1  16         87.45         83.64         3.27 o                         
   6   1  16         81.15         75.73         5.33 o                         
   7   1  16         19.11         14.53         2.77 o                         
   8   1  16          6.68          7.03         3.02 o                         
   9   1  16         17.73         16.87         3.95 o                         
 -13   2  16          7.18          5.33         6.19 o                         
 -12   2  16         65.11         69.53         5.85 o                         
 -11   2  16          6.79          4.33         4.09 o                         
 -10   2  16         22.01         16.32         3.19 o                         
  -9   2  16        110.27         98.67         4.12 o                         
  -8   2  16        427.95        469.79        11.21 o                         
  -7   2  16        538.81        536.24        11.68 o                         
  -6   2  16         40.98         43.01         2.37 o                         
  -5   2  16        168.95        188.58         4.53 o                         
  -4   2  16        354.13        349.32         7.38 o                         
  -3   2  16        402.39        408.57         8.81 o                         
  -2   2  16          9.23          7.65         1.74 o                         
  -1   2  16        318.19        278.46         6.74 o                         
   0   2  16        615.73        564.71        12.04 o                         
   1   2  16        437.52        359.09         8.48 o                         
   2   2  16        356.82        339.83         8.72 o                         
   3   2  16        246.81        254.76         6.93 o                         
   4   2  16         17.54         12.17         2.21 o                         
   5   2  16        442.74        443.36        12.19 o                         
   6   2  16         31.30         24.21         3.28 o                         
   7   2  16         11.16         10.24         3.48 o                         
   8   2  16          0.77          1.78         4.05 o                         
   9   2  16         81.30         80.82         7.07 o                         
 -12   3  16         27.11         23.93         4.89 o                         
 -11   3  16          0.00          1.20         3.24 o                         
 -10   3  16         29.79         21.13         3.07 o                         
  -9   3  16        151.84        148.12         5.35 o                         
  -8   3  16        754.99        795.83        18.03 o                         
  -7   3  16          1.95          4.25         2.09 o                         
  -6   3  16        124.19        117.60         3.64 o                         
  -5   3  16          4.15          3.09         1.83 o                         
  -4   3  16       1049.73       1050.67        21.85 o                         
  -3   3  16        242.58        232.60         5.98 o                         
  -2   3  16         23.77         23.68         2.01 o                         
  -1   3  16        110.62         96.84         3.21 o                         
   0   3  16        940.60       1000.18        25.38 o                         
   1   3  16         23.08         24.45         1.99 o                         
   2   3  16        233.48        228.10         9.11 o                         
   3   3  16         36.68         35.64         3.03 o                         
   4   3  16        340.81        333.47        13.25 o                         
   5   3  16          1.31          0.90         2.92 o                         
   6   3  16        131.75        127.29         6.64 o                         
   7   3  16         30.09         29.86         4.25 o                         
   8   3  16         28.84         29.30         5.24 o                         
   9   3  16         18.93         13.63         7.21 o                         
 -12   4  16          0.44          1.45         6.03 o                         
 -11   4  16          0.37          3.74         3.50 o                         
 -10   4  16         23.72         18.30         3.14 o                         
  -9   4  16          0.01          1.55         2.59 o                         
  -8   4  16        452.56        465.62        11.27 o                         
  -7   4  16         47.09         37.63         3.40 o                         
  -6   4  16        172.87        178.93         5.77 o                         
  -5   4  16         39.84         40.33         2.82 o                         
  -4   4  16         21.88         22.81         2.39 o                         
  -3   4  16         67.27         68.92         3.23 o                         
  -2   4  16         40.05         46.58         4.27 o                         
  -1   4  16          3.33          3.52         1.86 o                         
   0   4  16        161.00        180.19         5.51 o                         
   1   4  16         36.69         27.41         2.46 o                         
   2   4  16        427.07        453.15        13.59 o                         
   3   4  16         68.76         64.02         4.27 o                         
   4   4  16        206.35        196.42         8.20 o                         
   5   4  16        395.56        395.33        13.92 o                         
   6   4  16         19.97         18.10         3.84 o                         
   7   4  16        117.12        135.63         7.36 o                         
   8   4  16         73.56         79.48         6.36 o                         
 -11   5  16          6.26          5.53         4.11 o                         
 -10   5  16          0.96          3.13         3.29 o                         
  -9   5  16         65.51         68.47         4.99 o                         
  -8   5  16         38.13         42.22         3.77 o                         
  -7   5  16        113.94        107.86         4.84 o                         
  -6   5  16          1.97          5.35         2.69 o                         
  -5   5  16          0.89          0.74         2.44 o                         
  -4   5  16          8.64         14.47         2.43 o                         
  -3   5  16         60.70         48.84         3.10 o                         
  -2   5  16         55.81         42.58         3.06 o                         
  -1   5  16         28.57         24.66         2.45 o                         
   0   5  16         56.17         52.70         4.23 o                         
   1   5  16        299.72        299.79         8.75 o                         
   2   5  16        168.51        173.28         6.87 o                         
   3   5  16         94.84         99.97         7.92 o                         
   4   5  16         24.58         20.10         3.59 o                         
   5   5  16         36.03         32.51         4.36 o                         
   6   5  16         23.29         15.12         5.90 o                         
   7   5  16         27.17         43.43         6.01 o                         
 -10   6  16        122.67        131.48         7.84 o                         
  -9   6  16          0.00         -1.07         4.36 o                         
  -8   6  16         19.31         21.14         4.06 o                         
  -7   6  16          0.01          1.57         3.26 o                         
  -6   6  16         11.15         11.52         3.05 o                         
  -5   6  16          0.01          0.51         2.67 o                         
  -4   6  16        458.24        482.72        18.44 o                         
  -3   6  16         15.27         13.26         2.58 o                         
  -2   6  16         18.25         17.10         3.73 o                         
  -1   6  16        125.36        115.09         5.22 o                         
   0   6  16          0.01          0.08         2.04 o                         
   1   6  16         35.04         29.19         4.26 o                         
   2   6  16        205.82        198.89         7.36 o                         
   3   6  16         32.09         33.79         3.55 o                         
   4   6  16        148.60        149.06         7.32 o                         
   5   6  16         73.31         72.40         5.50 o                         
   6   6  16         32.14         44.17         5.58 o                         
  -8   7  16          5.51          5.74         5.27 o                         
  -7   7  16         50.13         58.48         5.10 o                         
  -6   7  16         29.43         21.31         4.07 o                         
  -5   7  16          2.58          1.00         3.31 o                         
  -4   7  16         53.47         51.13         4.26 o                         
  -3   7  16          0.40          2.93         3.13 o                         
  -2   7  16          8.78          7.52         2.92 o                         
  -1   7  16          2.42          0.66         2.47 o                         
   0   7  16         96.29        102.50         6.94 o                         
   1   7  16          6.12          4.20         6.70 o                         
   2   7  16        146.77        170.70        11.39 o                         
   3   7  16         87.00         98.85         5.88 o                         
   4   7  16         30.26         33.71         4.18 o                         
  -5   8  16          0.23          0.68         4.43 o                         
  -4   8  16         13.18         13.76         4.25 o                         
  -3   8  16        167.66        210.45        10.84 o                         
  -2   8  16         34.17         34.97         4.00 o                         
  -1   8  16         36.25         34.96         3.64 o                         
   0   8  16         99.36        102.96        10.71 o                         
   1   8  16          1.66          4.15         7.93 o                         
   2   8  16          0.23         -4.07        12.48 o                         
 -13   1  17          2.13          0.19         6.53 o                         
 -12   1  17        206.96        245.29         9.60 o                         
 -11   1  17         17.75         12.11         4.06 o                         
 -10   1  17          3.83          4.57         3.38 o                         
  -9   1  17          0.00          0.63         2.58 o                         
  -8   1  17         77.52         79.88         4.57 o                         
  -7   1  17        409.59        402.86         8.64 o                         
  -6   1  17        131.71        112.02         3.43 o                         
  -5   1  17          6.82          3.94         1.53 o                         
  -4   1  17         18.08         18.31         1.78 o                         
  -3   1  17        102.64         92.02         3.33 o                         
  -2   1  17        260.18        275.77         6.66 o                         
  -1   1  17         51.81         59.67         2.20 o                         
   0   1  17       1377.08       1535.37        31.42 o                         
   1   1  17          0.27          3.19         1.36 o                         
   2   1  17         86.64         76.39         2.86 o                         
   3   1  17         74.24         68.02         3.24 o                         
   4   1  17         44.54         45.47         3.09 o                         
   5   1  17          3.88          0.39         2.04 o                         
   6   1  17        323.99        283.81         7.80 o                         
   7   1  17        520.54        478.44        13.12 o                         
   8   1  17          5.44          4.65         3.28 o                         
   9   1  17         28.66         44.20         5.47 o                         
 -12   2  17         11.11         21.05         5.28 o                         
 -11   2  17         56.08         54.40         5.12 o                         
 -10   2  17        130.03        136.30         5.61 o                         
  -9   2  17        879.64        930.98        20.97 o                         
  -8   2  17       1034.16       1071.49        23.80 o                         
  -7   2  17         27.15         25.32         2.29 o                         
  -6   2  17        237.24        253.63         6.23 o                         
  -5   2  17        112.81         95.68         3.08 o                         
  -4   2  17         23.57         32.75         3.27 o                         
  -3   2  17         81.50         98.31         3.85 o                         
  -2   2  17          0.02          1.27         1.60 o                         
  -1   2  17        168.07        143.22         4.29 o                         
   0   2  17        410.38        403.29         8.88 o                         
   1   2  17        548.61        551.61        11.81 o                         
   2   2  17       1196.95       1187.33        26.08 o                         
   3   2  17         11.23         14.04         2.21 o                         
   4   2  17         44.39         40.98         2.87 o                         
   5   2  17         51.90         61.28         3.60 o                         
   6   2  17          2.18          1.19         3.22 o                         
   7   2  17         20.50         11.78         3.81 o                         
   8   2  17         35.63         35.67         5.53 o                         
   9   2  17        111.65        138.59        14.38 o                         
 -12   3  17         36.52         45.39         5.41 o                         
 -11   3  17         12.57         11.96         3.54 o                         
 -10   3  17          3.69          2.98         2.99 o                         
  -9   3  17         21.01         16.61         2.94 o                         
  -8   3  17         11.43         12.65         2.61 o                         
  -7   3  17        132.39        131.25         4.38 o                         
  -6   3  17         58.36         69.96         3.31 o                         
  -5   3  17          9.07          9.65         2.05 o                         
  -4   3  17        364.65        363.16         9.36 o                         
  -3   3  17         11.13          6.04         1.93 o                         
  -2   3  17         55.55         71.37         3.92 o                         
  -1   3  17        480.56        469.44        11.63 o                         
   0   3  17         43.30         52.60         2.75 o                         
   1   3  17        539.37        562.79        16.26 o                         
   2   3  17          4.04          3.42         2.30 o                         
   3   3  17        257.62        248.83         8.37 o                         
   4   3  17         76.67         80.07         4.76 o                         
   5   3  17         29.90         26.63         3.70 o                         
   6   3  17         21.64         38.00         4.36 o                         
   7   3  17          0.61          0.21         4.04 o                         
   8   3  17          5.37         -0.15         5.03 o                         
 -11   4  17          1.09          1.75         3.69 o                         
 -10   4  17         12.38         12.54         3.41 o                         
  -9   4  17          0.12          1.41         2.91 o                         
  -8   4  17         13.26         11.46         2.65 o                         
  -7   4  17          8.47         10.71         3.07 o                         
  -6   4  17          2.61         -0.15         2.50 o                         
  -5   4  17        149.01        154.99         5.34 o                         
  -4   4  17        124.34        127.14         5.15 o                         
  -3   4  17         77.75         87.56         4.05 o                         
  -2   4  17        200.36        210.77         6.75 o                         
  -1   4  17          4.17          5.32         2.08 o                         
   0   4  17        116.71        121.67         5.32 o                         
   1   4  17        292.28        312.05         9.00 o                         
   2   4  17         98.15        104.85         6.26 o                         
   3   4  17          5.83          6.25         2.83 o                         
   4   4  17        183.09        183.72         7.97 o                         
   5   4  17         44.94         43.98         4.32 o                         
   6   4  17         38.06         29.50         4.42 o                         
   7   4  17        160.04        192.92         9.39 o                         
   8   4  17          0.64         -2.15         9.06 o                         
 -11   5  17         64.72         50.82        15.88 o                         
 -10   5  17          0.07          0.20         4.27 o                         
  -9   5  17          1.20          0.24         3.68 o                         
  -8   5  17          3.69          3.74         3.36 o                         
  -7   5  17          6.40          4.61         2.95 o                         
  -6   5  17        274.81        286.46         9.02 o                         
  -5   5  17         46.81         50.22         3.38 o                         
  -4   5  17          6.39          4.78         2.73 o                         
  -3   5  17        124.19        108.56         5.67 o                         
  -2   5  17          0.67          3.75         2.39 o                         
  -1   5  17         99.81         93.16         4.21 o                         
   0   5  17         24.33         17.23         2.38 o                         
   1   5  17        149.60        148.08         5.60 o                         
   2   5  17        435.03        470.52        14.22 o                         
   3   5  17        112.95        116.20         6.77 o                         
   4   5  17         53.35         62.92         5.07 o                         
   5   5  17         59.65         52.24         5.56 o                         
   6   5  17         16.50         18.77         4.94 o                         
   7   5  17          1.27          2.86         8.50 o                         
  -9   6  17          3.09          4.17         4.54 o                         
  -8   6  17         14.06         18.90         4.29 o                         
  -7   6  17         22.93         17.40         3.56 o                         
  -6   6  17         67.93         67.75         4.19 o                         
  -5   6  17        208.84        245.78        10.47 o                         
  -4   6  17        320.54        371.50        12.54 o                         
  -3   6  17         62.10         58.64         3.99 o                         
  -2   6  17         11.51          7.62         3.19 o                         
  -1   6  17         14.87         13.38         2.65 o                         
   0   6  17        104.68        109.22         4.83 o                         
   1   6  17         17.77         10.97         4.18 o                         
   2   6  17       1071.67       1192.90        33.57 o                         
   3   6  17        320.41        385.66        12.72 o                         
   4   6  17         43.57         42.51         4.47 o                         
   5   6  17         17.44         13.54         4.64 o                         
  -8   7  17         23.42         26.80        15.40 o                         
  -7   7  17         11.63         12.10         4.41 o                         
  -6   7  17          1.14          2.91         3.82 o                         
  -5   7  17        151.49        173.81         7.74 o                         
  -4   7  17        179.12        186.13         8.83 o                         
  -3   7  17         45.08         34.77         3.74 o                         
  -2   7  17          6.90          4.69         2.97 o                         
  -1   7  17        106.98         92.84         4.97 o                         
   0   7  17         31.58         25.99         5.56 o                         
   1   7  17          8.15         10.14         7.05 o                         
   2   7  17         11.20         16.59         6.82 o                         
   3   7  17          6.73          9.31         3.34 o                         
   4   7  17         38.70         39.99         4.70 o                         
  -4   8  17          2.44          2.37         4.96 o                         
  -3   8  17         18.75         20.81         4.50 o                         
  -2   8  17         81.78        111.88         7.12 o                         
  -1   8  17          8.21          5.87         6.18 o                         
   0   8  17         97.66        102.28        10.97 o                         
 -13   0  18         58.17         55.26        11.29 o                         
 -12   0  18         51.62         55.48         7.83 o                         
 -11   0  18         67.11         63.56         7.09 o                         
 -10   0  18         13.39         16.23         5.28 o                         
  -9   0  18          0.52         -0.99         3.97 o                         
  -8   0  18         17.30         20.75         3.23 o                         
  -7   0  18        209.60        216.02         7.64 o                         
  -6   0  18          4.24          3.34         2.40 o                         
  -5   0  18         34.42         39.64         3.29 o                         
  -4   0  18        105.77         93.85         4.69 o                         
  -3   0  18         27.04         21.92         2.69 o                         
  -2   0  18        901.40        988.00        30.74 o                         
  -1   0  18        274.56        273.80         8.53 o                         
   0   0  18       1731.37       1696.37        52.15 o                         
   1   0  18        537.17        552.57        15.79 o                         
   2   0  18         65.81         62.02         4.90 o                         
   3   0  18          0.41         -0.40         2.48 o                         
   4   0  18        108.59        108.86         5.85 o                         
   5   0  18          3.74          4.60         3.08 o                         
   6   0  18          7.17          5.74         3.74 o                         
   7   0  18        124.54        117.47         7.35 o                         
   8   0  18          2.74          7.41         4.99 o                         
   9   0  18         89.18        102.18        10.48 o                         
 -12   1  18          9.21          6.26         4.75 o                         
 -11   1  18         89.46         84.99         6.11 o                         
 -10   1  18          2.08          4.62         3.55 o                         
  -9   1  18        103.89        117.89         4.83 o                         
  -8   1  18        251.56        271.36         6.92 o                         
  -7   1  18         50.07         48.32         2.52 o                         
  -6   1  18         44.63         47.78         2.34 o                         
  -5   1  18         27.62         27.50         2.13 o                         
  -4   1  18         54.28         52.30         3.88 o                         
  -3   1  18         78.29         84.27         3.06 o                         
  -2   1  18         13.92         15.91         1.73 o                         
  -1   1  18          0.78          0.39         1.35 o                         
   0   1  18        735.14        715.18        14.25 o                         
   1   1  18        263.93        239.85         5.44 o                         
   2   1  18         56.25         47.17         2.37 o                         
   3   1  18          7.50          7.21         1.79 o                         
   4   1  18         66.48         68.18         3.80 o                         
   5   1  18          9.43          6.06         2.13 o                         
   6   1  18         69.84         77.00         3.71 o                         
   7   1  18         67.95         64.78         4.01 o                         
   8   1  18        133.22        155.59         7.12 o                         
 -12   2  18          6.88          9.04         5.17 o                         
 -11   2  18          3.21          1.72         4.48 o                         
 -10   2  18         13.83         15.34         3.26 o                         
  -9   2  18          4.47          1.15         2.79 o                         
  -8   2  18         20.86         20.75         2.72 o                         
  -7   2  18        359.01        368.19         8.58 o                         
  -6   2  18         50.74         55.69         2.67 o                         
  -5   2  18        448.61        444.78        10.43 o                         
  -4   2  18        244.67        248.61         6.33 o                         
  -3   2  18        248.99        274.98        10.26 o                         
  -2   2  18         63.34         60.98         2.86 o                         
  -1   2  18          9.77          8.76         1.77 o                         
   0   2  18          2.23          0.64         1.62 o                         
   1   2  18        625.57        586.94        13.36 o                         
   2   2  18        903.92        869.72        19.38 o                         
   3   2  18        614.23        592.75        14.56 o                         
   4   2  18         39.17         37.51         2.89 o                         
   5   2  18         38.28         47.98         3.55 o                         
   6   2  18         47.16         46.65         4.38 o                         
   7   2  18         11.11          9.18         4.70 o                         
   8   2  18          7.36          7.00         5.61 o                         
 -12   3  18          8.97          6.54         6.64 o                         
 -11   3  18         12.67          9.78         3.81 o                         
 -10   3  18          3.09          4.52         3.25 o                         
  -9   3  18        175.89        185.53         6.46 o                         
  -8   3  18         17.58         23.42         2.94 o                         
  -7   3  18        216.51        219.20         5.95 o                         
  -6   3  18        143.92        157.03         4.99 o                         
  -5   3  18         32.13         33.23         2.93 o                         
  -4   3  18        130.11        131.83         6.27 o                         
  -3   3  18          3.34         -0.90         2.09 o                         
  -2   3  18         72.62         83.31         4.93 o                         
  -1   3  18         28.53         28.60         2.42 o                         
   0   3  18          5.73          4.44         2.16 o                         
   1   3  18        152.29        157.27         5.56 o                         
   2   3  18         67.09         56.74         3.65 o                         
   3   3  18         41.24         43.55         3.51 o                         
   4   3  18         20.02         21.16         3.50 o                         
   5   3  18        271.65        265.05        10.39 o                         
   6   3  18         28.89         26.48         4.40 o                         
   7   3  18         26.49         27.25         4.87 o                         
   8   3  18         14.32         20.48         7.09 o                         
 -11   4  18         42.31         47.08         4.54 o                         
 -10   4  18         78.34         91.94         5.75 o                         
  -9   4  18        222.64        249.08         7.55 o                         
  -8   4  18          2.92          0.55         3.35 o                         
  -7   4  18         52.08         59.54         4.00 o                         
  -6   4  18          0.42          2.14         2.69 o                         
  -5   4  18          0.06         -1.10         2.76 o                         
  -4   4  18         34.36         31.66         4.50 o                         
  -3   4  18        174.95        161.37         5.84 o                         
  -2   4  18        167.48        169.91         6.09 o                         
  -1   4  18         68.61         63.97         3.57 o                         
   0   4  18         66.73         65.76         4.40 o                         
   1   4  18        149.80        151.65         7.42 o                         
   2   4  18          0.00          0.05         2.34 o                         
   3   4  18        159.71        152.66         7.11 o                         
   4   4  18         31.69         34.11         4.05 o                         
   5   4  18          0.72          0.17         3.74 o                         
   6   4  18         10.81          8.58         4.22 o                         
   7   4  18         15.42         13.27         5.04 o                         
 -10   5  18          2.46          1.64         4.35 o                         
  -9   5  18         21.27         19.71         4.29 o                         
  -8   5  18         17.12         23.38         3.76 o                         
  -7   5  18         12.85          5.84         3.16 o                         
  -6   5  18          1.36          0.00         3.13 o                         
  -5   5  18          1.93          0.58         3.03 o                         
  -4   5  18        431.65        434.53        13.33 o                         
  -3   5  18          0.14          2.30         2.73 o                         
  -2   5  18          9.71         20.39         2.98 o                         
  -1   5  18        136.34        119.71         4.99 o                         
   0   5  18          2.16          0.76         2.32 o                         
   1   5  18          0.06          1.68         2.50 o                         
   2   5  18        163.16        166.23         8.79 o                         
   3   5  18         37.49         34.16         4.10 o                         
   4   5  18         62.24         76.01         5.88 o                         
   5   5  18         56.41         54.31         5.66 o                         
   6   5  18         29.01         36.88        10.60 o                         
  -9   6  18          4.68         -0.97         4.70 o                         
  -8   6  18          8.07          5.78         4.12 o                         
  -7   6  18        137.79        138.69         6.89 o                         
  -6   6  18          1.41         -1.80         3.45 o                         
  -5   6  18         68.23         72.76         7.07 o                         
  -4   6  18        112.23        117.28         5.91 o                         
  -3   6  18        161.02        176.33         7.34 o                         
  -2   6  18        130.02        108.69         9.21 o                         
  -1   6  18          0.81          0.17         2.62 o                         
   0   6  18         11.36         16.27         2.77 o                         
   1   6  18          0.17         -4.70         4.85 o                         
   2   6  18         79.06         92.95         5.17 o                         
   3   6  18         92.67         84.93         5.30 o                         
   4   6  18         29.04         27.16         4.75 o                         
   5   6  18          0.02         -0.42         4.93 o                         
  -7   7  18        201.84        220.96        25.40 o                         
  -6   7  18         91.11         97.53         8.16 o                         
  -5   7  18         38.80         39.97         5.00 o                         
  -4   7  18         79.85         76.31         5.69 o                         
  -3   7  18        113.10        119.69         6.09 o                         
  -2   7  18        408.03        449.66        14.32 o                         
  -1   7  18          8.39         10.58         3.09 o                         
   0   7  18         14.61         13.76         3.07 o                         
   1   7  18        104.94        140.40        11.11 o                         
   2   7  18         49.84         49.00         6.68 o                         
   3   7  18         49.65         47.53         4.52 o                         
  -3   8  18        116.73        178.51        21.03 o                         
  -2   8  18         93.60        103.65        15.52 o                         
 -12   1  19         21.49         17.74         5.11 o                         
 -11   1  19         27.90         28.12         4.71 o                         
 -10   1  19        122.35        120.92         6.32 o                         
  -9   1  19          0.31          4.62         2.85 o                         
  -8   1  19        162.28        169.28         5.25 o                         
  -7   1  19         63.09         45.31         2.72 o                         
  -6   1  19        172.60        173.93         5.07 o                         
  -5   1  19        697.54        743.52        16.68 o                         
  -4   1  19        444.72        444.36        10.35 o                         
  -3   1  19          3.30          2.43         1.71 o                         
  -2   1  19        482.27        475.82        10.96 o                         
  -1   1  19        171.44        156.64         3.99 o                         
   0   1  19          4.38          5.40         1.62 o                         
   1   1  19        164.16        157.79         4.14 o                         
   2   1  19          4.94          4.49         1.67 o                         
   3   1  19         94.17         88.11         3.39 o                         
   4   1  19         19.24         21.22         2.19 o                         
   5   1  19          6.47          7.57         2.28 o                         
   6   1  19        108.37         95.76         4.10 o                         
   7   1  19         61.30         58.58         4.68 o                         
   8   1  19        197.80        210.02        10.09 o                         
 -12   2  19          3.12          3.43         5.46 o                         
 -11   2  19         24.85         14.24         4.71 o                         
 -10   2  19          7.51          8.58         3.39 o                         
  -9   2  19         86.78         93.79         5.27 o                         
  -8   2  19         36.36         36.97         3.12 o                         
  -7   2  19        313.58        341.29         8.11 o                         
  -6   2  19        110.40        112.42         4.34 o                         
  -5   2  19         46.05         43.98         2.71 o                         
  -4   2  19          6.24          7.05         1.76 o                         
  -3   2  19          1.43          2.66         1.99 o                         
  -2   2  19        130.31        125.06         4.31 o                         
  -1   2  19        166.37        165.58         4.79 o                         
   0   2  19        254.13        245.54         6.55 o                         
   1   2  19        202.10        202.29         5.64 o                         
   2   2  19         70.75         74.46         5.31 o                         
   3   2  19        388.94        379.46         9.93 o                         
   4   2  19         28.59         24.53         2.97 o                         
   5   2  19          2.81          3.60         3.32 o                         
   6   2  19          1.78          5.62         4.04 o                         
   7   2  19         10.19         13.03         5.15 o                         
   8   2  19         11.35         11.06         8.68 o                         
 -11   3  19         12.94         13.28         4.06 o                         
 -10   3  19         83.84         82.84         4.70 o                         
  -9   3  19          7.22          6.04         3.15 o                         
  -8   3  19         33.45         32.58         3.12 o                         
  -7   3  19        210.20        214.22         5.88 o                         
  -6   3  19        353.19        380.22        11.33 o                         
  -5   3  19        115.36        108.35         4.77 o                         
  -4   3  19        464.02        445.51        12.28 o                         
  -3   3  19          1.78          2.91         2.25 o                         
  -2   3  19         66.16         61.70         4.00 o                         
  -1   3  19        627.90        637.96        16.85 o                         
   0   3  19          7.84          8.13         3.19 o                         
   1   3  19          2.66          1.58         2.26 o                         
   2   3  19        681.79        690.41        20.01 o                         
   3   3  19         20.08         22.65         3.20 o                         
   4   3  19         45.34         41.50         4.08 o                         
   5   3  19          1.07          0.43         3.71 o                         
   6   3  19         28.88         42.99         5.07 o                         
   7   3  19        255.76        316.84        12.87 o                         
 -11   4  19          0.19          0.40         3.99 o                         
 -10   4  19         14.48         14.60         3.70 o                         
  -9   4  19          0.77          1.59         2.85 o                         
  -8   4  19        168.25        191.64         7.63 o                         
  -7   4  19        365.22        367.35        11.19 o                         
  -6   4  19          0.44          3.97         3.11 o                         
  -5   4  19         27.55         15.78         3.19 o                         
  -4   4  19          8.29         13.31         2.95 o                         
  -3   4  19         22.72         19.99         3.03 o                         
  -2   4  19         13.40         16.16         2.78 o                         
  -1   4  19         12.02         10.91         2.53 o                         
   0   4  19        251.19        246.12         7.71 o                         
   1   4  19          0.11          1.32         2.47 o                         
   2   4  19          0.40          2.65         2.58 o                         
   3   4  19         39.76         45.32         4.15 o                         
   4   4  19          1.83          1.59         3.50 o                         
   5   4  19          0.93         -1.75         4.03 o                         
   6   4  19         52.67         56.80         5.71 o                         
 -10   5  19          2.57          0.54         4.73 o                         
  -9   5  19          3.44          5.50         4.17 o                         
  -8   5  19         80.58         81.47         4.83 o                         
  -7   5  19        579.20        612.99        18.76 o                         
  -6   5  19         30.93         46.69         5.74 o                         
  -5   5  19         18.07         14.18         3.36 o                         
  -4   5  19         13.09         12.55         3.23 o                         
  -3   5  19         83.22         85.53         4.87 o                         
  -2   5  19         30.11         20.03         3.15 o                         
  -1   5  19        301.07        308.38         9.32 o                         
   0   5  19         18.73         13.47         2.76 o                         
   1   5  19         35.10         44.59         3.66 o                         
   2   5  19         27.50         26.20         3.53 o                         
   3   5  19        218.39        225.87        10.76 o                         
   4   5  19         92.68         86.87         8.58 o                         
   5   5  19         11.40         15.30         5.00 o                         
   6   5  19          0.02         15.40        13.16 o                         
  -8   6  19          0.50         -2.73         4.20 o                         
  -7   6  19        158.90        176.54         8.21 o                         
  -6   6  19          5.87          4.39         3.73 o                         
  -5   6  19        141.50        126.65         6.48 o                         
  -4   6  19         83.36         79.16         5.25 o                         
  -3   6  19          1.21         -1.78         3.14 o                         
  -2   6  19          3.33         -0.75         2.96 o                         
  -1   6  19          1.62         -0.44         3.00 o                         
   0   6  19          9.28          5.57         2.81 o                         
   1   6  19         96.28         98.13         5.28 o                         
   2   6  19         11.32         13.18         3.59 o                         
   3   6  19        149.07        178.90         9.32 o                         
   4   6  19        167.87        170.48        11.87 o                         
  -6   7  19         14.95         14.41         6.15 o                         
  -5   7  19          3.45          5.15         4.61 o                         
  -4   7  19          0.10         -2.02         4.23 o                         
  -3   7  19        139.42        156.41         7.25 o                         
  -2   7  19          6.67          6.79         3.54 o                         
  -1   7  19          1.56          3.15         3.15 o                         
   0   7  19          0.00         -2.92         3.20 o                         
   1   7  19         62.56         64.70         7.17 o                         
   2   7  19         50.80         46.26         8.18 o                         
 -12   0  20          2.06          6.15         7.00 o                         
 -11   0  20         22.73         21.43         6.45 o                         
 -10   0  20        173.52        136.01         9.13 o                         
  -9   0  20        114.47        114.65         7.12 o                         
  -8   0  20         20.99         15.64         3.54 o                         
  -7   0  20         41.95         39.19         4.08 o                         
  -6   0  20         62.70         58.83         4.20 o                         
  -5   0  20        249.24        239.41         8.97 o                         
  -4   0  20        157.70        157.34         6.60 o                         
  -3   0  20         12.85         16.68         2.90 o                         
  -2   0  20         61.38         45.75         3.59 o                         
  -1   0  20        652.49        666.75        19.10 o                         
   0   0  20        403.38        370.78        11.32 o                         
   1   0  20        689.06        706.22        20.12 o                         
   2   0  20        675.94        639.90        18.51 o                         
   3   0  20          0.62          0.57         2.88 o                         
   4   0  20        476.00        462.18        15.69 o                         
   5   0  20          9.85         11.22         3.63 o                         
   6   0  20        540.09        549.32        20.93 o                         
   7   0  20        141.17        150.47         9.09 o                         
   8   0  20        921.58       1058.37        48.46 o                         
 -12   1  20          8.58          3.44         5.22 o                         
 -11   1  20          0.30          2.25         4.53 o                         
 -10   1  20          5.81          5.11         3.69 o                         
  -9   1  20        166.99        194.46         6.37 o                         
  -8   1  20          0.39          0.38         2.62 o                         
  -7   1  20        205.34        200.52         6.33 o                         
  -6   1  20        161.67        157.91         4.98 o                         
  -5   1  20         47.20         44.12         2.65 o                         
  -4   1  20         63.56         71.46         3.47 o                         
  -3   1  20        177.65        162.22         4.69 o                         
  -2   1  20         20.59         22.37         2.04 o                         
  -1   1  20          9.18          7.32         1.70 o                         
   0   1  20         60.41         61.52         3.11 o                         
   1   1  20         22.92         25.13         1.89 o                         
   2   1  20         70.21         66.49         3.00 o                         
   3   1  20         27.26         24.44         2.69 o                         
   4   1  20          0.03          0.99         2.46 o                         
   5   1  20        146.55        128.57         7.32 o                         
   6   1  20          0.52          1.44         3.57 o                         
   7   1  20         95.92         94.67         5.70 o                         
 -12   2  20          0.00          3.01         7.63 o                         
 -11   2  20         11.01          4.04         4.92 o                         
 -10   2  20        106.50        102.51         5.14 o                         
  -9   2  20         26.61         28.78         3.32 o                         
  -8   2  20         93.32         90.39         4.77 o                         
  -7   2  20         26.66         28.41         2.97 o                         
  -6   2  20        174.32        191.82         6.05 o                         
  -5   2  20         24.91         22.43         2.41 o                         
  -4   2  20         49.80         41.53         2.46 o                         
  -3   2  20         24.83         30.96         2.59 o                         
  -2   2  20        104.16         98.76         4.00 o                         
  -1   2  20         11.18          9.36         2.07 o                         
   0   2  20         24.96         23.03         2.55 o                         
   1   2  20         99.24         93.58         3.65 o                         
   2   2  20         15.35         13.50         2.29 o                         
   3   2  20        151.30        147.80         4.97 o                         
   4   2  20          7.81          8.23         2.96 o                         
   5   2  20         75.27         79.47         6.44 o                         
   6   2  20         34.17         45.23         5.17 o                         
   7   2  20         15.32         11.82         5.56 o                         
 -11   3  20          3.43          6.48         4.16 o                         
 -10   3  20         26.05         21.93         3.98 o                         
  -9   3  20         44.81         45.41         3.82 o                         
  -8   3  20        126.95        130.38         5.62 o                         
  -7   3  20          0.03          0.84         2.47 o                         
  -6   3  20        305.58        297.05         9.23 o                         
  -5   3  20         16.66         17.01         2.87 o                         
  -4   3  20         13.15          7.59         2.62 o                         
  -3   3  20         69.95         62.43         3.69 o                         
  -2   3  20         28.98         25.22         3.29 o                         
  -1   3  20        144.10        140.81         5.46 o                         
   0   3  20        265.09        265.83        10.40 o                         
   1   3  20        261.15        257.81         8.08 o                         
   2   3  20          0.23         -0.28         2.54 o                         
   3   3  20         74.99         77.76         5.25 o                         
   4   3  20         73.99         70.70         5.12 o                         
   5   3  20          0.40          2.05         4.00 o                         
   6   3  20         32.91         35.05         5.05 o                         
   7   3  20         49.95         61.26        10.64 o                         
 -10   4  20         77.38         82.55         5.09 o                         
  -9   4  20         15.45         21.81         4.88 o                         
  -8   4  20         16.03         12.33         5.14 o                         
  -7   4  20        189.34        197.74        10.18 o                         
  -6   4  20        269.35        257.87        10.30 o                         
  -5   4  20         13.87          9.46         3.29 o                         
  -4   4  20         12.95         11.15         3.14 o                         
  -3   4  20        338.60        318.99        11.72 o                         
  -2   4  20        123.99        118.78         6.26 o                         
  -1   4  20         16.92         14.33         2.83 o                         
   0   4  20         19.96         18.66         2.80 o                         
   1   4  20         23.83         37.92         3.27 o                         
   2   4  20         78.68         77.99         4.38 o                         
   3   4  20          6.03          5.43         3.35 o                         
   4   4  20         16.18         22.11         4.21 o                         
   5   4  20        423.98        486.41        17.46 o                         
   6   4  20          9.70          9.38         5.57 o                         
  -9   5  20         47.66         45.21         5.10 o                         
  -8   5  20          3.02          1.12         4.29 o                         
  -7   5  20        375.21        447.76        18.77 o                         
  -6   5  20        389.45        409.54        14.77 o                         
  -5   5  20        160.78        154.39         7.06 o                         
  -4   5  20         53.65         49.39         4.82 o                         
  -3   5  20         20.00         15.97         4.16 o                         
  -2   5  20         27.01         18.81         3.45 o                         
  -1   5  20        101.16        106.50         5.36 o                         
   0   5  20         92.85        108.83         5.55 o                         
   1   5  20         20.01         21.04         4.98 o                         
   2   5  20        161.10        169.41         8.08 o                         
   3   5  20          0.09          1.87         3.56 o                         
   4   5  20        643.42        671.01        41.95 o                         
   5   5  20          0.71          0.58         5.38 o                         
  -8   6  20         50.65         62.51        12.11 o                         
  -7   6  20          0.39         -1.48         4.34 o                         
  -6   6  20        110.21         99.17         6.04 o                         
  -5   6  20         76.66         75.43         5.79 o                         
  -4   6  20         11.50          8.42         3.78 o                         
  -3   6  20         28.49         32.15         3.94 o                         
  -2   6  20         40.37         37.60         4.14 o                         
  -1   6  20          0.96          2.07         3.26 o                         
   0   6  20         31.25         30.13         3.56 o                         
   1   6  20          1.74          3.27         3.38 o                         
   2   6  20        128.86        130.39         7.97 o                         
   3   6  20         85.25         92.24         6.86 o                         
  -5   7  20          3.87          4.78         5.92 o                         
  -4   7  20         19.35         22.92         4.89 o                         
  -3   7  20          2.80          6.28         4.09 o                         
  -2   7  20          4.03          4.75         4.00 o                         
  -1   7  20          7.53         11.74         3.73 o                         
   0   7  20        157.78        199.17        10.68 o                         
   1   7  20          9.48          4.95         3.83 o                         
 -12   1  21         27.28         28.63        15.67 o                         
 -11   1  21          7.71          5.23         4.81 o                         
 -10   1  21        231.36        227.64         8.02 o                         
  -9   1  21        305.31        338.06        10.47 o                         
  -8   1  21        218.11        238.66         7.51 o                         
  -7   1  21          1.40          1.07         2.51 o                         
  -6   1  21          8.19          5.13         2.31 o                         
  -5   1  21          0.06         -1.22         2.11 o                         
  -4   1  21         36.21         35.33         2.46 o                         
  -3   1  21        198.46        192.98         5.42 o                         
  -2   1  21          0.74          2.97         1.90 o                         
  -1   1  21        116.47        128.83         3.94 o                         
   0   1  21         19.36         14.84         1.85 o                         
   1   1  21        214.79        190.55         5.61 o                         
   2   1  21        290.52        300.32         7.33 o                         
   3   1  21        144.83        140.09         4.90 o                         
   4   1  21        368.90        348.93         9.57 o                         
   5   1  21        105.62        108.57         5.22 o                         
   6   1  21         90.61         85.16         7.26 o                         
   7   1  21         29.58         41.86         6.19 o                         
 -11   2  21         96.48         76.62         5.81 o                         
 -10   2  21        117.98        122.30         5.37 o                         
  -9   2  21        141.23        124.99         5.99 o                         
  -8   2  21         14.74         12.17         3.12 o                         
  -7   2  21         28.62         35.36         3.15 o                         
  -6   2  21          1.64         -0.22         2.42 o                         
  -5   2  21          0.13          2.42         2.22 o                         
  -4   2  21          2.69          5.45         2.61 o                         
  -3   2  21         66.07         61.61         3.24 o                         
  -2   2  21         33.40         26.73         3.03 o                         
  -1   2  21          3.27          2.91         2.13 o                         
   0   2  21         72.05         87.33         6.23 o                         
   1   2  21         56.87         67.21         3.63 o                         
   2   2  21         31.13         29.15         2.64 o                         
   3   2  21          0.21         -0.71         2.54 o                         
   4   2  21          8.90         10.14         3.66 o                         
   5   2  21          0.43         -0.45         3.92 o                         
   6   2  21          9.24         16.39         5.06 o                         
 -11   3  21         57.11         59.16         6.01 o                         
 -10   3  21          0.76          2.00         4.06 o                         
  -9   3  21         55.83         54.29         4.69 o                         
  -8   3  21          6.73          4.59         3.06 o                         
  -7   3  21         13.23         12.42         3.46 o                         
  -6   3  21          0.93          2.62         3.12 o                         
  -5   3  21          0.18          0.85         2.86 o                         
  -4   3  21        126.02        124.13         5.85 o                         
  -3   3  21         92.62         90.80         4.87 o                         
  -2   3  21        222.90        216.05         7.76 o                         
  -1   3  21        234.93        226.91         7.38 o                         
   0   3  21          0.55          3.77         2.63 o                         
   1   3  21        113.95        111.61         4.94 o                         
   2   3  21          5.84          2.36         2.79 o                         
   3   3  21         83.33         81.00         5.22 o                         
   4   3  21        312.06        312.85        12.01 o                         
   5   3  21         13.93         20.07         4.74 o                         
   6   3  21         19.71         17.19         5.23 o                         
 -10   4  21          9.47          6.65         5.86 o                         
  -9   4  21         11.58          9.09         5.90 o                         
  -8   4  21          2.53          1.27         5.32 o                         
  -7   4  21         18.82         15.54         4.81 o                         
  -6   4  21         41.76         53.77         4.96 o                         
  -5   4  21        131.87        123.33         6.98 o                         
  -4   4  21         40.95         25.82         3.59 o                         
  -3   4  21         12.88          9.02         3.11 o                         
  -2   4  21         61.76         58.64         4.15 o                         
  -1   4  21         55.61         55.15         3.78 o                         
   0   4  21          1.27          0.80         2.71 o                         
   1   4  21         14.24         11.68         3.11 o                         
   2   4  21          8.01          7.59         3.16 o                         
   3   4  21        135.64        120.01         6.96 o                         
   4   4  21         43.42         48.14         7.85 o                         
   5   4  21         55.46         52.65         5.66 o                         
  -9   5  21          0.07          0.13         5.03 o                         
  -8   5  21         35.54         36.39         5.01 o                         
  -7   5  21         70.07         85.47         6.42 o                         
  -6   5  21         15.25         12.04         4.45 o                         
  -5   5  21         49.10         33.10         4.68 o                         
  -4   5  21         31.84         36.76         4.50 o                         
  -3   5  21         58.93         54.85         4.67 o                         
  -2   5  21          9.03          5.50         3.62 o                         
  -1   5  21         58.80         63.42         4.86 o                         
   0   5  21         67.95         76.20         4.86 o                         
   1   5  21         44.42         37.05         5.67 o                         
   2   5  21         37.80         50.63         4.88 o                         
   3   5  21        140.44        135.20         8.25 o                         
   4   5  21        164.37        149.06         8.55 o                         
  -7   6  21         41.59         50.96        11.81 o                         
  -6   6  21         50.65         56.41         5.38 o                         
  -5   6  21         68.82         88.64         9.69 o                         
  -4   6  21         14.29         16.42         4.15 o                         
  -3   6  21         45.92         42.41         4.57 o                         
  -2   6  21          6.82          3.97         3.60 o                         
  -1   6  21          0.03         -1.38         3.64 o                         
   0   6  21         28.03         32.97         5.39 o                         
   1   6  21         46.77         54.33         6.50 o                         
   2   6  21          3.73          0.60         7.44 o                         
  -3   7  21         15.02         13.54         4.57 o                         
  -2   7  21          5.85          6.08         4.24 o                         
  -1   7  21        159.63        199.16         9.81 o                         
 -11   0  22         21.36         21.06         8.78 o                         
 -10   0  22        215.34        265.02        16.20 o                         
  -9   0  22        333.11        359.97        16.03 o                         
  -8   0  22        289.67        311.09        12.62 o                         
  -7   0  22        177.61        145.83         7.20 o                         
  -6   0  22        103.53         87.82         5.52 o                         
  -5   0  22         20.42         13.93         3.32 o                         
  -4   0  22         36.25         28.13         3.45 o                         
  -3   0  22         31.80         23.09         3.30 o                         
  -2   0  22        734.98        697.35        22.37 o                         
  -1   0  22       3083.68       3207.78        87.55 o                         
   0   0  22        606.76        602.20        17.56 o                         
   1   0  22         40.11         47.52         4.32 o                         
   2   0  22         10.27         10.56         2.98 o                         
   3   0  22         12.07         13.28         3.33 o                         
   4   0  22          0.19          1.21         3.58 o                         
   5   0  22         93.91         75.39        10.64 o                         
   6   0  22         40.14         27.07         5.26 o                         
 -11   1  22         20.09         19.34         6.32 o                         
 -10   1  22        245.39        271.83        10.75 o                         
  -9   1  22        321.23        354.87        10.92 o                         
  -8   1  22         78.94         72.35         4.56 o                         
  -7   1  22          2.32          3.96         2.79 o                         
  -6   1  22          0.11          0.24         2.38 o                         
  -5   1  22        111.90        112.10         4.43 o                         
  -4   1  22         39.47         36.95         2.57 o                         
  -3   1  22         19.72         19.41         2.24 o                         
  -2   1  22          9.04          6.54         2.07 o                         
  -1   1  22        379.30        363.34         8.42 o                         
   0   1  22         49.19         43.85         2.43 o                         
   1   1  22         79.79         78.05         3.36 o                         
   2   1  22          3.31          3.05         2.40 o                         
   3   1  22         17.95         13.57         2.83 o                         
   4   1  22        131.04        130.00         5.66 o                         
   5   1  22         15.06         16.80         3.58 o                         
   6   1  22          0.88          3.99         4.15 o                         
 -11   2  22         50.98         55.87        10.27 o                         
 -10   2  22          5.70          4.57         4.20 o                         
  -9   2  22        126.39        111.48         5.69 o                         
  -8   2  22          3.56          1.76         3.10 o                         
  -7   2  22         56.43         43.53         3.46 o                         
  -6   2  22          0.48         -0.10         2.56 o                         
  -5   2  22         14.41         11.08         2.42 o                         
  -4   2  22        126.12        119.60         5.98 o                         
  -3   2  22         13.46          7.94         2.54 o                         
  -2   2  22         89.14         90.26         4.03 o                         
  -1   2  22         99.59         97.58         3.92 o                         
   0   2  22        192.90        199.56         5.91 o                         
   1   2  22         18.98         14.29         2.47 o                         
   2   2  22         62.39         59.30         3.52 o                         
   3   2  22          0.30          2.60         3.34 o                         
   4   2  22        315.31        318.30        12.16 o                         
   5   2  22         86.64         92.42         6.28 o                         
   6   2  22         74.34         76.98         7.05 o                         
 -10   3  22        229.21        241.75        10.06 o                         
  -9   3  22          0.18         -1.72         3.82 o                         
  -8   3  22          7.35          4.13         3.13 o                         
  -7   3  22         65.35         67.95         4.58 o                         
  -6   3  22         24.72         23.58         3.76 o                         
  -5   3  22         26.50         28.39         3.77 o                         
  -4   3  22          1.73          2.63         3.14 o                         
  -3   3  22          0.03         -2.84         2.93 o                         
  -2   3  22         62.22         60.87         6.20 o                         
  -1   3  22        102.17         88.46         4.57 o                         
   0   3  22         99.95         93.49         6.01 o                         
   1   3  22         41.30         36.23         3.54 o                         
   2   3  22         14.77         13.58         3.31 o                         
   3   3  22          0.57          2.74         3.44 o                         
   4   3  22         23.75         11.60         4.37 o                         
   5   3  22          0.16          2.52         4.73 o                         
  -9   4  22         48.99         45.16         6.96 o                         
  -8   4  22          0.08          1.92         5.21 o                         
  -7   4  22         12.06          8.32         4.94 o                         
  -6   4  22        142.13        159.02        11.08 o                         
  -5   4  22         53.19         44.73         4.43 o                         
  -4   4  22         33.85         22.20         4.77 o                         
  -3   4  22         36.66         36.15         3.87 o                         
  -2   4  22         38.51         29.16         3.74 o                         
  -1   4  22        165.41        162.09         6.69 o                         
   0   4  22         13.21         13.43         3.30 o                         
   1   4  22          7.22          4.74         4.36 o                         
   2   4  22         31.38         37.32         4.24 o                         
   3   4  22         44.56         53.08         4.65 o                         
   4   4  22        122.28        113.44         7.26 o                         
  -8   5  22          5.29          7.08         6.10 o                         
  -7   5  22          4.84          7.54         5.73 o                         
  -6   5  22          7.08          1.91         5.11 o                         
  -5   5  22         73.12         78.53         5.85 o                         
  -4   5  22         60.76         54.83         7.72 o                         
  -3   5  22          0.34         -0.32         3.85 o                         
  -2   5  22          2.73          5.52         3.79 o                         
  -1   5  22         32.42         45.35         4.65 o                         
   0   5  22          0.04         -0.97         3.55 o                         
   1   5  22        567.76        658.36        19.75 o                         
   2   5  22        205.44        230.09         9.38 o                         
   3   5  22         81.92         84.99         5.88 o                         
  -6   6  22          9.85         11.43         9.50 o                         
  -5   6  22         77.59         78.20         6.44 o                         
  -4   6  22         53.05         44.46         5.59 o                         
  -3   6  22          0.29          0.97         4.09 o                         
  -2   6  22          0.54         -3.73         4.04 o                         
  -1   6  22          1.36         -0.34         4.10 o                         
   0   6  22          9.15          6.21         4.06 o                         
   1   6  22          4.94          1.70         4.50 o                         
 -11   1  23         14.95         15.79         9.63 o                         
 -10   1  23         49.26         56.70         6.38 o                         
  -9   1  23          2.20          5.39         4.03 o                         
  -8   1  23        211.61        232.05         7.70 o                         
  -7   1  23          7.09          7.49         3.00 o                         
  -6   1  23          5.64          4.78         2.63 o                         
  -5   1  23         86.18         93.65         3.87 o                         
  -4   1  23         18.85         13.43         2.42 o                         
  -3   1  23        101.14         97.51         3.84 o                         
  -2   1  23        191.67        199.52         5.74 o                         
  -1   1  23        637.52        677.55        14.55 o                         
   0   1  23       1555.07       1571.37        32.47 o                         
   1   1  23        141.36        159.39         5.55 o                         
   2   1  23         62.90         65.53         3.93 o                         
   3   1  23        107.34        106.07         4.27 o                         
   4   1  23          1.25          4.12         3.25 o                         
   5   1  23         10.44         13.40         3.94 o                         
   6   1  23          9.38          4.62         7.76 o                         
 -10   2  23          1.56          4.77         4.65 o                         
  -9   2  23        135.21        138.20         8.81 o                         
  -8   2  23        159.51        151.00         5.99 o                         
  -7   2  23         86.16         71.76         4.03 o                         
  -6   2  23          0.65         -1.24         2.69 o                         
  -5   2  23          8.87          9.24         2.79 o                         
  -4   2  23         10.16          6.60         3.05 o                         
  -3   2  23          0.00         -2.19         2.87 o                         
  -2   2  23         26.87         26.98         3.05 o                         
  -1   2  23        354.62        351.78         8.93 o                         
   0   2  23         86.96         79.02         3.74 o                         
   1   2  23         75.00         73.15         3.91 o                         
   2   2  23         53.33         46.46         4.76 o                         
   3   2  23         10.84          9.52         3.58 o                         
   4   2  23          0.97          0.77         4.28 o                         
   5   2  23          0.62         -1.39         4.82 o                         
 -10   3  23         10.04         12.97         5.19 o                         
  -9   3  23         18.81         23.69         4.26 o                         
  -8   3  23         39.04         31.31         5.16 o                         
  -7   3  23        192.65        189.05         8.88 o                         
  -6   3  23         24.99         30.15         4.88 o                         
  -5   3  23         56.79         53.81         4.62 o                         
  -4   3  23          2.39          0.17         3.33 o                         
  -3   3  23         57.54         47.87         4.10 o                         
  -2   3  23         52.52         50.37         4.14 o                         
  -1   3  23          1.03          0.10         3.12 o                         
   0   3  23        172.74        192.25         7.24 o                         
   1   3  23         29.99         23.62         4.52 o                         
   2   3  23         96.83        101.46         5.45 o                         
   3   3  23          0.60          0.57         3.85 o                         
   4   3  23          2.25         -0.60         4.58 o                         
   5   3  23          0.03          1.70        14.32 o                         
  -9   4  23         29.72         36.42         7.02 o                         
  -8   4  23          5.75          5.81         5.95 o                         
  -7   4  23        114.46        102.60         8.01 o                         
  -6   4  23         63.10         55.73         5.49 o                         
  -5   4  23         47.32         39.09         4.49 o                         
  -4   4  23         56.80         46.03         4.52 o                         
  -3   4  23          6.98          6.04         3.62 o                         
  -2   4  23         18.68         18.90         3.78 o                         
  -1   4  23          0.20          0.89         3.24 o                         
   0   4  23         41.67         48.63         4.23 o                         
   1   4  23         89.21         96.65         5.39 o                         
   2   4  23          1.17         -1.11         3.83 o                         
   3   4  23          3.08         -2.00         4.21 o                         
   4   4  23         31.76         21.94         9.81 o                         
  -7   5  23        111.71        136.38         9.65 o                         
  -6   5  23         25.66         18.18         5.69 o                         
  -5   5  23         72.77         71.52        10.94 o                         
  -4   5  23        181.95        162.53         8.51 o                         
  -3   5  23        202.06        216.61        14.18 o                         
  -2   5  23          2.88         -0.65         4.18 o                         
  -1   5  23         67.97         80.47         5.83 o                         
   0   5  23         88.76         85.09         5.49 o                         
   1   5  23        361.89        395.60        13.49 o                         
   2   5  23         88.06         86.75         8.09 o                         
  -5   6  23         46.21         33.66        10.79 o                         
  -4   6  23         53.12         71.46         6.64 o                         
  -3   6  23        390.90        482.57        17.74 o                         
  -2   6  23          7.90          2.11         4.53 o                         
  -1   6  23         65.54         83.22         6.34 o                         
   0   6  23         11.75          8.03         5.01 o                         
 -10   0  24          2.28          0.09        10.52 o                         
  -9   0  24          6.56          9.70         6.13 o                         
  -8   0  24          6.14         -0.83         5.25 o                         
  -7   0  24         11.46          8.81         4.19 o                         
  -6   0  24        206.66        222.49         9.41 o                         
  -5   0  24         45.23         50.07         4.53 o                         
  -4   0  24         11.97         18.92         3.74 o                         
  -3   0  24        144.76        146.64         7.09 o                         
  -2   0  24        281.18        251.38         9.62 o                         
  -1   0  24          1.29          5.07         3.46 o                         
   0   0  24         91.80         97.35         5.98 o                         
   1   0  24         27.18         33.53         4.30 o                         
   2   0  24         70.12         75.56         4.81 o                         
   3   0  24         61.70         61.15         4.72 o                         
   4   0  24          0.32          0.31         4.06 o                         
   5   0  24         57.89         59.64         5.98 o                         
 -10   1  24        231.27        285.11        11.61 o                         
  -9   1  24        137.61        155.50         7.02 o                         
  -8   1  24         20.90         20.49         3.75 o                         
  -7   1  24         62.73         54.37         3.97 o                         
  -6   1  24         31.04         19.35         3.15 o                         
  -5   1  24          0.77          1.53         2.57 o                         
  -4   1  24          4.51          4.64         2.46 o                         
  -3   1  24          1.97          4.00         2.33 o                         
  -2   1  24         28.90         29.60         2.60 o                         
  -1   1  24         88.93         89.58         4.81 o                         
   0   1  24          2.61         14.96         2.63 o                         
   1   1  24          2.21          3.36         2.66 o                         
   2   1  24          8.30          9.31         3.24 o                         
   3   1  24          6.00          6.78         2.99 o                         
   4   1  24         15.68          9.85         3.53 o                         
   5   1  24         51.69         50.97         5.54 o                         
 -10   2  24         84.91         76.50         9.20 o                         
  -9   2  24         12.87         17.99         4.33 o                         
  -8   2  24          0.94          1.47         3.45 o                         
  -7   2  24         12.13         10.89         3.22 o                         
  -6   2  24         73.70         66.41         3.81 o                         
  -5   2  24        804.35        879.36        23.12 o                         
  -4   2  24          1.89         -1.03         3.18 o                         
  -3   2  24         35.24         40.69         3.70 o                         
  -2   2  24         61.38         62.49         4.10 o                         
  -1   2  24         92.31        100.78         4.76 o                         
   0   2  24         30.36         26.96         3.36 o                         
   1   2  24         47.52         39.98         4.81 o                         
   2   2  24          4.59          5.21         3.58 o                         
   3   2  24         12.96         17.17         3.92 o                         
   4   2  24          1.17         -0.44         4.34 o                         
  -9   3  24         28.73         39.34         6.64 o                         
  -8   3  24          1.38          3.70         5.11 o                         
  -7   3  24          0.64          1.27         4.39 o                         
  -6   3  24          0.10          0.75         4.14 o                         
  -5   3  24        134.91        101.36         5.76 o                         
  -4   3  24          3.43          0.96         3.68 o                         
  -3   3  24         28.56         25.99         3.93 o                         
  -2   3  24          0.00          2.01         3.49 o                         
  -1   3  24        141.50        137.60         6.05 o                         
   0   3  24          1.56          4.97         3.30 o                         
   1   3  24         20.43         15.75         3.76 o                         
   2   3  24         69.41         73.71         4.99 o                         
   3   3  24          9.83          5.44         4.45 o                         
   4   3  24          3.42         11.40        12.96 o                         
  -8   4  24        186.56        236.16        13.31 o                         
  -7   4  24          0.10         -4.75         5.73 o                         
  -6   4  24        135.95        128.52         9.52 o                         
  -5   4  24         28.30         24.08         4.55 o                         
  -4   4  24         41.03         44.94         4.76 o                         
  -3   4  24         14.11         14.55         4.10 o                         
  -2   4  24         71.19         66.28         7.73 o                         
  -1   4  24          7.45         10.73         4.00 o                         
   0   4  24         86.78         98.88         5.49 o                         
   1   4  24          9.08          6.88         4.00 o                         
   2   4  24        539.50        609.15        18.94 o                         
   3   4  24          0.42          1.56        12.42 o                         
  -6   5  24         42.01         28.38         8.13 o                         
  -5   5  24        109.17        106.53         8.76 o                         
  -4   5  24         40.32         43.19         6.17 o                         
  -3   5  24         15.03         16.34         4.97 o                         
  -2   5  24          6.29          4.47         4.46 o                         
  -1   5  24          2.18          0.78         4.52 o                         
   0   5  24         67.14         89.72         6.02 o                         
   1   5  24         95.59        107.10         7.61 o                         
  -9   1  25        123.75        147.00         8.98 o                         
  -8   1  25          0.36         -0.75         3.70 o                         
  -7   1  25        125.58        110.63         5.26 o                         
  -6   1  25         38.46         33.56         3.54 o                         
  -5   1  25          0.62          1.20         2.78 o                         
  -4   1  25          6.29          5.33         2.65 o                         
  -3   1  25        106.92        113.38         4.38 o                         
  -2   1  25         32.65         26.54         2.67 o                         
  -1   1  25          3.02          5.59         3.18 o                         
   0   1  25          6.21          9.62         3.00 o                         
   1   1  25         64.59         61.04         3.67 o                         
   2   1  25          2.85          3.84         3.12 o                         
   3   1  25          0.15          3.06         3.31 o                         
   4   1  25         15.80         15.96         3.90 o                         
  -9   2  25        238.96        274.16        10.00 o                         
  -8   2  25          0.48          1.33         3.72 o                         
  -7   2  25         17.58         16.38         3.43 o                         
  -6   2  25         11.26          8.29         3.85 o                         
  -5   2  25          2.97          5.41         3.71 o                         
  -4   2  25          4.22          4.44         3.50 o                         
  -3   2  25        148.00        157.81         6.54 o                         
  -2   2  25        140.37        126.57         5.86 o                         
  -1   2  25         93.55        100.87         5.25 o                         
   0   2  25         16.95         12.87         3.68 o                         
   1   2  25         63.75         52.97         4.30 o                         
   2   2  25         46.04         49.60         4.47 o                         
   3   2  25          8.63          7.73         4.39 o                         
  -8   3  25         77.12         71.46         6.89 o                         
  -7   3  25         18.24         27.51         5.10 o                         
  -6   3  25         41.53         35.14         4.98 o                         
  -5   3  25          5.15          1.51         4.06 o                         
  -4   3  25         78.32         64.52         5.09 o                         
  -3   3  25          0.72          2.77         3.97 o                         
  -2   3  25         47.16         47.99         4.62 o                         
  -1   3  25          0.37          0.30         3.76 o                         
   0   3  25          8.45         10.70         3.65 o                         
   1   3  25         90.35         97.13         5.83 o                         
   2   3  25         39.96         30.76         4.50 o                         
   3   3  25          8.91          7.60        15.81 o                         
  -7   4  25         99.46         91.32         9.78 o                         
  -6   4  25          9.48          7.47         4.87 o                         
  -5   4  25         79.52         83.34         6.10 o                         
  -4   4  25         16.48         12.23         4.61 o                         
  -3   4  25          0.30         -0.24         4.17 o                         
  -2   4  25          3.92          2.51         4.17 o                         
  -1   4  25         83.95         72.54         5.51 o                         
   0   4  25          0.96          0.21         4.18 o                         
   1   4  25          0.73         -0.26         4.13 o                         
  -5   5  25         54.57         49.26        16.28 o                         
  -4   5  25         54.64         60.31         8.91 o                         
  -3   5  25          8.19          6.65         5.54 o                         
  -2   5  25          8.36          5.86         5.23 o                         
  -1   5  25          0.63          2.47         9.50 o                         
  -9   0  26        129.00        125.29        13.23 o                         
  -8   0  26         10.59          4.55         6.11 o                         
  -7   0  26         45.52         50.07         5.58 o                         
  -6   0  26         95.56         81.85        10.69 o                         
  -5   0  26          6.11          3.90         4.26 o                         
  -4   0  26          1.04          3.38         4.07 o                         
  -3   0  26         28.55         24.36         4.28 o                         
  -2   0  26         12.02          6.52         3.80 o                         
  -1   0  26          8.28          6.36         3.99 o                         
   0   0  26         34.68         35.91         4.08 o                         
   1   0  26        194.37        232.19         8.96 o                         
   2   0  26        310.88        328.89        11.55 o                         
   3   0  26        150.36        160.84         7.38 o                         
  -9   1  26          0.92          6.51         9.62 o                         
  -8   1  26         52.21         54.44         4.71 o                         
  -7   1  26         11.01          6.71         3.68 o                         
  -6   1  26         13.99         11.24         3.49 o                         
  -5   1  26          1.36          2.29         3.16 o                         
  -4   1  26        184.47        191.25         6.21 o                         
  -3   1  26          4.20          6.14         2.67 o                         
  -2   1  26         76.04         62.45         4.63 o                         
  -1   1  26        364.18        405.40        11.09 o                         
   0   1  26          7.80          5.73         3.15 o                         
   1   1  26         20.59         19.70         3.31 o                         
   2   1  26          4.22          7.28         3.93 o                         
   3   1  26          0.33         -0.88         4.04 o                         
  -8   2  26          0.00         -1.19         3.84 o                         
  -7   2  26         15.19          9.57         3.34 o                         
  -6   2  26          0.12          2.28         4.01 o                         
  -5   2  26         15.84         16.54         4.06 o                         
  -4   2  26         19.29         16.45         4.04 o                         
  -3   2  26        139.09        148.83         7.18 o                         
  -2   2  26         76.30         82.44         5.41 o                         
  -1   2  26          9.21          9.40         4.35 o                         
   0   2  26         33.04         32.39         4.33 o                         
   1   2  26         14.55         13.94         4.21 o                         
   2   2  26        249.62        246.16        10.34 o                         
  -7   3  26         69.30         83.22         6.38 o                         
  -6   3  26          0.39          1.23         5.04 o                         
  -5   3  26          6.82          8.33         4.60 o                         
  -4   3  26          8.36          5.59         4.39 o                         
  -3   3  26          0.01         -1.01         4.20 o                         
  -2   3  26        233.52        246.83         9.86 o                         
  -1   3  26         17.01         20.30         4.56 o                         
   0   3  26         39.49         38.44         4.54 o                         
   1   3  26         27.09         31.51         4.64 o                         
  -6   4  26          4.69          1.83        10.67 o                         
  -5   4  26        124.46        136.71         8.02 o                         
  -4   4  26         16.29         17.04         4.82 o                         
  -3   4  26          7.18          3.75         4.75 o                         
  -2   4  26         10.33         13.32         4.69 o                         
  -1   4  26         91.20        114.49         6.96 o                         
   0   4  26          0.36          0.31         9.47 o                         
  -8   1  27          9.21          3.22         6.42 o                         
  -7   1  27         26.65         24.40         4.18 o                         
  -6   1  27          3.51          3.39         3.64 o                         
  -5   1  27          4.44          1.86         3.43 o                         
  -4   1  27         14.50          6.94         3.11 o                         
  -3   1  27        219.72        224.63         7.74 o                         
  -2   1  27        762.13        779.47        19.34 o                         
  -1   1  27         59.96         76.08         4.81 o                         
   0   1  27         15.08         13.68         3.56 o                         
   1   1  27          2.95          0.13         3.44 o                         
   2   1  27         27.18         27.54         4.48 o                         
  -7   2  27         12.44         12.23         5.12 o                         
  -6   2  27          2.51         -0.28         4.44 o                         
  -5   2  27          0.05          0.75         4.35 o                         
  -4   2  27         34.71         28.37         4.59 o                         
  -3   2  27          0.10          4.45         4.30 o                         
  -2   2  27         22.65         29.60         4.78 o                         
  -1   2  27         81.04         81.95         5.80 o                         
   0   2  27         12.37         11.94         4.38 o                         
   1   2  27         12.32         14.39         5.20 o                         
  -6   3  27          1.42          0.49         6.95 o                         
  -5   3  27          0.07          1.14         4.79 o                         
  -4   3  27          5.40          9.41         4.69 o                         
  -3   3  27          0.39         -4.04         4.54 o                         
  -2   3  27         39.49         34.15         5.13 o                         
  -1   3  27         46.62         53.68         5.59 o                         
   0   3  27          7.56         -3.05        14.79 o                         
  -7   0  28         53.47         40.10        10.29 o                         
  -6   0  28         91.83         86.01         8.45 o                         
  -5   0  28          3.43          3.45         4.96 o                         
  -4   0  28          2.73          5.54         4.84 o                         
  -3   0  28         74.95         76.63         5.97 o                         
  -2   0  28        277.07        287.13        11.72 o                         
  -1   0  28       1270.14       1316.44        48.99 o                         
   0   0  28         70.79         80.58         6.03 o                         
  -6   1  28         25.46         20.68         4.29 o                         
  -5   1  28          3.70          1.74         3.59 o                         
  -4   1  28         30.82         37.22         4.82 o                         
  -3   1  28         10.73         14.11         4.03 o                         
  -2   1  28        333.46        346.44        10.32 o                         
  -1   1  28         89.13         88.88         6.48 o                         
   0   1  28         70.58         65.43         5.17 o                         
  -6   2  28         13.85         10.46         8.49 o                         
  -5   2  28        138.74        143.29        11.00 o                         
  -4   2  28          7.68          3.51         4.82 o                         
  -3   2  28        204.10        222.44        10.41 o                         
  -2   2  28         31.92         32.14         5.25 o                         
  -1   2  28          0.24          2.22         6.87 o                         
  -4   1  29          0.00         -0.16         7.47 o                         
  -3   1  29          2.10          5.27         7.37 o                         
  -2   1  29         23.75         14.32        13.57 o                         
                                                                                
