# Supplementary material for: Crystal structure and Hirshfeld surface analysis of 3,4-dihydro-2-(2,4-dioxo-6-methylpyran-3-ylidene)-4-(4-pyridin-4-yl)-1,5-benzodiazepine
Source: Acta Crystallogr E Crystallogr Commun. 2019 Jan 1;75(Pt 1):94–8. doi: 10.1107/S2056989018017565 (PMC6323877; doi:10.1107/S2056989018017565)
Supplement: Supplementary file 4 [file e-75-00094-Isup4.cml]

<?xml version="1.0" ?>
<cml>
<molecule title="2-(6-Methyl-2,4-dioxopyran-3-ylidene)-4-(pyridin-4-yl)-2,3,4,5-tetrahydro-1H-1,5-benzodiazepine" id="m1">
  <atomArray>
    <atom id="a1" elementType="C"
          x2="12.120889084458398" y2="8.245981701019424" />
    <atom id="a2" elementType="C"
          x2="11.16071478959595" y2="7.041961218018657" />
    <atom id="a3" elementType="C"
          x2="11.7233399671202" y2="5.608415645106579" />
    <atom id="a4" elementType="C"
          x2="10.76316567225775" y2="4.404395162105812" />
    <atom id="a5" elementType="O"
          x2="11.325790849781999" y2="2.970849589193738" />
    <atom id="a6" elementType="C"
          x2="9.240366199871053" y2="4.633920252017121" />
    <atom id="a7" elementType="C"
          x2="8.677741022346803" y2="6.0674658249291955" />
    <atom id="a8" elementType="O"
          x2="7.154941549960105" y2="6.296990914840502" />
    <atom id="a9" elementType="O"
          x2="9.637915317209252" y2="7.271486307929962" />
    <atom id="a10" elementType="C"
          x2="8.280191905008603" y2="3.4298997690163544" />
    <atom id="a11" elementType="C"
          x2="8.948372863249643" y2="2.0424077124466304" />
    <atom id="a12" elementType="C"
          x2="8.280191905008605" y2="0.654915655876904" />
    <atom id="a13" elementType="N"
          x2="6.778802920248597" y2="0.31223341758417833" />
    <atom id="a14" elementType="C"
          x2="5.57478243724783" y2="1.2724077124466264" />
    <atom id="a15" elementType="C"
          x2="5.574782437247829" y2="2.81240771244663" />
    <atom id="a16" elementType="N"
          x2="6.778802920248594" y2="3.7725820073090777" />
    <atom id="a17" elementType="C"
          x2="4.241103315419792" y2="3.5824077124466296" />
    <atom id="a18" elementType="C"
          x2="2.9074241935917584" y2="2.8124077124466274" />
    <atom id="a19" elementType="C"
          x2="2.9074241935917593" y2="1.2724077124466282" />
    <atom id="a20" elementType="C"
          x2="4.241103315419794" y2="0.5024077124466275" />
    <atom id="a21" elementType="C"
          x2="9.240366199871056" y2="-0.5491048271238612" />
    <atom id="a22" elementType="C"
          x2="10.763165672257758" y2="-0.3195797372125502" />
    <atom id="a23" elementType="C"
          x2="11.723339967120207" y2="-1.523600220213316" />
    <atom id="a24" elementType="N"
          x2="11.16071478959596" y2="-2.957145793125391" />
    <atom id="a25" elementType="C"
          x2="9.637915317209263" y2="-3.186670883036701" />
    <atom id="a26" elementType="C"
          x2="8.677741022346812" y2="-1.9826504000359364" />
  </atomArray>
  <bondArray>
    <bond atomRefs2="a1 a2" order="1" />
    <bond atomRefs2="a2 a3" order="2" />
    <bond atomRefs2="a3 a4" order="1" />
    <bond atomRefs2="a4 a5" order="2" />
    <bond atomRefs2="a6 a4" order="1">
      <bondStereo convention="MDL" conventionValue="4" />
    </bond>
    <bond atomRefs2="a6 a7" order="1" />
    <bond atomRefs2="a7 a8" order="2" />
    <bond atomRefs2="a7 a9" order="1" />
    <bond atomRefs2="a2 a9" order="1" />
    <bond atomRefs2="a6 a10" order="2" />
    <bond atomRefs2="a10 a11" order="1" />
    <bond atomRefs2="a11 a12" order="1" />
    <bond atomRefs2="a12 a13" order="1" />
    <bond atomRefs2="a13 a14" order="1" />
    <bond atomRefs2="a14 a15" order="2" />
    <bond atomRefs2="a15 a16" order="1" />
    <bond atomRefs2="a10 a16" order="1" />
    <bond atomRefs2="a15 a17" order="1" />
    <bond atomRefs2="a17 a18" order="2" />
    <bond atomRefs2="a18 a19" order="1" />
    <bond atomRefs2="a19 a20" order="2" />
    <bond atomRefs2="a14 a20" order="1" />
    <bond atomRefs2="a12 a21" order="1" />
    <bond atomRefs2="a21 a22" order="2" />
    <bond atomRefs2="a22 a23" order="1" />
    <bond atomRefs2="a23 a24" order="2" />
    <bond atomRefs2="a24 a25" order="1" />
    <bond atomRefs2="a25 a26" order="2" />
    <bond atomRefs2="a21 a26" order="1" />
  </bondArray>
</molecule>
</cml>
